# Supplementary material for: FBXO7 Confers Mesenchymal Properties and Chemoresistance in Glioblastoma by Controlling Rbfox2‐Mediated Alternative Splicing
Source: Adv Sci (Weinh). 2023 Oct 11;10(33):2303561. doi: 10.1002/advs.202303561 (PMC10667838; doi:10.1002/advs.202303561)
Supplement: Supplementary file 2 — Supplemental Table 1 [file ADVS-10-2303561-s003.xlsx]

## Sheet: FBXO7-sh vs. Ctrl_genes express
ID	GSC-Ctr1	GSC-FBXO7-sh1	GSC-FBXO7-sh2	log2FoldChange	pvalue	padj	Description	Biological Process	Cellular Component	Molecular Function	KO_ID(KO_name)	KEGG_Pathway
BOLA2B	824.398	12.0919	9.46537	-6.23991	8.11712e-13	1.26911e-08	homolog 2 ( coli)	GO:0006281//DNA repair; GO:0006310//DNA recombination; GO:0016310//phosphorylation; GO:0090305//nucleic acid phosphodiester bond hydrolysis	GO:0033557//Slx1-Slx4 complex; GO:0070062//extracellular exosome	GO:0008821//crossover junction endodeoxyribonuclease activity; GO:0016301//kinase activity; GO:0017108//5'-flap endonuclease activity; GO:0046872//metal ion binding	no KO assigned | (RefSeq) BOLA2B, BOLA2; bolA family member 2B	http://www.genome.jp/dbget-bin/www_bget?hsa:654483
ID1	27370.9	2174.76	3864.04	-3.18035	7.10803e-10	5.5567e-06	dna-binding protein inhibitor id-1	GO:0000122//negative regulation of transcription from RNA polymerase II promoter; GO:0001886//endothelial cell morphogenesis; GO:0007179//transforming growth factor beta receptor signaling pathway; GO:0007420//brain development; GO:0007507//heart development; GO:0007623//circadian rhythm; GO:0010621//negative regulation of transcription by transcription factor localization; GO:0010628//positive r…	GO:0005654//nucleoplasm; GO:0005794//Golgi apparatus; GO:0005813//centrosome	GO:0003677//DNA binding; GO:0003700//transcription factor activity, sequence-specific DNA binding; GO:0008022//protein C-terminus binding; GO:0008134//transcription factor binding; GO:0042803//protein homodimerization activity; GO:0043621//protein self-association; GO:0047485//protein N-terminus binding; GO:0070628//proteasome binding	K04680 DNA-binding protein inhibitor ID1 | (RefSeq) ID1, ID, bHLHb24; inhibitor of DNA binding 1, HL	http://www.genome.jp/dbget-bin/www_bget?hsa:3397
TCAF2	91.1192	2.01501	1.21576	-5.71248	4.91969e-06	0.0240949	trpm8 channel-associated factor 2 isoform x2	GO:0002244//hematopoietic progenitor cell differentiation; GO:0010360//negative regulation of anion channel activity; GO:0030335//positive regulation of cell migration; GO:0090314//positive regulation of protein targeting to membrane	GO:0005886//plasma membrane	GO:0044325//ion channel binding	no KO assigned | (RefSeq) TCAF1, FAM115A; TRPM8 channel associated factor 1	http://www.genome.jp/dbget-bin/www_bget?hsa:9747
ANXA1	1669.9	289.219	128.397	-2.99804	6.16435e-06	0.0240949	annexin a1	GO:0000733//DNA strand renaturation; GO:0002548//monocyte chemotaxis; GO:0002685//regulation of leukocyte migration; GO:0006909//phagocytosis; GO:0007166//cell surface receptor signaling pathway; GO:0007187//G-protein coupled receptor signaling pathway, coupled to cyclic nucleotide second messenger; GO:0008360//regulation of cell shape; GO:0010165//response to X-ray; GO:0014839//myoblast migratio…	GO:0001533//cornified envelope; GO:0001891//phagocytic cup; GO:0005615//extracellular space; GO:0005654//nucleoplasm; GO:0005925//focal adhesion; GO:0016323//basolateral plasma membrane; GO:0016324//apical plasma membrane; GO:0016328//lateral plasma membrane; GO:0030659//cytoplasmic vesicle membrane; GO:0031232//extrinsic component of external side of plasma membrane; GO:0031313//extrinsic compon…	GO:0003697//single-stranded DNA binding; GO:0003727//single-stranded RNA binding; GO:0004386//helicase activity; GO:0005102//receptor binding; GO:0005198//structural molecule activity; GO:0005509//calcium ion binding; GO:0005544//calcium-dependent phospholipid binding; GO:0019834//phospholipase A2 inhibitor activity; GO:0030674//protein binding, bridging; GO:0033676//double-stranded DNA-dependent…	K17091 annexin A1 | (RefSeq) ANXA1, ANX1, LPC1; annexin A1	http://www.genome.jp/dbget-bin/www_bget?hsa:301
FBXO7	3138.15	639.932	733.772	-2.19175	1.70134e-05	0.0440534	f-box only protein 7 isoform x1	GO:0000422//mitophagy; GO:0006511//ubiquitin-dependent protein catabolic process; GO:0006626//protein targeting to mitochondrion; GO:0016567//protein ubiquitination; GO:0031647//regulation of protein stability; GO:0045620//negative regulation of lymphocyte differentiation; GO:0045736//negative regulation of cyclin-dependent protein serine/threonine kinase activity; GO:2000134//negative regulation…	GO:0000151//ubiquitin ligase complex; GO:0005634//nucleus; GO:0005739//mitochondrion; GO:0005829//cytosol; GO:0043234//protein complex	GO:0004842//ubiquitin-protein transferase activity; GO:0019901//protein kinase binding	K10293 F-box protein 7 | (RefSeq) FBXO7, FBX, FBX07, FBX7, PARK15, PKPS; F-box protein 7	http://www.genome.jp/dbget-bin/www_bget?hsa:25793
ID3	9762.13	2355.15	2461.28	-2.01919	1.9497e-05	0.0440534	dna-binding protein inhibitor id-3	GO:0000122//negative regulation of transcription from RNA polymerase II promoter; GO:0001656//metanephros development; GO:0006275//regulation of DNA replication; GO:0007417//central nervous system development; GO:0007507//heart development; GO:0007517//muscle organ development; GO:0007623//circadian rhythm; GO:0009611//response to wounding; GO:0030182//neuron differentiation; GO:0030855//epitheli…	GO:0005654//nucleoplasm; GO:0005737//cytoplasm; GO:0015630//microtubule cytoskeleton	GO:0003677//DNA binding; GO:0003700//transcription factor activity, sequence-specific DNA binding; GO:0003714//transcription corepressor activity; GO:0008134//transcription factor binding; GO:0019904//protein domain specific binding; GO:0046983//protein dimerization activity; GO:1901707//leptomycin B binding	K17694 DNA-binding protein inhibitor ID3 | (RefSeq) ID3, HEIR-1, bHLHb25; inhibitor of DNA binding 3	http://www.genome.jp/dbget-bin/www_bget?hsa:3399
SYTL2	565.346	29.2337	64.4868	-3.59036	1.97233e-05	0.0440534	synaptotagmin-like protein 2 isoform x1	GO:0006886//intracellular protein transport; GO:0006904//vesicle docking involved in exocytosis; GO:0006906//vesicle fusion; GO:0010923//negative regulation of phosphatase activity; GO:0017158//regulation of calcium ion-dependent exocytosis; GO:0048791//calcium ion-dependent exocytosis of neurotransmitter; GO:0070257//positive regulation of mucus secretion; GO:0072659//protein localization to pla…	GO:0019897//extrinsic component of plasma membrane; GO:0042470//melanosome; GO:0070382//exocytic vesicle	GO:0001786//phosphatidylserine binding; GO:0005509//calcium ion binding; GO:0005544//calcium-dependent phospholipid binding; GO:0005546//phosphatidylinositol-4,5-bisphosphate binding; GO:0017137//Rab GTPase binding; GO:0019902//phosphatase binding; GO:0019905//syntaxin binding; GO:0030276//clathrin binding; GO:0042043//neurexin family protein binding	K17598 synaptotagmin-like protein | (RefSeq) SYTL2, CHR11SYT, EXO4, PPP1R151, SGA72M, SLP2, SLP2A; s	http://www.genome.jp/dbget-bin/www_bget?hsa:54843
ELANE	39.6462	2.77556e-17	2.77556e-17	-8.32738	3.56727e-05	0.0697178	neutrophil elastase	GO:0000122//negative regulation of transcription from RNA polymerase II promoter; GO:0001878//response to yeast; GO:0002438//acute inflammatory response to antigenic stimulus; GO:0006508//proteolysis; GO:0006874//cellular calcium ion homeostasis; GO:0006909//phagocytosis; GO:0009411//response to UV; GO:0022617//extracellular matrix disassembly; GO:0030163//protein catabolic process; GO:0032496//r…	GO:0005615//extracellular space; GO:0009986//cell surface; GO:0017053//transcriptional repressor complex; GO:0030141//secretory granule; GO:0070062//extracellular exosome	GO:0001106//RNA polymerase II transcription corepressor activity; GO:0002020//protease binding; GO:0004252//serine-type endopeptidase activity; GO:0008201//heparin binding; GO:0019955//cytokine binding	K01327 leukocyte elastase [EC:3.4.21.37] | (RefSeq) ELANE, ELA2, GE, HLE, HNE, NE, PMN-E, SCN1; elas	http://www.genome.jp/dbget-bin/www_bget?hsa:1991
DMBX1	64.117	2.01501	1.21576	-5.20682	5.07428e-05	0.0881515	diencephalon mesencephalon homeobox protein 1 isoform x1	GO:0000122//negative regulation of transcription from RNA polymerase II promoter; GO:0007420//brain development; GO:0008343//adult feeding behavior; GO:0008344//adult locomotory behavior; GO:0048589//developmental growth	GO:0005634//nucleus; GO:0005667//transcription factor complex	GO:0000977//RNA polymerase II regulatory region sequence-specific DNA binding; GO:0001227//transcriptional repressor activity, RNA polymerase II transcription regulatory region sequence-specific binding; GO:0042803//protein homodimerization activity; GO:0046982//protein heterodimerization activity	no KO assigned | (RefSeq) DMBX1, MBX, OTX3, PAXB; diencephalon/mesencephalon homeobox 1	http://www.genome.jp/dbget-bin/www_bget?hsa:127343
GLRA2	2448.75	612.72	583.304	-2.03356	8.52015e-05	0.133213	glycine receptor subunit alpha-2 isoform x1	GO:0007218//neuropeptide signaling pathway; GO:0007416//synapse assembly; GO:0021510//spinal cord development; GO:0060012//synaptic transmission, glycinergic; GO:0071230//cellular response to amino acid stimulus; GO:0071294//cellular response to zinc ion; GO:0071361//cellular response to ethanol; GO:1902476//chloride transmembrane transport	GO:0005887//integral component of plasma membrane; GO:0030054//cell junction; GO:0034707//chloride channel complex; GO:0042995//cell projection; GO:0045211//postsynaptic membrane	GO:0016594//glycine binding; GO:0016934//extracellular-glycine-gated chloride channel activity; GO:0022852//glycine-gated chloride ion channel activity; GO:0046872//metal ion binding	K05194 glycine receptor alpha-2 | (RefSeq) GLRA2, GLR; glycine receptor alpha 2	http://www.genome.jp/dbget-bin/www_bget?hsa:2742
AQP4	5083.15	1645.67	979.73	-1.95291	0.00012065	0.171487	aquaporin-4 isoform x2	GO:0007565//female pregnancy; GO:0007605//sensory perception of sound; GO:0009314//response to radiation; GO:0009992//cellular water homeostasis; GO:0010574//regulation of vascular endothelial growth factor production; GO:0015670//carbon dioxide transport; GO:0015793//glycerol transport; GO:0032691//negative regulation of interleukin-1 beta production; GO:0032715//negative regulation of interleuk…	GO:0005737//cytoplasm; GO:0005887//integral component of plasma membrane; GO:0005911//cell-cell junction; GO:0009897//external side of plasma membrane; GO:0009925//basal plasma membrane; GO:0030315//T-tubule; GO:0031253//cell projection membrane; GO:0046930//pore complex	GO:0015250//water channel activity; GO:0015254//glycerol channel activity; GO:0015288//porin activity	K09866 aquaporin-4 | (RefSeq) AQP4, MIWC, WCH4; aquaporin 4	http://www.genome.jp/dbget-bin/www_bget?hsa:361
HMOX1	1010.04	116.907	193.902	-2.69987	0.000139527	0.173049	heme oxygenase 1	GO:0001935//endothelial cell proliferation; GO:0002246//wound healing involved in inflammatory response; GO:0002686//negative regulation of leukocyte migration; GO:0006788//heme oxidation; GO:0006879//cellular iron ion homeostasis; GO:0007264//small GTPase mediated signal transduction; GO:0007588//excretion; GO:0008217//regulation of blood pressure; GO:0008630//intrinsic apoptotic signaling pathw…	GO:0005615//extracellular space; GO:0005730//nucleolus; GO:0005789//endoplasmic reticulum membrane; GO:0005829//cytosol; GO:0005901//caveola; GO:0016021//integral component of membrane; GO:0048471//perinuclear region of cytoplasm	GO:0004392//heme oxygenase (decyclizing) activity; GO:0004630//phospholipase D activity; GO:0004871//signal transducer activity; GO:0019899//enzyme binding; GO:0020037//heme binding; GO:0042803//protein homodimerization activity; GO:0046872//metal ion binding	K00510 heme oxygenase 1 [EC:1.14.14.18] | (RefSeq) HMOX1, HMOX1D, HO-1, HSP32, bK286B10; heme oxygen	http://www.genome.jp/dbget-bin/www_bget?hsa:3162
CLSTN2	199.128	18.1389	15.3369	-3.5631	0.000143885	0.173049	calsyntenin-2 isoform x2	GO:0007156//homophilic cell adhesion via plasma membrane adhesion molecules; GO:0050806//positive regulation of synaptic transmission; GO:0051965//positive regulation of synapse assembly	GO:0000139//Golgi membrane; GO:0005789//endoplasmic reticulum membrane; GO:0009986//cell surface; GO:0016021//integral component of membrane; GO:0045211//postsynaptic membrane	GO:0005509//calcium ion binding	K22660 calsyntenin 2 | (RefSeq) CLSTN2, ALC-GAMMA, CDHR13, CS2, CSTN2, alcagamma; calsyntenin 2	http://www.genome.jp/dbget-bin/www_bget?hsa:64084
PTPRM	27.8327	2.77556e-17	2.77556e-17	-7.81909	0.000213247	0.238151	receptor-type tyrosine-protein phosphatase mu isoform x1	GO:0001937//negative regulation of endothelial cell proliferation; GO:0007156//homophilic cell adhesion via plasma membrane adhesion molecules; GO:0007165//signal transduction; GO:0010596//negative regulation of endothelial cell migration; GO:0010842//retina layer formation; GO:0016525//negative regulation of angiogenesis; GO:0031290//retinal ganglion cell axon guidance; GO:0035335//peptidyl-tyro…	GO:0005887//integral component of plasma membrane; GO:0005913//cell-cell adherens junction; GO:0030027//lamellipodium; GO:0048471//perinuclear region of cytoplasm	GO:0005001//transmembrane receptor protein tyrosine phosphatase activity; GO:0042802//identical protein binding; GO:0045296//cadherin binding	K05693 receptor-type tyrosine-protein phosphatase mu [EC:3.1.3.48] | (RefSeq) PTPRM, PTPRL1, R-PTP-M	http://www.genome.jp/dbget-bin/www_bget?hsa:5797
S100A11	199.128	23.1759	16.5491	-3.31744	0.000349701	0.352481	protein s100-a11	GO:0007165//signal transduction; GO:0008156//negative regulation of DNA replication; GO:0008285//negative regulation of cell proliferation	GO:0001726//ruffle; GO:0005615//extracellular space; GO:0005634//nucleus; GO:0005737//cytoplasm; GO:0070062//extracellular exosome	GO:0005509//calcium ion binding; GO:0042803//protein homodimerization activity; GO:0044548//S100 protein binding; GO:0048306//calcium-dependent protein binding	K23765 | (RefSeq) S100A11, HEL-S-43, MLN70, S100C; S100 calcium binding protein A11	http://www.genome.jp/dbget-bin/www_bget?hsa:6282
TBR1	24.4574	2.77556e-17	2.77556e-17	-7.63356	0.000360709	0.352481	t-box brain protein 1	GO:0001661//conditioned taste aversion; GO:0010092//specification of organ identity; GO:0021764//amygdala development; GO:0021902//commitment of neuronal cell to specific neuron type in forebrain; GO:0030902//hindbrain development; GO:0045944//positive regulation of transcription from RNA polymerase II promoter; GO:1902667//regulation of axon guidance	GO:0005634//nucleus	GO:0000979//RNA polymerase II core promoter sequence-specific DNA binding; GO:0003700//transcription factor activity, sequence-specific DNA binding	K10174 T-box brain protein 1 | (RefSeq) TBR1, IDDAS, TBR-1, TES-56; T-box brain transcription factor	http://www.genome.jp/dbget-bin/www_bget?hsa:10716
BEX1	23.6136	2.77556e-17	2.77556e-17	-7.58319	0.000426801	0.390909	protein bex1	GO:0007399//nervous system development; GO:0030154//cell differentiation; GO:0042981//regulation of apoptotic process; GO:0045944//positive regulation of transcription from RNA polymerase II promoter; GO:0051091//positive regulation of sequence-specific DNA binding transcription factor activity; GO:0051726//regulation of cell cycle	GO:0005634//nucleus; GO:0005667//transcription factor complex; GO:0005737//cytoplasm	GO:0001102//RNA polymerase II activating transcription factor binding	no KO assigned | (RefSeq) BEX1, BEX2, HBEX2, HGR74-h; brain expressed X-linked 1	http://www.genome.jp/dbget-bin/www_bget?hsa:55859
BEST4	109.683	6.05079	10.5081	-3.71064	0.000450039	0.390909	bestrophin-4	GO:1902476//chloride transmembrane transport	GO:0005887//integral component of plasma membrane; GO:0034707//chloride channel complex	GO:0005254//chloride channel activity	K13881 bestrophin-4 | (RefSeq) BEST4, VMD2L2; bestrophin 4	http://www.genome.jp/dbget-bin/www_bget?hsa:266675
CNTN6	22.7698	2.77556e-17	2.77556e-17	-7.531	0.000517492	0.425841	contactin-6 isoform x1	GO:0007155//cell adhesion; GO:0007219//Notch signaling pathway; GO:0007417//central nervous system development; GO:0030182//neuron differentiation	GO:0005886//plasma membrane; GO:0016021//integral component of membrane; GO:0031225//anchored component of membrane	GO:0005112//Notch binding	K06764 contactin 6 | (RefSeq) CNTN6, NB3; contactin 6	http://www.genome.jp/dbget-bin/www_bget?hsa:27255
S100A10	1084.29	47.3791	232.447	-2.95335	0.000595911	0.465854	protein s100-a10	GO:0001765//membrane raft assembly; GO:0006900//membrane budding; GO:0043547//positive regulation of GTPase activity; GO:0051099//positive regulation of binding; GO:0051290//protein heterotetramerization; GO:0051496//positive regulation of stress fiber assembly; GO:0051894//positive regulation of focal adhesion assembly; GO:0090002//establishment of protein localization to plasma membrane; GO:190…	GO:0016021//integral component of membrane; GO:0019897//extrinsic component of plasma membrane; GO:0045121//membrane raft; GO:0070062//extracellular exosome	GO:0005509//calcium ion binding; GO:0008289//lipid binding; GO:0042803//protein homodimerization activity; GO:0044325//ion channel binding	K17274 protein S100-A10 | (RefSeq) S100A10, 42C, ANX2L, ANX2LG, CAL1L, CLP11, Ca[1], GP11, P11, p10;	http://www.genome.jp/dbget-bin/www_bget?hsa:6281
ASMTL	100.401	421.258	1435.51	3.20704	0.000729075	0.542814	n-acetylserotonin o-methyltransferase-like protein	GO:0032259//methylation	GO:0005737//cytoplasm	GO:0005515//protein binding; GO:0008171//O-methyltransferase activity	no KO assigned | (RefSeq) ASMTL, ASMTLX, ASMTLY, ASTML; acetylserotonin O-methyltransferase like	http://www.genome.jp/dbget-bin/www_bget?hsa:8623
P3H2	388.144	42.3321	69.264	-2.7963	0.000771914	0.548585	prolyl 3-hydroxylase 2	GO:0008285//negative regulation of cell proliferation; GO:0019511//peptidyl-proline hydroxylation; GO:0032963//collagen metabolic process; GO:0055114//oxidation-reduction process	GO:0005604//basement membrane; GO:0005788//endoplasmic reticulum lumen; GO:0005794//Golgi apparatus	GO:0005506//iron ion binding; GO:0019797//procollagen-proline 3-dioxygenase activity; GO:0031418//L-ascorbic acid binding	K22459 procollagen-proline 3-dioxygenase 2 [EC:1.14.11.7] | (RefSeq) P3H2, LEPREL1, MCVD, MLAT4; pro	http://www.genome.jp/dbget-bin/www_bget?hsa:55214
CDH5	6810.45	82.6528	1351.79	-3.24695	0.000979835	0.666075	cadherin-5	GO:0001955//blood vessel maturation; GO:0007043//cell-cell junction assembly; GO:0007156//homophilic cell adhesion via plasma membrane adhesion molecules; GO:0007179//transforming growth factor beta receptor signaling pathway; GO:0008285//negative regulation of cell proliferation; GO:0016337//single organismal cell-cell adhesion; GO:0034332//adherens junction organization; GO:1903142//positive re…	GO:0005912//adherens junction; GO:0005923//bicellular tight junction; GO:0009897//external side of plasma membrane; GO:0016021//integral component of membrane	GO:0005102//receptor binding; GO:0005509//calcium ion binding; GO:0008013//beta-catenin binding; GO:0019903//protein phosphatase binding; GO:0044325//ion channel binding	K06533 cadherin 5, type 2, VE-cadherin | (RefSeq) CDH5, 7B4, CD144; cadherin 5	http://www.genome.jp/dbget-bin/www_bget?hsa:1003
KIAA0754	27.8327	143.118	948.539	4.28687	0.00105235	0.685561	uncharacterized protein kiaa0754 homolog	-	GO:0005886//plasma membrane	-	no KO assigned | (RefSeq) KIAA0754	http://www.genome.jp/dbget-bin/www_bget?hsa:643314
ZBED6	63.2732	210.639	1991.56	4.11827	0.00110565	0.691476	zinc finger bed domain-containing protein 6	GO:0006357//regulation of transcription from RNA polymerase II promoter; GO:0045892//negative regulation of transcription, DNA-templated	GO:0005730//nucleolus	GO:0000977//RNA polymerase II regulatory region sequence-specific DNA binding; GO:0003700//transcription factor activity, sequence-specific DNA binding; GO:0046872//metal ion binding; GO:0046983//protein dimerization activity	no KO assigned | (RefSeq) ZBED6, MGR; zinc finger BED-type containing 6	http://www.genome.jp/dbget-bin/www_bget?hsa:100381270
KCNG1	2683.33	1015.82	497.632	-1.82572	0.00125368	0.730415	potassium voltage-gated channel subfamily g member 1	GO:0051260//protein homooligomerization; GO:1902259//regulation of delayed rectifier potassium channel activity	GO:0008076//voltage-gated potassium channel complex; GO:0043231//intracellular membrane-bounded organelle	GO:0005251//delayed rectifier potassium channel activity	K04900 potassium voltage-gated channel subfamily G member 1 | (RefSeq) KCNG1, K13, KCNG, KV6.1, kH2;	http://www.genome.jp/dbget-bin/www_bget?hsa:3755
IGFBP7	3236.03	1252.64	530.589	-1.8593	0.00128974	0.730415	insulin-like growth factor-binding protein 7	GO:0001558//regulation of cell growth; GO:0007155//cell adhesion; GO:0008285//negative regulation of cell proliferation	GO:0005615//extracellular space; GO:0031012//extracellular matrix; GO:0070062//extracellular exosome	GO:0005520//insulin-like growth factor binding	K23580 insulin-like growth factor-binding protein 7 | (RefSeq) IGFBP7, AGM, FSTL2, IBP-7, IGFBP-7, I	http://www.genome.jp/dbget-bin/www_bget?hsa:3490
FLRT3	239.631	1385.67	904.446	2.25597	0.00132319	0.730415	leucine-rich repeat transmembrane protein flrt3	GO:0003345//proepicardium cell migration involved in pericardium morphogenesis; GO:0006469//negative regulation of protein kinase activity; GO:0007411//axon guidance; GO:0008543//fibroblast growth factor receptor signaling pathway; GO:0019221//cytokine-mediated signaling pathway; GO:0046426//negative regulation of JAK-STAT cascade; GO:0048678//response to axon injury; GO:0050919//negative chemota…	GO:0005578//proteinaceous extracellular matrix; GO:0005615//extracellular space; GO:0005789//endoplasmic reticulum membrane; GO:0005887//integral component of plasma membrane; GO:0005911//cell-cell junction; GO:0005925//focal adhesion; GO:0043679//axon terminus; GO:0044295//axonal growth cone; GO:0097060//synaptic membrane	GO:0004860//protein kinase inhibitor activity; GO:0005057//receptor signaling protein activity; GO:0005104//fibroblast growth factor receptor binding; GO:0030674//protein binding, bridging; GO:0042803//protein homodimerization activity; GO:0045499//chemorepellent activity	K16362 leucine-rich repeat transmembrane protein FLRT | (RefSeq) FLRT3, HH21; fibronectin leucine ri	http://www.genome.jp/dbget-bin/www_bget?hsa:23767
NEBL	34.5833	2.01501	1.21576	-4.31956	0.00135478	0.730415	nebulette isoform x1	GO:0071691//cardiac muscle thin filament assembly	GO:0001725//stress fiber; GO:0030018//Z disc; GO:0070062//extracellular exosome	GO:0005523//tropomyosin binding; GO:0008270//zinc ion binding; GO:0008307//structural constituent of muscle; GO:0031005//filamin binding; GO:0051015//actin filament binding	no KO assigned | (RefSeq) NEBL, LASP2, LNEBL; nebulette	http://www.genome.jp/dbget-bin/www_bget?hsa:10529
FIGN	313.888	840.488	3060.67	2.63494	0.00155868	0.812335	fidgetin isoform x1	GO:0007067//mitotic nuclear division; GO:0007626//locomotory behavior; GO:0010569//regulation of double-strand break repair via homologous recombination; GO:0031122//cytoplasmic microtubule organization; GO:0051301//cell division	GO:0005737//cytoplasm; GO:0005815//microtubule organizing center; GO:0005874//microtubule; GO:0016363//nuclear matrix	GO:0005524//ATP binding; GO:0008022//protein C-terminus binding; GO:0008568//microtubule-severing ATPase activity	no KO assigned | (RefSeq) FIGN; fidgetin, microtubule severing factor	http://www.genome.jp/dbget-bin/www_bget?hsa:55137
FRMD4B	23.6136	1.00684	0.0196449	-5.17462	0.00173094	0.873006	ferm domain-containing protein 4b	GO:0090162//establishment of epithelial cell polarity	GO:0001726//ruffle; GO:0005615//extracellular space; GO:0005737//cytoplasm; GO:0005856//cytoskeleton; GO:0019898//extrinsic component of membrane	GO:0008092//cytoskeletal protein binding	no KO assigned | (RefSeq) FRMD4B, 6030440G05Rik, GRSP1; FERM domain containing 4B	http://www.genome.jp/dbget-bin/www_bget?hsa:23150
ANGPTL4	376.33	12.1065	72.5246	-3.14835	0.0019825	0.967456	angiopoietin-related protein 4	GO:0001666//response to hypoxia; GO:0030154//cell differentiation; GO:0045766//positive regulation of angiogenesis; GO:0051005//negative regulation of lipoprotein lipase activity; GO:0051260//protein homooligomerization; GO:0070328//triglyceride homeostasis; GO:2000352//negative regulation of endothelial cell apoptotic process	GO:0005578//proteinaceous extracellular matrix; GO:0072562//blood microparticle	GO:0004857//enzyme inhibitor activity; GO:0042802//identical protein binding	K08767 angiopoietin-like 4 | (RefSeq) ANGPTL4, ARP4, FIAF, HARP, HFARP, NL2, PGAR, TGQTL, UNQ171, pp	http://www.genome.jp/dbget-bin/www_bget?hsa:51129
SLCO2A1	92.8069	6.05214	12.821	-3.28318	0.00204196	0.967456	solute carrier organic anion transporter family member 2a1	GO:0015732//prostaglandin transport; GO:0043252//sodium-independent organic anion transport	GO:0005887//integral component of plasma membrane	GO:0015132//prostaglandin transmembrane transporter activity; GO:0015347//sodium-independent organic anion transmembrane transporter activity	K14345 solute carrier organic anion transporter family, member 2A | (RefSeq) SLCO2A1, MATR1, OATP2A1	http://www.genome.jp/dbget-bin/www_bget?hsa:6578
SYT7	580.534	43.3458	141.99	-2.64608	0.0021144	0.972313	synaptotagmin-7 isoform x2	GO:0001778//plasma membrane repair; GO:0005513//detection of calcium ion; GO:0014059//regulation of dopamine secretion; GO:0036465//synaptic vesicle recycling; GO:0045956//positive regulation of calcium ion-dependent exocytosis; GO:0046850//regulation of bone remodeling; GO:0048791//calcium ion-dependent exocytosis of neurotransmitter; GO:0050764//regulation of phagocytosis; GO:0050796//regulatio…	GO:0005765//lysosomal membrane; GO:0005778//peroxisomal membrane; GO:0005829//cytosol; GO:0016021//integral component of membrane; GO:0030054//cell junction; GO:0030425//dendrite; GO:0030670//phagocytic vesicle membrane; GO:0030672//synaptic vesicle membrane; GO:0031045//dense core granule; GO:0032009//early phagosome; GO:0042734//presynaptic membrane; GO:0043025//neuronal cell body; GO:0043195//…	GO:0001786//phosphatidylserine binding; GO:0005509//calcium ion binding; GO:0005516//calmodulin binding; GO:0005544//calcium-dependent phospholipid binding; GO:0005546//phosphatidylinositol-4,5-bisphosphate binding; GO:0019905//syntaxin binding; GO:0030276//clathrin binding	K19907 synaptotagmin-7 | (RefSeq) SYT7, IPCA-7, IPCA7, PCANAP7, SYT-VII, SYTVII; synaptotagmin 7	http://www.genome.jp/dbget-bin/www_bget?hsa:9066
MMP16	392.363	956.381	3481.66	2.49915	0.00224506	0.980855	matrix metalloproteinase-16	GO:0001958//endochondral ossification; GO:0006508//proteolysis; GO:0022617//extracellular matrix disassembly; GO:0030574//collagen catabolic process; GO:0035988//chondrocyte proliferation; GO:0043085//positive regulation of catalytic activity; GO:0048701//embryonic cranial skeleton morphogenesis; GO:0097094//craniofacial suture morphogenesis	GO:0005578//proteinaceous extracellular matrix; GO:0005796//Golgi lumen; GO:0005887//integral component of plasma membrane; GO:0009986//cell surface	GO:0004222//metalloendopeptidase activity; GO:0005509//calcium ion binding; GO:0008047//enzyme activator activity; GO:0008270//zinc ion binding	K07996 matrix metalloproteinase-16 (membrane-inserted) [EC:3.4.24.-] | (RefSeq) MMP16, C8orf57, MMP-	http://www.genome.jp/dbget-bin/www_bget?hsa:4325
EPHB6	16.0192	2.77556e-17	2.77556e-17	-7.02732	0.00225844	0.980855	ephrin type-b receptor 6 isoform x1	GO:0001806//type IV hypersensitivity; GO:0006468//protein phosphorylation; GO:0032092//positive regulation of protein binding; GO:0048013//ephrin receptor signaling pathway; GO:0050663//cytokine secretion; GO:0050798//activated T cell proliferation; GO:2000525//positive regulation of T cell costimulation	GO:0005576//extracellular region; GO:0005829//cytosol; GO:0005887//integral component of plasma membrane; GO:0009986//cell surface	GO:0005003//ephrin receptor activity; GO:0005515//protein binding; GO:0005524//ATP binding	K05114 Eph receptor B6 [EC:2.7.10.1] | (RefSeq) EPHB6, HEP; EPH receptor B6	http://www.genome.jp/dbget-bin/www_bget?hsa:2051
CAMK2N1	191.534	16.1319	35.1106	-2.89708	0.00232705	0.983336	calcium calmodulin-dependent protein kinase ii inhibitor 1	GO:0007268//synaptic transmission; GO:1904030//negative regulation of cyclin-dependent protein kinase activity	GO:0014069//postsynaptic density; GO:0030054//cell junction; GO:0030425//dendrite; GO:0043025//neuronal cell body; GO:0045211//postsynaptic membrane	GO:0008427//calcium-dependent protein kinase inhibitor activity; GO:0016301//kinase activity; GO:0019901//protein kinase binding	no KO assigned | (RefSeq) CAMK2N1, PRO1489; calcium/calmodulin dependent protein kinase II inhibitor	http://www.genome.jp/dbget-bin/www_bget?hsa:55450
ANXA2	394.05	87.6708	56.5725	-2.44758	0.00247824	1	annexin a2	GO:0001525//angiogenesis; GO:0001765//membrane raft assembly; GO:0001934//positive regulation of protein phosphorylation; GO:0002091//negative regulation of receptor internalization; GO:0006900//membrane budding; GO:0007589//body fluid secretion; GO:0030199//collagen fibril organization; GO:0031340//positive regulation of vesicle fusion; GO:0032804//negative regulation of low-density lipoprotein …	GO:0001726//ruffle; GO:0005604//basement membrane; GO:0005615//extracellular space; GO:0005765//lysosomal membrane; GO:0005769//early endosome; GO:0005811//lipid particle; GO:0005829//cytosol; GO:0005938//cell cortex; GO:0008023//transcription elongation factor complex; GO:0009986//cell surface; GO:0016323//basolateral plasma membrane; GO:0019897//extrinsic component of plasma membrane; GO:003049…	GO:0002020//protease binding; GO:0005509//calcium ion binding; GO:0005544//calcium-dependent phospholipid binding; GO:0005546//phosphatidylinositol-4,5-bisphosphate binding; GO:0008092//cytoskeletal protein binding; GO:0017137//Rab GTPase binding; GO:0019834//phospholipase A2 inhibitor activity; GO:0030546//receptor activator activity; GO:0044548//S100 protein binding; GO:0044822//poly(A) RNA bin…	K17092 annexin A2 | (RefSeq) ANXA2, ANX2, ANX2L4, CAL1H, HEL-S-270, LIP2, LPC2, LPC2D, P36, PAP-IV;	http://www.genome.jp/dbget-bin/www_bget?hsa:302
NRP1	288.573	51.3962	49.4153	-2.51459	0.0027175	1	neuropilin-1 isoform x2	GO:0001569//patterning of blood vessels; GO:0001938//positive regulation of endothelial cell proliferation; GO:0002042//cell migration involved in sprouting angiogenesis; GO:0007267//cell-cell signaling; GO:0007413//axonal fasciculation; GO:0009611//response to wounding; GO:0010468//regulation of gene expression; GO:0010595//positive regulation of endothelial cell migration; GO:0014911//positive …	GO:0002116//semaphorin receptor complex; GO:0005615//extracellular space; GO:0005635//nuclear envelope; GO:0005769//early endosome; GO:0005829//cytosol; GO:0005883//neurofilament; GO:0005886//plasma membrane; GO:0005925//focal adhesion; GO:0009986//cell surface; GO:0016021//integral component of membrane; GO:0030424//axon; GO:0030426//growth cone; GO:0043025//neuronal cell body; GO:0048471//perin…	GO:0005021//vascular endothelial growth factor-activated receptor activity; GO:0005509//calcium ion binding; GO:0008201//heparin binding; GO:0015026//coreceptor activity; GO:0017154//semaphorin receptor activity; GO:0019955//cytokine binding; GO:0038085//vascular endothelial growth factor binding	K06724 neuropilin 1 | (RefSeq) NRP1, BDCA4, CD304, NP1, NRP, VEGF165R; neuropilin 1	http://www.genome.jp/dbget-bin/www_bget?hsa:8829
FOLR1	14.3315	2.77556e-17	2.77556e-17	-6.86816	0.00303745	1	folate receptor alpha	GO:0001947//heart looping; GO:0003147//neural crest cell migration involved in heart formation; GO:0003253//cardiac neural crest cell migration involved in outflow tract morphogenesis; GO:0006898//receptor-mediated endocytosis; GO:0015884//folic acid transport; GO:0017015//regulation of transforming growth factor beta receptor signaling pathway; GO:0031103//axon regeneration; GO:0046655//folic ac…	GO:0000139//Golgi membrane; GO:0005634//nucleus; GO:0005768//endosome; GO:0005789//endoplasmic reticulum membrane; GO:0005887//integral component of plasma membrane; GO:0012507//ER to Golgi transport vesicle membrane; GO:0016323//basolateral plasma membrane; GO:0016324//apical plasma membrane; GO:0030136//clathrin-coated vesicle; GO:0031362//anchored component of external side of plasma membrane;…	GO:0005542//folic acid binding; GO:0008517//folic acid transporter activity; GO:0051870//methotrexate binding; GO:0061714//folic acid receptor activity	K13649 folate receptor | (RefSeq) FOLR1, FBP, FOLR, FRalpha; folate receptor alpha	http://www.genome.jp/dbget-bin/www_bget?hsa:2348
GYS1	5628.26	2137.47	2170.83	-1.38553	0.00328573	1	glycogen	GO:0005978//glycogen biosynthetic process; GO:0007507//heart development	GO:0005829//cytosol; GO:0016020//membrane; GO:0016234//inclusion body	GO:0004373//glycogen (starch) synthase activity; GO:0005536//glucose binding; GO:0019901//protein kinase binding; GO:0061547//glycogen synthase activity, transferring glucose-1-phosphate	K00693 glycogen synthase [EC:2.4.1.11] | (RefSeq) GYS1, GSY, GYS; glycogen synthase 1	http://www.genome.jp/dbget-bin/www_bget?hsa:2997
SYDE1	1927.27	754.811	533.997	-1.58015	0.00328928	1	rho gtpase-activating protein syde1	GO:0051056//regulation of small GTPase mediated signal transduction; GO:0090630//activation of GTPase activity	GO:0005829//cytosol	GO:0005096//GTPase activator activity	K20655 Rho GTPase-activating protein SYDE | (RefSeq) SYDE1, 7h3, SYD1; synapse defective Rho GTPase	http://www.genome.jp/dbget-bin/www_bget?hsa:85360
EPHA2	3.36152	69.5334	54.1736	4.14654	0.00334502	1	ephrin type-a receptor 2	GO:0001501//skeletal system development; GO:0001570//vasculogenesis; GO:0001649//osteoblast differentiation; GO:0008630//intrinsic apoptotic signaling pathway in response to DNA damage; GO:0010591//regulation of lamellipodium assembly; GO:0014028//notochord formation; GO:0016032//viral process; GO:0018108//peptidyl-tyrosine phosphorylation; GO:0021915//neural tube development; GO:0030182//neuron …	GO:0005622//intracellular; GO:0005887//integral component of plasma membrane; GO:0005925//focal adhesion; GO:0009986//cell surface; GO:0031258//lamellipodium membrane; GO:0032587//ruffle membrane	GO:0005003//ephrin receptor activity; GO:0005515//protein binding; GO:0005524//ATP binding	K05103 Eph receptor A2 [EC:2.7.10.1] | (RefSeq) EPHA2, ARCC2, CTPA, CTPP1, CTRCT6, ECK; EPH receptor	http://www.genome.jp/dbget-bin/www_bget?hsa:1969
MRVI1	58.2103	448.452	337.595	2.75239	0.00338162	1	protein mrvi1 isoform x8	-	GO:0005789//endoplasmic reticulum membrane; GO:0016021//integral component of membrane; GO:0016529//sarcoplasmic reticulum; GO:0031095//platelet dense tubular network membrane; GO:0048471//perinuclear region of cytoplasm	GO:0005515//protein binding	K12337 inositol 1,4,5-triphosphate receptor-associated cGMP kinase substrate | (RefSeq) MRVI1, IRAG,	http://www.genome.jp/dbget-bin/www_bget?hsa:10335
HSPA6	12.6438	32.2639	1187.11	5.57661	0.00338603	1	heat shock 70 kda protein 6	GO:0006986//response to unfolded protein; GO:0042026//protein refolding; GO:0070370//cellular heat acclimation	GO:0005814//centriole; GO:0005829//cytosol; GO:0008180//COP9 signalosome; GO:0070062//extracellular exosome; GO:0072562//blood microparticle	GO:0005524//ATP binding; GO:0019899//enzyme binding; GO:0031072//heat shock protein binding; GO:0042623//ATPase activity, coupled; GO:0051082//unfolded protein binding	K03283 heat shock 70kDa protein 1/2/6/8 | (RefSeq) HSPA6, HSP70B'; heat shock protein family A (Hsp7	http://www.genome.jp/dbget-bin/www_bget?hsa:3310
PHLDA3	1475.83	515.973	402.263	-1.68418	0.00349139	1	pleckstrin homology-like domain family a member 3	GO:0009653//anatomical structure morphogenesis; GO:0042771//intrinsic apoptotic signaling pathway in response to DNA damage by p53 class mediator; GO:0043065//positive regulation of apoptotic process; GO:0051898//negative regulation of protein kinase B signaling	GO:0005737//cytoplasm; GO:0005886//plasma membrane; GO:0070062//extracellular exosome	GO:0005546//phosphatidylinositol-4,5-bisphosphate binding; GO:0005547//phosphatidylinositol-3,4,5-trisphosphate binding; GO:0010314//phosphatidylinositol-5-phosphate binding; GO:0032266//phosphatidylinositol-3-phosphate binding; GO:0043325//phosphatidylinositol-3,4-bisphosphate binding; GO:0080025//phosphatidylinositol-3,5-bisphosphate binding	K23793 | (RefSeq) PHLDA3, TIH1; pleckstrin homology like domain family A member 3	http://www.genome.jp/dbget-bin/www_bget?hsa:23612
MYH14	713.858	1998.4	2663.47	1.70694	0.00349994	1	myosin-14 isoform x1	GO:0003009//skeletal muscle contraction; GO:0007519//skeletal muscle tissue development; GO:0007605//sensory perception of sound; GO:0008360//regulation of cell shape; GO:0019228//neuronal action potential; GO:0030048//actin filament-based movement; GO:0031032//actomyosin structure organization; GO:0070584//mitochondrion morphogenesis; GO:0071625//vocalization behavior	GO:0001725//stress fiber; GO:0005829//cytosol; GO:0005903//brush border; GO:0016020//membrane; GO:0016460//myosin II complex; GO:0030424//axon; GO:0030426//growth cone; GO:0043209//myelin sheath; GO:0070062//extracellular exosome; GO:0097513//myosin II filament	GO:0000146//microfilament motor activity; GO:0005516//calmodulin binding; GO:0005524//ATP binding; GO:0030898//actin-dependent ATPase activity; GO:0051015//actin filament binding	K10352 myosin heavy chain | (RefSeq) MYH14, DFNA4, DFNA4A, FP17425, MHC16, MYH17, NMHC_II-C, NMHC-II	http://www.genome.jp/dbget-bin/www_bget?hsa:79784
C1QTNF1	13.4877	2.77556e-17	2.77556e-17	-6.78147	0.00386693	1	complement c1q tumor necrosis factor-related protein 1 isoform x3	GO:0007204//positive regulation of cytosolic calcium ion concentration; GO:0010628//positive regulation of gene expression; GO:0010906//regulation of glucose metabolic process; GO:0043410//positive regulation of MAPK cascade; GO:0051260//protein homooligomerization; GO:0051897//positive regulation of protein kinase B signaling; GO:0070208//protein heterotrimerization; GO:0090331//negative regulat…	GO:0005581//collagen trimer; GO:0005615//extracellular space; GO:0005829//cytosol; GO:0005887//integral component of plasma membrane	GO:0005518//collagen binding	no KO assigned | (RefSeq) C1QTNF1, CTRP1, GIP, ZSIG37; C1q and TNF related 1	http://www.genome.jp/dbget-bin/www_bget?hsa:114897
MYADM	2207.42	524.045	938.256	-1.59425	0.00393239	1	myeloid-associated differentiation marker	GO:0001933//negative regulation of protein phosphorylation; GO:0010629//negative regulation of gene expression; GO:0030335//positive regulation of cell migration; GO:0030837//negative regulation of actin filament polymerization; GO:0031579//membrane raft organization; GO:0034115//negative regulation of heterotypic cell-cell adhesion; GO:0045217//cell-cell junction maintenance; GO:0061028//establi…	GO:0001726//ruffle; GO:0005886//plasma membrane; GO:0005911//cell-cell junction; GO:0016021//integral component of membrane; GO:0030864//cortical actin cytoskeleton; GO:0045121//membrane raft; GO:0070062//extracellular exosome	-	no KO assigned | (RefSeq) MYADM, SB135; myeloid associated differentiation marker	http://www.genome.jp/dbget-bin/www_bget?hsa:91663
HSPA1B	1582.15	2818.73	21050.3	2.91507	0.00401878	1	heat shock 70 kda protein 1	GO:0000723//telomere maintenance; GO:0006281//DNA repair; GO:0007339//binding of sperm to zona pellucida; GO:0031397//negative regulation of protein ubiquitination; GO:0032757//positive regulation of interleukin-8 production; GO:0034599//cellular response to oxidative stress; GO:0042026//protein refolding; GO:0043154//negative regulation of cysteine-type endopeptidase activity involved in apoptot…	GO:0000151//ubiquitin ligase complex; GO:0002199//zona pellucida receptor complex; GO:0005654//nucleoplasm; GO:0005739//mitochondrion; GO:0005814//centriole; GO:0005829//cytosol; GO:0005925//focal adhesion; GO:0016234//inclusion body; GO:0044297//cell body; GO:0048471//perinuclear region of cytoplasm; GO:0070062//extracellular exosome; GO:0072562//blood microparticle	GO:0001618//virus receptor activity; GO:0001664//G-protein coupled receptor binding; GO:0005524//ATP binding; GO:0031072//heat shock protein binding; GO:0031625//ubiquitin protein ligase binding; GO:0042623//ATPase activity, coupled; GO:0042826//histone deacetylase binding; GO:0044183//protein binding involved in protein folding; GO:0051082//unfolded protein binding; GO:0055131//C3HC4-type RING f…	K03283 heat shock 70kDa protein 1/2/6/8 | (RefSeq) HSPA1B, HSP70-1, HSP70-1B, HSP70-2, HSP70.1, HSP7	http://www.genome.jp/dbget-bin/www_bget?hsa:3304
IFI44L	384.768	1370.56	1235.98	1.75972	0.00498563	1	interferon-induced protein 44-like	GO:0051607//defense response to virus	GO:0005654//nucleoplasm; GO:0005737//cytoplasm	GO:0005525//GTP binding	no KO assigned | (RefSeq) IFI44L, C1orf29, GS3686; interferon induced protein 44 like	http://www.genome.jp/dbget-bin/www_bget?hsa:10964
NEUROD4	1952.58	3943.39	10810.3	1.9175	0.00522186	1	neurogenic differentiation factor 4	GO:0001764//neuron migration; GO:0006355//regulation of transcription, DNA-templated; GO:0007219//Notch signaling pathway; GO:0007405//neuroblast proliferation; GO:0010001//glial cell differentiation; GO:0035881//amacrine cell differentiation; GO:0045165//cell fate commitment; GO:0045597//positive regulation of cell differentiation; GO:0048666//neuron development	GO:0005634//nucleus	GO:0003677//DNA binding; GO:0046983//protein dimerization activity	K09079 neurogenic differentiation factor 4 | (RefSeq) NEUROD4, ATH-3, ATH3, Atoh3, MATH-3, MATH3, bH	http://www.genome.jp/dbget-bin/www_bget?hsa:58158
HIST2H2BE	118.121	168.313	3803.64	4.06998	0.00540133	1	histone h2b type 1-m-like	-	GO:0000786//nucleosome; GO:0005634//nucleus	GO:0003677//DNA binding; GO:0046982//protein heterodimerization activity	K11252 histone H2B | (RefSeq) H2BC21, GL105, H2B, H2B.1, H2BFQ, H2BGL105, H2BQ, HIST2H2BE; H2B clust	http://www.genome.jp/dbget-bin/www_bget?hsa:8349
ZNF121	134.998	349.708	1346.11	2.64961	0.00596299	1	zinc finger protein 121	GO:0006355//regulation of transcription, DNA-templated	GO:0005634//nucleus	GO:0003677//DNA binding; GO:0003700//transcription factor activity, sequence-specific DNA binding; GO:0046872//metal ion binding	no KO assigned | (RefSeq) ZNF121, D19S204, ZHC32, ZNF20; zinc finger protein 121	http://www.genome.jp/dbget-bin/www_bget?hsa:7675
HSPG2	393.207	761.884	3274.66	2.35926	0.00623933	1	basement membrane-specific heparan sulfate proteoglycan core protein isoform x4	GO:0001523//retinoid metabolic process; GO:0001525//angiogenesis; GO:0006024//glycosaminoglycan biosynthetic process; GO:0006027//glycosaminoglycan catabolic process; GO:0022617//extracellular matrix disassembly; GO:0042157//lipoprotein metabolic process; GO:0044267//cellular protein metabolic process	GO:0005604//basement membrane; GO:0005615//extracellular space; GO:0005796//Golgi lumen; GO:0005886//plasma membrane; GO:0005925//focal adhesion; GO:0043202//lysosomal lumen; GO:0070062//extracellular exosome	GO:0005509//calcium ion binding; GO:0008022//protein C-terminus binding	K06255 basement membrane-specific heparan sulfate proteoglycan core protein | (RefSeq) HSPG2, HSPG,	http://www.genome.jp/dbget-bin/www_bget?hsa:3339
UBXN7	300.386	549.247	3204.04	2.64265	0.00627135	1	ubx domain-containing protein 7	-	GO:0005654//nucleoplasm; GO:0034098//VCP-NPL4-UFD1 AAA ATPase complex	GO:0008134//transcription factor binding; GO:0031625//ubiquitin protein ligase binding; GO:0043130//ubiquitin binding	no KO assigned | (RefSeq) UBXN7, UBXD7; UBX domain protein 7	http://www.genome.jp/dbget-bin/www_bget?hsa:26043
TRIM56	363.673	808.238	2108.23	2.00293	0.00648544	1	e3 ubiquitin-protein ligase trim56	GO:0032479//regulation of type I interferon production; GO:0032608//interferon-beta production; GO:0034340//response to type I interferon; GO:0051607//defense response to virus; GO:0070534//protein K63-linked ubiquitination	GO:0005829//cytosol	GO:0004842//ubiquitin-protein transferase activity; GO:0008270//zinc ion binding; GO:0016874//ligase activity; GO:0044822//poly(A) RNA binding	K12026 tripartite motif-containing protein 56 [EC:2.3.2.27] | (RefSeq) TRIM56, RNF109; tripartite mo	http://www.genome.jp/dbget-bin/www_bget?hsa:81844
LRRC15	11.8	2.77556e-17	2.77556e-17	-6.59069	0.0065839	1	leucine-rich repeat-containing protein 15	GO:0006469//negative regulation of protein kinase activity; GO:0019221//cytokine-mediated signaling pathway; GO:0030335//positive regulation of cell migration; GO:0046426//negative regulation of JAK-STAT cascade; GO:0046813//receptor-mediated virion attachment to host cell; GO:0090005//negative regulation of establishment of protein localization to plasma membrane	GO:0005737//cytoplasm; GO:0016021//integral component of membrane; GO:0070062//extracellular exosome	GO:0001968//fibronectin binding; GO:0004860//protein kinase inhibitor activity; GO:0005518//collagen binding; GO:0043236//laminin binding	no KO assigned | (RefSeq) LRRC15, LIB; leucine rich repeat containing 15	http://www.genome.jp/dbget-bin/www_bget?hsa:131578
SYNJ2	1437.01	435.357	538.541	-1.56116	0.00659085	1	synaptojanin-2 isoform x1	GO:0036092//phosphatidylinositol-3-phosphate biosynthetic process; GO:0046856//phosphatidylinositol dephosphorylation	GO:0005829//cytosol; GO:0005856//cytoskeleton; GO:0005886//plasma membrane; GO:0030424//axon; GO:0045121//membrane raft	GO:0000166//nucleotide binding; GO:0003723//RNA binding; GO:0004438//phosphatidylinositol-3-phosphatase activity; GO:0004439//phosphatidylinositol-4,5-bisphosphate 5-phosphatase activity; GO:0005515//protein binding; GO:0034596//phosphatidylinositol phosphate 4-phosphatase activity; GO:0043813//phosphatidylinositol-3,5-bisphosphate 5-phosphatase activity; GO:0052629//phosphatidylinositol-3,5-bisp…	K20279 synaptojanin [EC:3.1.3.36] | (RefSeq) SYNJ2, INPP5H; synaptojanin 2	http://www.genome.jp/dbget-bin/www_bget?hsa:8871
LRP2	11.8	2.77556e-17	2.77556e-17	-6.59069	0.00659408	1	low-density lipoprotein receptor-related protein 2	GO:0001523//retinoid metabolic process; GO:0003281//ventricular septum development; GO:0006486//protein glycosylation; GO:0006898//receptor-mediated endocytosis; GO:0008283//cell proliferation; GO:0030900//forebrain development; GO:0035904//aorta development; GO:0042359//vitamin D metabolic process; GO:0042953//lipoprotein transport; GO:0060976//coronary vasculature development	GO:0005765//lysosomal membrane; GO:0005768//endosome; GO:0005783//endoplasmic reticulum; GO:0005794//Golgi apparatus; GO:0005905//coated pit; GO:0016021//integral component of membrane; GO:0016324//apical plasma membrane; GO:0030139//endocytic vesicle; GO:0031526//brush border membrane; GO:0043235//receptor complex; GO:0070062//extracellular exosome	GO:0005041//low-density lipoprotein receptor activity; GO:0005509//calcium ion binding; GO:0017124//SH3 domain binding; GO:0042954//lipoprotein transporter activity	K06233 low density lipoprotein-related protein 2 | (RefSeq) LRP2, DBS, GP330, LRP-2; LDL receptor re	http://www.genome.jp/dbget-bin/www_bget?hsa:4036
AEN	2824.25	1294.97	823.311	-1.4147	0.00666092	1	apoptosis-enhancing nuclease isoform x1	GO:0010212//response to ionizing radiation; GO:0042771//intrinsic apoptotic signaling pathway in response to DNA damage by p53 class mediator; GO:0090305//nucleic acid phosphodiester bond hydrolysis	GO:0005654//nucleoplasm; GO:0005730//nucleolus; GO:0031965//nuclear membrane	GO:0003676//nucleic acid binding; GO:0004527//exonuclease activity; GO:0005515//protein binding	K18340 apoptosis-enhancing nuclease [EC:3.1.-.-] | (RefSeq) AEN, ISG20L1, pp12744; apoptosis enhanci	http://www.genome.jp/dbget-bin/www_bget?hsa:64782
TIGAR	3414.92	1639.62	668.184	-1.565	0.00673055	1	fructose- -bisphosphatase tigar	GO:0002931//response to ischemia; GO:0006003//fructose 2,6-bisphosphate metabolic process; GO:0007049//cell cycle; GO:0009410//response to xenobiotic stimulus; GO:0010332//response to gamma radiation; GO:0010666//positive regulation of cardiac muscle cell apoptotic process; GO:0016311//dephosphorylation; GO:0030388//fructose 1,6-bisphosphate metabolic process; GO:0043069//negative regulation of p…	GO:0005634//nucleus; GO:0005741//mitochondrial outer membrane; GO:0005829//cytosol	GO:0004083//bisphosphoglycerate 2-phosphatase activity; GO:0004331//fructose-2,6-bisphosphate 2-phosphatase activity; GO:0005515//protein binding	K14634 fructose-2,6-bisphosphatase [EC:3.1.3.46] | (RefSeq) TIGAR, C12orf5, FR2BP; TP53 induced glyc	http://www.genome.jp/dbget-bin/www_bget?hsa:57103
ANKRD20A3	27.8327	159.233	267.981	2.93369	0.00676957	1	low quality protein: ankyrin repeat domain-containing protein 20a2-like	-	GO:0005886//plasma membrane	-	no KO assigned | (RefSeq) ANKRD20A3; ankyrin repeat domain 20 family member A3	http://www.genome.jp/dbget-bin/www_bget?hsa:441425
AFAP1L1	235.412	35.2776	57.5083	-2.34079	0.00740127	1	actin filament-associated protein 1-like 1	-	GO:0002102//podosome; GO:0005634//nucleus; GO:0005737//cytoplasm; GO:0005886//plasma membrane; GO:0030054//cell junction; GO:0071437//invadopodium	GO:0005515//protein binding	K23782 | (RefSeq) AFAP1L1; actin filament associated protein 1 like 1	http://www.genome.jp/dbget-bin/www_bget?hsa:134265
ADM	51.4597	8.05659	2.48107	-3.25532	0.0075885	1	adm isoform x2	GO:0001666//response to hypoxia; GO:0001843//neural tube closure; GO:0001878//response to yeast; GO:0002026//regulation of the force of heart contraction; GO:0002031//G-protein coupled receptor internalization; GO:0006701//progesterone biosynthetic process; GO:0007204//positive regulation of cytosolic calcium ion concentration; GO:0007507//heart development; GO:0007565//female pregnancy; GO:00075…	GO:0005615//extracellular space; GO:0005829//cytosol	GO:0005179//hormone activity; GO:0031700//adrenomedullin receptor binding	K12333 adrenomedullin | (RefSeq) ADM, AM, PAMP; adrenomedullin	http://www.genome.jp/dbget-bin/www_bget?hsa:133
C8orf48	25.3012	2.01663	2.35635	-3.46682	0.00762999	1	uncharacterized protein c8orf48 homolog	-	-	GO:0005515//protein binding	no KO assigned | (RefSeq) C8orf48; chromosome 8 open reading frame 48	http://www.genome.jp/dbget-bin/www_bget?hsa:157773
TXNIP	1602.4	2422.68	17133.2	2.60919	0.00803362	1	thioredoxin-interacting protein	GO:0000122//negative regulation of transcription from RNA polymerase II promoter; GO:0006606//protein import into nucleus; GO:0007049//cell cycle; GO:0009612//response to mechanical stimulus; GO:0009749//response to glucose; GO:0030216//keratinocyte differentiation; GO:0032355//response to estradiol; GO:0032570//response to progesterone; GO:0042127//regulation of cell proliferation; GO:0042493//r…	GO:0005634//nucleus; GO:0005758//mitochondrial intermembrane space; GO:0005829//cytosol	GO:0004857//enzyme inhibitor activity; GO:0031625//ubiquitin protein ligase binding	K20910 thioredoxin-interacting protein | (RefSeq) TXNIP, ARRDC6, EST01027, HHCPA78, THIF, VDUP1; thi	http://www.genome.jp/dbget-bin/www_bget?hsa:10628
CXCL10	10.9562	367.812	39.1622	4.19798	0.00840336	1	c-x-c motif chemokine 10	GO:0006954//inflammatory response; GO:0006955//immune response; GO:0007186//G-protein coupled receptor signaling pathway; GO:0007267//cell-cell signaling; GO:0007517//muscle organ development; GO:0008015//blood circulation; GO:0008284//positive regulation of cell proliferation; GO:0009409//response to cold; GO:0010332//response to gamma radiation; GO:0010819//regulation of T cell chemotaxis; GO:0…	GO:0005615//extracellular space; GO:0009897//external side of plasma membrane	GO:0008009//chemokine activity; GO:0008201//heparin binding; GO:0008603//cAMP-dependent protein kinase regulator activity; GO:0048248//CXCR3 chemokine receptor binding	K12671 C-X-C motif chemokine 10 | (RefSeq) CXCL10, C7, IFI10, INP10, IP-10, SCYB10, crg-2, gIP-10, m	http://www.genome.jp/dbget-bin/www_bget?hsa:3627
ATOH8	2583.76	1243.57	465.934	-1.59547	0.00852546	1	protein atonal homolog 8 isoform x1	GO:0001704//formation of primary germ layer; GO:0001937//negative regulation of endothelial cell proliferation; GO:0007399//nervous system development; GO:0010595//positive regulation of endothelial cell migration; GO:0035148//tube formation; GO:0045603//positive regulation of endothelial cell differentiation; GO:0045892//negative regulation of transcription, DNA-templated; GO:0045893//positive r…	GO:0005737//cytoplasm; GO:0016607//nuclear speck	GO:0003700//transcription factor activity, sequence-specific DNA binding; GO:0033613//activating transcription factor binding; GO:0046983//protein dimerization activity; GO:0070888//E-box binding	K09084 atonal protein 8 | (RefSeq) ATOH8, HATH6, bHLHa21; atonal bHLH transcription factor 8	http://www.genome.jp/dbget-bin/www_bget?hsa:84913
ANGPTL6	21.9259	2.01501	1.21576	-3.66584	0.00886419	1	angiopoietin-related protein 6 isoform x1	GO:0001525//angiogenesis; GO:0030154//cell differentiation	GO:0030141//secretory granule; GO:0070062//extracellular exosome	-	no KO assigned | (RefSeq) ANGPTL6, AGF, ARP5; angiopoietin like 6	http://www.genome.jp/dbget-bin/www_bget?hsa:83854
GRB10	17936.2	5970	8888.96	-1.27156	0.00894344	1	growth factor receptor-bound protein 10 isoform x1	GO:0030178//negative regulation of Wnt signaling pathway; GO:0030949//positive regulation of vascular endothelial growth factor receptor signaling pathway; GO:0042326//negative regulation of phosphorylation; GO:0042327//positive regulation of phosphorylation; GO:0045719//negative regulation of glycogen biosynthetic process; GO:0046325//negative regulation of glucose import; GO:0046627//negative r…	GO:0005829//cytosol; GO:0005886//plasma membrane	GO:0005070//SH3/SH2 adaptor activity; GO:0005158//insulin receptor binding	K20064 growth factor receptor-bound protein 10 | (RefSeq) GRB10, GRB-IR, Grb-10, IRBP, MEG1, RSS; gr	http://www.genome.jp/dbget-bin/www_bget?hsa:2887
NEU3	102.089	305.364	859.342	2.5103	0.00903238	1	low quality protein: sialidase-3	GO:0006689//ganglioside catabolic process; GO:0009313//oligosaccharide catabolic process	GO:0005737//cytoplasm; GO:0005887//integral component of plasma membrane; GO:0043231//intracellular membrane-bounded organelle	GO:0052794//exo-alpha-(2->3)-sialidase activity; GO:0052795//exo-alpha-(2->6)-sialidase activity; GO:0052796//exo-alpha-(2->8)-sialidase activity	K12357 sialidase-2/3/4 [EC:3.2.1.18] | (RefSeq) NEU3, SIAL3; neuraminidase 3	http://www.genome.jp/dbget-bin/www_bget?hsa:10825
APLN	2459.72	322.498	1155.62	-1.73484	0.00909313	1	apelin	GO:0002026//regulation of the force of heart contraction; GO:0006955//immune response; GO:0007186//G-protein coupled receptor signaling pathway; GO:0007595//lactation; GO:0008284//positive regulation of cell proliferation; GO:0031652//positive regulation of heat generation; GO:0042327//positive regulation of phosphorylation; GO:0042756//drinking behavior; GO:0043576//regulation of respiratory gas…	GO:0005615//extracellular space; GO:0048471//perinuclear region of cytoplasm	GO:0005179//hormone activity; GO:0031704//apelin receptor binding	K05225 apelin | (RefSeq) APLN, APEL, XNPEP2; apelin	http://www.genome.jp/dbget-bin/www_bget?hsa:8862
PRTN3	63.2732	0.00523189	9.15725	-3.74581	0.00924286	1	proteinase 3	GO:0006508//proteolysis; GO:0007596//blood coagulation; GO:0008284//positive regulation of cell proliferation; GO:0030574//collagen catabolic process; GO:0050765//negative regulation of phagocytosis; GO:0097029//mature conventional dendritic cell differentiation	GO:0005615//extracellular space; GO:0005829//cytosol; GO:0005886//plasma membrane; GO:0031012//extracellular matrix; GO:0070062//extracellular exosome	GO:0004252//serine-type endopeptidase activity; GO:0019899//enzyme binding	K01350 myeloblastin [EC:3.4.21.76] | (RefSeq) PRTN3, ACPA, AGP7, C-ANCA, CANCA, MBN, MBT, NP-4, NP4,	http://www.genome.jp/dbget-bin/www_bget?hsa:5657
PIPOX	982.192	335.584	279.944	-1.67371	0.00926995	1	peroxisomal sarcosine oxidase	GO:0033514//L-lysine catabolic process to acetyl-CoA via L-pipecolate; GO:0046653//tetrahydrofolate metabolic process; GO:0055114//oxidation-reduction process	GO:0005782//peroxisomal matrix; GO:0016021//integral component of membrane	GO:0005102//receptor binding; GO:0008115//sarcosine oxidase activity; GO:0050031//L-pipecolate oxidase activity	K00306 sarcosine oxidase / L-pipecolate oxidase [EC:1.5.3.1 1.5.3.7] | (RefSeq) PIPOX, LPIPOX; pipec	http://www.genome.jp/dbget-bin/www_bget?hsa:51268
RAB39A	126.56	333.582	1046.29	2.44521	0.00934469	1	ras-related protein rab-39a	GO:0006914//autophagy; GO:0007264//small GTPase mediated signal transduction; GO:0015031//protein transport; GO:0090383//phagosome acidification; GO:0090385//phagosome-lysosome fusion	GO:0000139//Golgi membrane; GO:0005764//lysosome; GO:0005886//plasma membrane; GO:0030670//phagocytic vesicle membrane	GO:0005515//protein binding; GO:0005525//GTP binding	K07924 Ras-related protein Rab-39A | (RefSeq) RAB39A, RAB39; RAB39A, member RAS oncogene family	http://www.genome.jp/dbget-bin/www_bget?hsa:54734
HSPA1A	132.466	217.693	1959.82	3.03766	0.00946256	1	heat shock 70 kda protein 1	GO:0000723//telomere maintenance; GO:0006281//DNA repair; GO:0007339//binding of sperm to zona pellucida; GO:0031397//negative regulation of protein ubiquitination; GO:0032757//positive regulation of interleukin-8 production; GO:0034599//cellular response to oxidative stress; GO:0042026//protein refolding; GO:0043154//negative regulation of cysteine-type endopeptidase activity involved in apoptot…	GO:0000151//ubiquitin ligase complex; GO:0002199//zona pellucida receptor complex; GO:0005654//nucleoplasm; GO:0005739//mitochondrion; GO:0005814//centriole; GO:0005829//cytosol; GO:0005925//focal adhesion; GO:0016234//inclusion body; GO:0044297//cell body; GO:0048471//perinuclear region of cytoplasm; GO:0070062//extracellular exosome; GO:0072562//blood microparticle	GO:0001618//virus receptor activity; GO:0001664//G-protein coupled receptor binding; GO:0005524//ATP binding; GO:0031072//heat shock protein binding; GO:0031625//ubiquitin protein ligase binding; GO:0042623//ATPase activity, coupled; GO:0042826//histone deacetylase binding; GO:0044183//protein binding involved in protein folding; GO:0051082//unfolded protein binding; GO:0055131//C3HC4-type RING f…	K03283 heat shock 70kDa protein 1/2/6/8 | (RefSeq) HSPA1B, HSP70-1, HSP70-1B, HSP70-2, HSP70.1, HSP7	http://www.genome.jp/dbget-bin/www_bget?hsa:3304
CLDN20	2.77556e-17	11.0965	43.2218	7.78536	0.0094981	1	claudin-20	GO:0016338//calcium-independent cell-cell adhesion via plasma membrane cell-adhesion molecules	GO:0005886//plasma membrane; GO:0005923//bicellular tight junction; GO:0016021//integral component of membrane	GO:0005198//structural molecule activity; GO:0042802//identical protein binding	K06087 claudin | (RefSeq) CLDN20; claudin 20	http://www.genome.jp/dbget-bin/www_bget?hsa:49861
SPATA46	2.77556e-17	10.0897	49.0589	7.90826	0.00955742	1	uncharacterized protein c1orf111 homolog isoform x1	-	-	GO:0005515//protein binding	no KO assigned | (RefSeq) SPATA46, C1orf111, HSD20; spermatogenesis associated 46	http://www.genome.jp/dbget-bin/www_bget?hsa:284680
SFN	17.7068	1.00867	1.18519	-3.8806	0.00968525	1	14-3-3 protein sigma	GO:0000079//regulation of cyclin-dependent protein serine/threonine kinase activity; GO:0001836//release of cytochrome c from mitochondria; GO:0003334//keratinocyte development; GO:0006977//DNA damage response, signal transduction by p53 class mediator resulting in cell cycle arrest; GO:0008630//intrinsic apoptotic signaling pathway in response to DNA damage; GO:0009117//nucleotide metabolic proc…	GO:0005615//extracellular space; GO:0005730//nucleolus; GO:0005758//mitochondrial intermembrane space; GO:0005759//mitochondrial matrix; GO:0005829//cytosol; GO:0005925//focal adhesion; GO:0030659//cytoplasmic vesicle membrane; GO:0070062//extracellular exosome	GO:0000175//3'-5'-exoribonuclease activity; GO:0003676//nucleic acid binding; GO:0008426//protein kinase C inhibitor activity; GO:0019901//protein kinase binding; GO:0019904//protein domain specific binding; GO:0051219//phosphoprotein binding	K06644 stratifin | (RefSeq) SFN, YWHAS; stratifin	http://www.genome.jp/dbget-bin/www_bget?hsa:2810
NCR3LG1	128.247	350.713	985.17	2.37937	0.00974491	1	natural cytotoxicity triggering receptor 3 ligand 1 isoform x1	GO:0050776//regulation of immune response	GO:0005886//plasma membrane; GO:0016021//integral component of membrane; GO:0019028//viral capsid	GO:0005198//structural molecule activity	K16349 natural cytotoxicity triggering receptor 3 ligand 1 | (RefSeq) NCR3LG1, B7-H6, B7H6, DKFZp686	http://www.genome.jp/dbget-bin/www_bget?hsa:374383
ZNF608	606.693	1298.01	2592.8	1.68067	0.0099971	1	zinc finger protein 608 isoform x1	-	-	GO:0046872//metal ion binding	no KO assigned | (RefSeq) ZNF608, NY-REN-36; zinc finger protein 608	http://www.genome.jp/dbget-bin/www_bget?hsa:57507
DOK3	209.254	57.4303	16.7139	-2.4924	0.0103995	1	docking protein 3 isoform x1	GO:0007265//Ras protein signal transduction	GO:0005737//cytoplasm; GO:0005886//plasma membrane	GO:0005158//insulin receptor binding	no KO assigned | (RefSeq) DOK3, DOKL; docking protein 3	http://www.genome.jp/dbget-bin/www_bget?hsa:79930
CRYBA2	14.3315	1.00684	0.0196449	-4.46129	0.0104214	1	beta-crystallin a2	GO:0002088//lens development in camera-type eye	-	GO:0005212//structural constituent of eye lens; GO:0042803//protein homodimerization activity	K23482 beta-crystallin | (RefSeq) CRYBA2, CTRCT42; crystallin beta A2	http://www.genome.jp/dbget-bin/www_bget?hsa:1412
EGFR	1222.68	2674.61	3960.52	1.43991	0.0105186	1	epidermal growth factor receptor	GO:0000186//activation of MAPKK activity; GO:0000902//cell morphogenesis; GO:0001503//ossification; GO:0001892//embryonic placenta development; GO:0001942//hair follicle development; GO:0006898//receptor-mediated endocytosis; GO:0007202//activation of phospholipase C activity; GO:0007435//salivary gland morphogenesis; GO:0007611//learning or memory; GO:0014066//regulation of phosphatidylinositol …	GO:0000139//Golgi membrane; GO:0005615//extracellular space; GO:0005789//endoplasmic reticulum membrane; GO:0005925//focal adhesion; GO:0009986//cell surface; GO:0016021//integral component of membrane; GO:0016323//basolateral plasma membrane; GO:0030122//AP-2 adaptor complex; GO:0031901//early endosome membrane; GO:0031965//nuclear membrane; GO:0043235//receptor complex; GO:0045121//membrane raf…	GO:0003682//chromatin binding; GO:0003690//double-stranded DNA binding; GO:0004709//MAP kinase kinase kinase activity; GO:0004716//receptor signaling protein tyrosine kinase activity; GO:0005006//epidermal growth factor-activated receptor activity; GO:0005088//Ras guanyl-nucleotide exchange factor activity; GO:0005524//ATP binding; GO:0019903//protein phosphatase binding; GO:0030235//nitric-oxide…	K04361 epidermal growth factor receptor [EC:2.7.10.1] | (RefSeq) EGFR, ERBB, ERBB1, HER1, NISBD2, PI	http://www.genome.jp/dbget-bin/www_bget?hsa:1956
CPZ	10.1123	2.77556e-17	2.77556e-17	-6.37079	0.0114227	1	carboxypeptidase z isoform x1	GO:0006518//peptide metabolic process; GO:0016055//Wnt signaling pathway; GO:0016485//protein processing	GO:0005578//proteinaceous extracellular matrix; GO:0005615//extracellular space; GO:0070062//extracellular exosome	GO:0004181//metallocarboxypeptidase activity; GO:0004185//serine-type carboxypeptidase activity; GO:0008270//zinc ion binding	K13022 carboxypeptidase Z [EC:3.4.17.-] | (RefSeq) CPZ; carboxypeptidase Z	http://www.genome.jp/dbget-bin/www_bget?hsa:8532
MEGF6	10.1123	2.77556e-17	2.77556e-17	-6.37079	0.0114289	1	multiple epidermal growth factor-like domains protein 6 isoform x6	-	GO:0005576//extracellular region	GO:0005509//calcium ion binding; GO:0005515//protein binding	no KO assigned | (RefSeq) MEGF6, EGFL3; multiple EGF like domains 6	http://www.genome.jp/dbget-bin/www_bget?hsa:1953
GRIK4	10.1123	2.77556e-17	2.77556e-17	-6.37079	0.0114368	1	glutamate receptor kainate 4	GO:0007268//synaptic transmission; GO:0034220//ion transmembrane transport; GO:0035235//ionotropic glutamate receptor signaling pathway	GO:0030054//cell junction; GO:0032983//kainate selective glutamate receptor complex; GO:0042734//presynaptic membrane; GO:0045211//postsynaptic membrane	GO:0005234//extracellular-glutamate-gated ion channel activity; GO:0015277//kainate selective glutamate receptor activity	K05204 glutamate receptor, ionotropic kainate 4 | (RefSeq) GRIK4, EAA1, GRIK, GluK4, KA1; glutamate	http://www.genome.jp/dbget-bin/www_bget?hsa:2900
DHRS3	18.5506	2.01299	0.0367405	-3.98472	0.0117863	1	short-chain dehydrogenase reductase 3 isoform x2	GO:0003151//outflow tract morphogenesis; GO:0007601//visual perception; GO:0030278//regulation of ossification; GO:0042572//retinol metabolic process; GO:0048387//negative regulation of retinoic acid receptor signaling pathway; GO:0055114//oxidation-reduction process; GO:0060021//palate development; GO:0060349//bone morphogenesis; GO:0060411//cardiac septum morphogenesis	GO:0005789//endoplasmic reticulum membrane; GO:0016021//integral component of membrane; GO:0042622//photoreceptor outer segment membrane	GO:0000166//nucleotide binding; GO:0004745//retinol dehydrogenase activity; GO:0009055//electron carrier activity; GO:0052650//NADP-retinol dehydrogenase activity	K11146 short-chain dehydrogenase/reductase 3 [EC:1.1.1.300] | (RefSeq) DHRS3, DD83.1, RDH17, Rsdr1,	http://www.genome.jp/dbget-bin/www_bget?hsa:9249
ZNF366	18.5506	2.01299	0.0367405	-3.98473	0.0118019	1	zinc finger protein 366	GO:0000122//negative regulation of transcription from RNA polymerase II promoter; GO:0033147//negative regulation of intracellular estrogen receptor signaling pathway; GO:0043627//response to estrogen	GO:0005634//nucleus	GO:0003677//DNA binding; GO:0003714//transcription corepressor activity; GO:0030331//estrogen receptor binding; GO:0046872//metal ion binding	no KO assigned | (RefSeq) ZNF366, DC-SCRIPT, DCSCRIPT; zinc finger protein 366	http://www.genome.jp/dbget-bin/www_bget?hsa:167465
CDC42EP3	22.7698	2.01663	2.35635	-3.31556	0.0121545	1	cdc42 effector protein 3	GO:0007266//Rho protein signal transduction; GO:0008360//regulation of cell shape; GO:0030838//positive regulation of actin filament polymerization; GO:0031274//positive regulation of pseudopodium assembly; GO:0043547//positive regulation of GTPase activity	GO:0005829//cytosol; GO:0005886//plasma membrane; GO:0012505//endomembrane system; GO:0015629//actin cytoskeleton	GO:0005096//GTPase activator activity; GO:0005519//cytoskeletal regulatory protein binding; GO:0017049//GTP-Rho binding	no KO assigned | (RefSeq) CDC42EP3, BORG2, CEP3, UB1; CDC42 effector protein 3	http://www.genome.jp/dbget-bin/www_bget?hsa:10602
IRF5	223.599	49.3819	52.9148	-2.12583	0.0124321	1	interferon regulatory factor 5 isoform x2	GO:0032494//response to peptidoglycan; GO:0032495//response to muramyl dipeptide; GO:0032727//positive regulation of interferon-alpha production; GO:0032728//positive regulation of interferon-beta production; GO:0032735//positive regulation of interleukin-12 production; GO:0043065//positive regulation of apoptotic process; GO:0045944//positive regulation of transcription from RNA polymerase II pr…	GO:0005634//nucleus; GO:0005829//cytosol	GO:0000975//regulatory region DNA binding; GO:0003700//transcription factor activity, sequence-specific DNA binding; GO:0005515//protein binding	K09446 interferon regulatory factor 5 | (RefSeq) IRF5, SLEB10; interferon regulatory factor 5	http://www.genome.jp/dbget-bin/www_bget?hsa:3663
TMOD1	1429.42	505.9	570.319	-1.40936	0.0128909	1	tropomodulin-1	GO:0008344//adult locomotory behavior; GO:0030049//muscle filament sliding; GO:0030239//myofibril assembly; GO:0051694//pointed-end actin filament capping; GO:0070307//lens fiber cell development	GO:0005829//cytosol; GO:0005865//striated muscle thin filament; GO:0008180//COP9 signalosome; GO:0016020//membrane; GO:0030863//cortical cytoskeleton	GO:0005523//tropomyosin binding; GO:0051015//actin filament binding	K10370 tropomodulin | (RefSeq) TMOD1, D9S57E, ETMOD, TMOD; tropomodulin 1	http://www.genome.jp/dbget-bin/www_bget?hsa:7111
ZSCAN23	13.4877	51.4101	245.387	3.4467	0.0128932	1	zinc finger and scan domain-containing protein 23	GO:0006355//regulation of transcription, DNA-templated	GO:0005634//nucleus; GO:0070062//extracellular exosome	GO:0003700//transcription factor activity, sequence-specific DNA binding; GO:0043565//sequence-specific DNA binding; GO:0046872//metal ion binding	K09230 SCAN domain-containing zinc finger protein | (RefSeq) ZSCAN23, ZNF390, ZNF453, dJ29K1.3, dJ29	http://www.genome.jp/dbget-bin/www_bget?hsa:222696
GPC3	13.4877	1.00684	0.0196449	-4.37485	0.013107	1	glypican-3 isoform x1	GO:0001523//retinoid metabolic process; GO:0001658//branching involved in ureteric bud morphogenesis; GO:0006024//glycosaminoglycan biosynthetic process; GO:0006027//glycosaminoglycan catabolic process; GO:0009948//anterior/posterior axis specification; GO:0010171//body morphogenesis; GO:0010466//negative regulation of peptidase activity; GO:0030282//bone mineralization; GO:0030316//osteoclast di…	GO:0005578//proteinaceous extracellular matrix; GO:0005615//extracellular space; GO:0005796//Golgi lumen; GO:0005887//integral component of plasma membrane; GO:0043202//lysosomal lumen; GO:0046658//anchored component of plasma membrane; GO:0070062//extracellular exosome	GO:0043395//heparan sulfate proteoglycan binding; GO:0060422//peptidyl-dipeptidase inhibitor activity	K08109 glypican 3 | (RefSeq) GPC3, DGSX, GTR2-2, MXR7, OCI-5, SDYS, SGB, SGBS, SGBS1; glypican 3	http://www.genome.jp/dbget-bin/www_bget?hsa:2719
ARHGEF37	1126.49	216.679	494.852	-1.66289	0.0140671	1	rho guanine nucleotide exchange factor 37	GO:0035023//regulation of Rho protein signal transduction; GO:0043547//positive regulation of GTPase activity	GO:0005737//cytoplasm	GO:0005089//Rho guanyl-nucleotide exchange factor activity	K20710 Rho guanine nucleotide exchange factor 37 | (RefSeq) ARHGEF37; Rho guanine nucleotide exchang	http://www.genome.jp/dbget-bin/www_bget?hsa:389337
MYCL	319.794	1061.17	943.168	1.6475	0.0142434	1	protein l-myc	GO:0006355//regulation of transcription, DNA-templated; GO:0045607//regulation of auditory receptor cell differentiation	GO:0005634//nucleus	GO:0003677//DNA binding; GO:0003700//transcription factor activity, sequence-specific DNA binding; GO:0046983//protein dimerization activity	K09110 L-myc proto-oncogene protein | (RefSeq) MYCL, L-Myc, LMYC, MYCL1, bHLHe38; MYCL proto-oncogen	http://www.genome.jp/dbget-bin/www_bget?hsa:4610
PMEPA1	392.363	61.4825	132.684	-2.01403	0.0143894	1	protein tmepai isoform x1	GO:0010991//negative regulation of SMAD protein complex assembly; GO:0030512//negative regulation of transforming growth factor beta receptor signaling pathway; GO:0030521//androgen receptor signaling pathway; GO:0060394//negative regulation of pathway-restricted SMAD protein phosphorylation	GO:0000139//Golgi membrane; GO:0005654//nucleoplasm; GO:0005886//plasma membrane; GO:0016021//integral component of membrane; GO:0031901//early endosome membrane	GO:0050699//WW domain binding; GO:0070412//R-SMAD binding	no KO assigned | (RefSeq) PMEPA1, STAG1, TMEPAI; prostate transmembrane protein, androgen induced 1	http://www.genome.jp/dbget-bin/www_bget?hsa:56937
MSMO1	3734.73	6732.88	14213.6	1.48757	0.0145945	1	methylsterol monooxygenase 1 isoform x1	GO:0006633//fatty acid biosynthetic process; GO:0006695//cholesterol biosynthetic process; GO:0055114//oxidation-reduction process	GO:0005789//endoplasmic reticulum membrane; GO:0005886//plasma membrane; GO:0016021//integral component of membrane	GO:0000254//C-4 methylsterol oxidase activity; GO:0005506//iron ion binding	K07750 methylsterol monooxygenase [EC:1.14.18.9] | (RefSeq) MSMO1, DESP4, ERG25, MCCPD, SC4MOL; meth	http://www.genome.jp/dbget-bin/www_bget?hsa:6307
POU3F4	480.964	903.975	2329.31	1.74856	0.0146236	1	pou class transcription factor 4	GO:0006357//regulation of transcription from RNA polymerase II promoter; GO:0007605//sensory perception of sound; GO:0021879//forebrain neuron differentiation; GO:0090103//cochlea morphogenesis; GO:2001054//negative regulation of mesenchymal cell apoptotic process	GO:0005634//nucleus	GO:0000977//RNA polymerase II regulatory region sequence-specific DNA binding; GO:0003680//AT DNA binding; GO:0003700//transcription factor activity, sequence-specific DNA binding	K09365 POU domain transcription factor, class 3 | (RefSeq) POU3F4, BRAIN-4, BRN-4, BRN4, DFN3, DFNX2	http://www.genome.jp/dbget-bin/www_bget?hsa:5456
SLC6A11	546.782	1284.9	1780.32	1.48662	0.0147223	1	sodium- and chloride-dependent gaba transporter 3	GO:0006836//neurotransmitter transport; GO:0007268//synaptic transmission; GO:0007420//brain development; GO:0015812//gamma-aminobutyric acid transport; GO:0042493//response to drug; GO:0055085//transmembrane transport	GO:0005737//cytoplasm; GO:0005887//integral component of plasma membrane; GO:0043005//neuron projection	GO:0005328//neurotransmitter:sodium symporter activity; GO:0005332//gamma-aminobutyric acid:sodium symporter activity; GO:0042165//neurotransmitter binding	K05044 solute carrier family 6 (neurotransmitter transporter, GABA) member 11 | (RefSeq) SLC6A11, GA	http://www.genome.jp/dbget-bin/www_bget?hsa:6538
EIF3CL	672.511	184.424	225.74	-1.71297	0.0152613	1	eukaryotic translation initiation factor 3 subunit c	GO:0001731//formation of translation preinitiation complex; GO:0006446//regulation of translational initiation	GO:0005829//cytosol; GO:0016021//integral component of membrane; GO:0016282//eukaryotic 43S preinitiation complex; GO:0033290//eukaryotic 48S preinitiation complex; GO:0071541//eukaryotic translation initiation factor 3 complex, eIF3m	GO:0003743//translation initiation factor activity; GO:0031369//translation initiation factor binding; GO:0044822//poly(A) RNA binding	K03252 translation initiation factor 3 subunit C | (RefSeq) EIF3CL; eukaryotic translation initiatio	http://www.genome.jp/dbget-bin/www_bget?hsa:728689
CDKN1A	13673.2	3693.46	7614.13	-1.2741	0.0152846	1	cyclin-dependent kinase inhibitor 1	GO:0000086//G2/M transition of mitotic cell cycle; GO:0006977//DNA damage response, signal transduction by p53 class mediator resulting in cell cycle arrest; GO:0007265//Ras protein signal transduction; GO:0008285//negative regulation of cell proliferation; GO:0009636//response to toxic substance; GO:0010165//response to X-ray; GO:0010243//response to organonitrogen compound; GO:0010629//negative…	GO:0000307//cyclin-dependent protein kinase holoenzyme complex; GO:0005654//nucleoplasm; GO:0005829//cytosol; GO:0048471//perinuclear region of cytoplasm; GO:0070557//PCNA-p21 complex	GO:0004861//cyclin-dependent protein serine/threonine kinase inhibitor activity; GO:0019912//cyclin-dependent protein kinase activating kinase activity; GO:0030332//cyclin binding; GO:0031625//ubiquitin protein ligase binding; GO:0032403//protein complex binding; GO:0046872//metal ion binding	K06625 cyclin-dependent kinase inhibitor 1A | (RefSeq) CDKN1A, CAP20, CDKN1, CIP1, MDA-6, P21, SDI1,	http://www.genome.jp/dbget-bin/www_bget?hsa:1026
NTM	9.26851	2.77556e-17	2.77556e-17	-6.24685	0.0155202	1	neurotrimin isoform x5	GO:0007155//cell adhesion; GO:0008038//neuron recognition; GO:0010977//negative regulation of neuron projection development; GO:0021549//cerebellum development; GO:0032355//response to estradiol	GO:0005615//extracellular space; GO:0005886//plasma membrane; GO:0009986//cell surface; GO:0016021//integral component of membrane; GO:0030424//axon; GO:0031225//anchored component of membrane; GO:0048471//perinuclear region of cytoplasm; GO:0060076//excitatory synapse	GO:0005515//protein binding	K06774 neurotrimin | (RefSeq) NTM, CEPU-1, HNT, IGLON2, NTRI; neurotrimin	http://www.genome.jp/dbget-bin/www_bget?hsa:50863
TIMP3	91.1192	22.1639	9.57069	-2.51222	0.0155302	1	metalloproteinase inhibitor 3	GO:0002576//platelet degranulation; GO:0007417//central nervous system development; GO:0007568//aging; GO:0007601//visual perception; GO:0009612//response to mechanical stimulus; GO:0009725//response to hormone; GO:0042246//tissue regeneration; GO:0043200//response to amino acid; GO:0043627//response to estrogen; GO:0051045//negative regulation of membrane protein ectodomain proteolysis; GO:00515…	GO:0005604//basement membrane; GO:0005615//extracellular space; GO:0005634//nucleus; GO:0031089//platelet dense granule lumen; GO:0070062//extracellular exosome	GO:0002020//protease binding; GO:0008191//metalloendopeptidase inhibitor activity; GO:0046872//metal ion binding	K16866 metalloproteinase inhibitor 3 | (RefSeq) TIMP3, HSMRK222, K222, K222TA2, SFD; TIMP metallopep	http://www.genome.jp/dbget-bin/www_bget?hsa:7078
MGST2	9.26851	2.77556e-17	2.77556e-17	-6.24685	0.0155392	1	microsomal glutathione s-transferase 2 isoform x1	GO:0006750//glutathione biosynthetic process; GO:0006805//xenobiotic metabolic process; GO:0010243//response to organonitrogen compound; GO:0019370//leukotriene biosynthetic process; GO:0032496//response to lipopolysaccharide; GO:0043085//positive regulation of catalytic activity; GO:0055114//oxidation-reduction process; GO:1901687//glutathione derivative biosynthetic process	GO:0005635//nuclear envelope; GO:0005789//endoplasmic reticulum membrane; GO:0005886//plasma membrane; GO:0016021//integral component of membrane; GO:0031090//organelle membrane	GO:0004364//glutathione transferase activity; GO:0004464//leukotriene-C4 synthase activity; GO:0004602//glutathione peroxidase activity; GO:0008047//enzyme activator activity	K00799 glutathione S-transferase [EC:2.5.1.18] | (RefSeq) MGST2, GST2, MGST-II; microsomal glutathio	http://www.genome.jp/dbget-bin/www_bget?hsa:4258
TMSB10	18866.1	9086	8183.54	-1.12755	0.0155448	1	thymosin beta-10	GO:0007286//spermatid development; GO:0042989//sequestering of actin monomers	GO:0005737//cytoplasm; GO:0031941//filamentous actin	GO:0003785//actin monomer binding	K13785 thymosin beta 10 | (RefSeq) TMSB10, MIG12, TB10; thymosin beta 10	http://www.genome.jp/dbget-bin/www_bget?hsa:9168
ESPN	9.26851	2.77556e-17	2.77556e-17	-6.24685	0.0155579	1	espin isoform x3	GO:0007605//sensory perception of sound; GO:0007626//locomotory behavior; GO:0030046//parallel actin filament bundle assembly; GO:0051491//positive regulation of filopodium assembly; GO:0051494//negative regulation of cytoskeleton organization	GO:0005737//cytoplasm; GO:0005902//microvillus; GO:0005903//brush border; GO:0031941//filamentous actin; GO:0032426//stereocilium bundle tip	GO:0017124//SH3 domain binding; GO:0051015//actin filament binding	no KO assigned | (RefSeq) ESPN, DFNB36, LP2654, USH1M; espin	http://www.genome.jp/dbget-bin/www_bget?hsa:83715
GAB2	1233.65	2070.97	5598.46	1.636	0.0159304	1	grb2-associated-binding protein 2	GO:0007169//transmembrane receptor protein tyrosine kinase signaling pathway; GO:0008284//positive regulation of cell proliferation; GO:0030316//osteoclast differentiation; GO:0038095//Fc-epsilon receptor signaling pathway; GO:0043306//positive regulation of mast cell degranulation; GO:0048015//phosphatidylinositol-mediated signaling	GO:0005829//cytosol; GO:0005886//plasma membrane	GO:0005068//transmembrane receptor protein tyrosine kinase adaptor activity; GO:0005547//phosphatidylinositol-3,4,5-trisphosphate binding; GO:0043325//phosphatidylinositol-3,4-bisphosphate binding	K08091 growth factor receptor bound protein 2-associated protein 2 | (RefSeq) GAB2; GRB2 associated	http://www.genome.jp/dbget-bin/www_bget?hsa:9846
PDE4DIP	1056.45	2048.79	3677.06	1.43806	0.0163895	1	phosphodiesterase 4d interacting protein	GO:0030036//actin cytoskeleton organization; GO:0043623//cellular protein complex assembly	GO:0005634//nucleus; GO:0005794//Golgi apparatus; GO:0005813//centrosome; GO:0005815//microtubule organizing center; GO:0030016//myofibril	GO:0003779//actin binding; GO:0019899//enzyme binding	K16549 myomegalin | (RefSeq) PDE4DIP, CMYA2, MMGL; phosphodiesterase 4D interacting protein	http://www.genome.jp/dbget-bin/www_bget?hsa:9659
ABCA1	238.788	1704.11	428.362	2.15822	0.0165118	1	atp-binding cassette sub-family a member 1 isoform x2	GO:0002790//peptide secretion; GO:0006497//protein lipidation; GO:0006911//phagocytosis, engulfment; GO:0007040//lysosome organization; GO:0007186//G-protein coupled receptor signaling pathway; GO:0007584//response to nutrient; GO:0008203//cholesterol metabolic process; GO:0010745//negative regulation of macrophage derived foam cell differentiation; GO:0010875//positive regulation of cholesterol …	GO:0005789//endoplasmic reticulum membrane; GO:0005794//Golgi apparatus; GO:0005887//integral component of plasma membrane; GO:0009897//external side of plasma membrane; GO:0034364//high-density lipoprotein particle; GO:0045121//membrane raft; GO:0045335//phagocytic vesicle; GO:0048471//perinuclear region of cytoplasm	GO:0005102//receptor binding; GO:0005524//ATP binding; GO:0005543//phospholipid binding; GO:0005548//phospholipid transporter activity; GO:0008509//anion transmembrane transporter activity; GO:0015485//cholesterol binding; GO:0017127//cholesterol transporter activity; GO:0019905//syntaxin binding; GO:0031267//small GTPase binding; GO:0034186//apolipoprotein A-I binding; GO:0034188//apolipoprotein…	K05641 ATP-binding cassette, subfamily A (ABC1), member 1 | (RefSeq) ABCA1, ABC-1, ABC1, CERP, HDLCQ	http://www.genome.jp/dbget-bin/www_bget?hsa:19
SLC14A1	8.42467	2.77556e-17	2.77556e-17	-6.11124	0.0165396	1	solute carrier family 14 (urea transporter) member 1 (kidd blood group)	GO:0006833//water transport; GO:0071918//urea transmembrane transport	GO:0005730//nucleolus; GO:0005887//integral component of plasma membrane; GO:0016323//basolateral plasma membrane	GO:0005372//water transmembrane transporter activity; GO:0015265//urea channel activity	K08716 solute carrier family 14 (urea transporter) | (RefSeq) SLC14A1, HUT11, HsT1341, JK, RACH1, RA	http://www.genome.jp/dbget-bin/www_bget?hsa:6563
ENPP4	36.2709	6.04451	3.60025	-2.8799	0.016557	1	bis(5 -adenosyl)-triphosphatase enpp4	GO:0030194//positive regulation of blood coagulation; GO:0046130//purine ribonucleoside catabolic process	GO:0005886//plasma membrane; GO:0016021//integral component of membrane; GO:0070062//extracellular exosome	GO:0046872//metal ion binding; GO:0047710//bis(5'-adenosyl)-triphosphatase activity	K18424 ectonucleotide pyrophosphatase/phosphodiesterase family member 4 [EC:3.6.1.29] | (RefSeq) ENP	http://www.genome.jp/dbget-bin/www_bget?hsa:22875
HOXB3	8.42467	2.77556e-17	2.77556e-17	-6.11124	0.0165601	1	homeobox protein hox-b3 isoform x1	GO:0000122//negative regulation of transcription from RNA polymerase II promoter; GO:0001525//angiogenesis; GO:0002244//hematopoietic progenitor cell differentiation; GO:0009952//anterior/posterior pattern specification; GO:0021546//rhombomere development; GO:0021615//glossopharyngeal nerve morphogenesis; GO:0030878//thyroid gland development; GO:0048704//embryonic skeletal system morphogenesis; …	GO:0005634//nucleus	GO:0000979//RNA polymerase II core promoter sequence-specific DNA binding; GO:0003700//transcription factor activity, sequence-specific DNA binding	K09303 homeobox protein HoxA/B/D3 | (RefSeq) HOXB3, HOX2, HOX2G, Hox-2.7; homeobox B3	http://www.genome.jp/dbget-bin/www_bget?hsa:3213
SEC14L4	8.42467	2.77556e-17	2.77556e-17	-6.11124	0.0165816	1	sec14-like protein 4 isoform x2	GO:0006810//transport	GO:0005622//intracellular; GO:0016021//integral component of membrane	GO:0005215//transporter activity; GO:0005515//protein binding; GO:0008289//lipid binding	no KO assigned | (RefSeq) SEC14L4, TAP3; SEC14 like lipid binding 4	http://www.genome.jp/dbget-bin/www_bget?hsa:284904
FAM19A3	8.42467	2.77556e-17	2.77556e-17	-6.11124	0.0166009	1	protein fam19a3 isoform x1	-	GO:0005576//extracellular region	-	no KO assigned | (RefSeq) TAFA3, FAM19A3, TAFA-3; TAFA chemokine like family member 3	http://www.genome.jp/dbget-bin/www_bget?hsa:284467
EXO5	8.42467	2.77556e-17	2.77556e-17	-6.11124	0.0166231	1	exonuclease v	GO:0036297//interstrand cross-link repair; GO:0090305//nucleic acid phosphodiester bond hydrolysis	GO:0005654//nucleoplasm; GO:0005829//cytosol	GO:0003677//DNA binding; GO:0008310//single-stranded DNA 3'-5' exodeoxyribonuclease activity; GO:0042803//protein homodimerization activity; GO:0045145//single-stranded DNA 5'-3' exodeoxyribonuclease activity; GO:0046872//metal ion binding; GO:0051539//4 iron, 4 sulfur cluster binding	K17815 exonuclease V [EC:3.1.-.-] | (RefSeq) EXO5, C1orf176, DEM1, Exo_V, hExo5; exonuclease 5	http://www.genome.jp/dbget-bin/www_bget?hsa:64789
CX3CR1	8.42467	2.77556e-17	2.77556e-17	-6.11124	0.0166414	1	c-x3-c chemokine receptor 1	GO:0002052//positive regulation of neuroblast proliferation; GO:0002282//microglial cell activation involved in immune response; GO:0002881//negative regulation of chronic inflammatory response to non-antigenic stimulus; GO:0006968//cellular defense response; GO:0007155//cell adhesion; GO:0007186//G-protein coupled receptor signaling pathway; GO:0007613//memory; GO:0009611//response to wounding; …	GO:0005887//integral component of plasma membrane; GO:0032809//neuronal cell body membrane; GO:0043005//neuron projection; GO:0048471//perinuclear region of cytoplasm	GO:0016495//C-X3-C chemokine receptor activity; GO:0019960//C-X3-C chemokine binding	K04192 CX3C chemokine receptor 1 | (RefSeq) CX3CR1, CCRL1, CMKBRL1, CMKDR1, GPR13, GPRV28, V28; C-X3	http://www.genome.jp/dbget-bin/www_bget?hsa:1524
ASS1	8.42467	2.77556e-17	2.77556e-17	-6.11124	0.0166635	1	argininosuccinate synthase isoform x1	GO:0000050//urea cycle; GO:0000052//citrulline metabolic process; GO:0000053//argininosuccinate metabolic process; GO:0001822//kidney development; GO:0001889//liver development; GO:0006526//arginine biosynthetic process; GO:0006531//aspartate metabolic process; GO:0006953//acute-phase response; GO:0007494//midgut development; GO:0007568//aging; GO:0007584//response to nutrient; GO:0010043//respon…	GO:0005634//nucleus; GO:0005741//mitochondrial outer membrane; GO:0005764//lysosome; GO:0005783//endoplasmic reticulum; GO:0005829//cytosol; GO:0043204//perikaryon; GO:0070062//extracellular exosome; GO:0070852//cell body fiber	GO:0004055//argininosuccinate synthase activity; GO:0005524//ATP binding; GO:0015643//toxic substance binding; GO:0016597//amino acid binding; GO:0042802//identical protein binding; GO:0044822//poly(A) RNA binding	K01940 argininosuccinate synthase [EC:6.3.4.5] | (RefSeq) ASS1, ASS, CTLN1; argininosuccinate syntha	http://www.genome.jp/dbget-bin/www_bget?hsa:445
ZNF483	14.3315	40.3259	302.932	3.56989	0.0169864	1	zinc finger protein 483	GO:0006355//regulation of transcription, DNA-templated	GO:0005634//nucleus	GO:0003677//DNA binding; GO:0003700//transcription factor activity, sequence-specific DNA binding; GO:0005515//protein binding; GO:0046872//metal ion binding	K09229 KRAB and SCAN domains-containing zinc finger protein | (RefSeq) ZNF483, ZKSCAN16, ZSCAN48; zi	http://www.genome.jp/dbget-bin/www_bget?hsa:158399
NDUFA4L2	101.245	14.1146	25.7514	-2.33841	0.0172931	1	nadh dehydrogenase	GO:0055114//oxidation-reduction process; GO:1902600//hydrogen ion transmembrane transport	GO:0005751//mitochondrial respiratory chain complex IV; GO:0016021//integral component of membrane	GO:0004129//cytochrome-c oxidase activity; GO:0008137//NADH dehydrogenase (ubiquinone) activity	K03948 NADH dehydrogenase (ubiquinone) 1 alpha subcomplex subunit 4 | (RefSeq) NDUFA4L2, NUOMS; NDUF	http://www.genome.jp/dbget-bin/www_bget?hsa:56901
INSIG1	6939.56	11375.7	30146.6	1.58094	0.0177237	1	insulin-induced gene 1 protein isoform x1	GO:0006641//triglyceride metabolic process; GO:0006695//cholesterol biosynthetic process; GO:0008283//cell proliferation; GO:0010894//negative regulation of steroid biosynthetic process; GO:0032355//response to estradiol; GO:0032869//cellular response to insulin stimulus; GO:0032933//SREBP signaling pathway; GO:0042472//inner ear morphogenesis; GO:0042474//middle ear morphogenesis; GO:0045599//ne…	GO:0032937//SREBP-SCAP-Insig complex	GO:0005515//protein binding	no KO assigned | (RefSeq) INSIG1, CL6; insulin induced gene 1	http://www.genome.jp/dbget-bin/www_bget?hsa:3638
MAML3	16.863	0.00182554	2.2776	-3.77144	0.0178025	1	mastermind-like protein 3	GO:0006367//transcription initiation from RNA polymerase II promoter; GO:0007221//positive regulation of transcription of Notch receptor target	GO:0016607//nuclear speck	GO:0003713//transcription coactivator activity	K06061 mastermind | (RefSeq) MAML3, CAGH3, ERDA3, GDN, MAM-2, MAM2, TNRC3, mam-3; mastermind like tr	http://www.genome.jp/dbget-bin/www_bget?hsa:55534
IGSF10	26.1451	4.02964	2.41053	-2.97464	0.018129	1	immunoglobulin superfamily member 10 isoform x2	GO:0001503//ossification; GO:0007275//multicellular organismal development; GO:0030154//cell differentiation	GO:0005576//extracellular region	-	no KO assigned | (RefSeq) IGSF10, CMF608; immunoglobulin superfamily member 10	http://www.genome.jp/dbget-bin/www_bget?hsa:285313
CD44	902.873	339.615	290.521	-1.51844	0.0187492	1	cell surface glycoprotein cd44	GO:0007160//cell-matrix adhesion; GO:0022617//extracellular matrix disassembly; GO:0030214//hyaluronan catabolic process; GO:0033138//positive regulation of peptidyl-serine phosphorylation; GO:0033674//positive regulation of kinase activity; GO:0034116//positive regulation of heterotypic cell-cell adhesion; GO:0043154//negative regulation of cysteine-type endopeptidase activity involved in apopto…	GO:0005794//Golgi apparatus; GO:0005887//integral component of plasma membrane; GO:0005925//focal adhesion; GO:0009986//cell surface; GO:0035692//macrophage migration inhibitory factor receptor complex; GO:0070062//extracellular exosome	GO:0004415//hyalurononglucosaminidase activity; GO:0004896//cytokine receptor activity; GO:0005518//collagen binding; GO:0005540//hyaluronic acid binding	K06256 CD44 antigen | (RefSeq) CD44, CDW44, CSPG8, ECMR-III, HCELL, HUTCH-I, IN, LHR, MC56, MDU2, MD	http://www.genome.jp/dbget-bin/www_bget?hsa:960
TMCO4	40.49	4.03544	8.14845	-2.71098	0.0189754	1	transmembrane and coiled-coil domain-containing protein 4 isoform x1	-	GO:0016021//integral component of membrane	-	no KO assigned | (RefSeq) TMCO4; transmembrane and coiled-coil domains 4	http://www.genome.jp/dbget-bin/www_bget?hsa:255104
DLL4	2.77556e-17	20.1511	11.8753	7.02466	0.01942	1	delta-like protein 4	GO:0000122//negative regulation of transcription from RNA polymerase II promoter; GO:0001569//patterning of blood vessels; GO:0001974//blood vessel remodeling; GO:0003209//cardiac atrium morphogenesis; GO:0003222//ventricular trabecula myocardium morphogenesis; GO:0003344//pericardium morphogenesis; GO:0007220//Notch receptor processing; GO:0007601//visual perception; GO:0008015//blood circulatio…	GO:0005886//plasma membrane; GO:0016021//integral component of membrane	GO:0005112//Notch binding; GO:0005509//calcium ion binding	K06051 delta | (RefSeq) DLL4, AOS6, delta4, hdelta2; delta like canonical Notch ligand 4	http://www.genome.jp/dbget-bin/www_bget?hsa:54567
NRG4	155.249	42.3227	29.4994	-2.10833	0.0195576	1	pro-neuregulin- membrane-bound isoform isoform x1	GO:0000165//MAPK cascade; GO:0014066//regulation of phosphatidylinositol 3-kinase signaling; GO:0018108//peptidyl-tyrosine phosphorylation; GO:0038128//ERBB2 signaling pathway; GO:0043547//positive regulation of GTPase activity; GO:0046854//phosphatidylinositol phosphorylation; GO:0048513//organ development; GO:2000145//regulation of cell motility	GO:0005615//extracellular space; GO:0005622//intracellular; GO:0005886//plasma membrane; GO:0016021//integral component of membrane	GO:0004713//protein tyrosine kinase activity; GO:0005088//Ras guanyl-nucleotide exchange factor activity; GO:0008083//growth factor activity; GO:0046934//phosphatidylinositol-4,5-bisphosphate 3-kinase activity	K05458 neuregulin 4 | (RefSeq) NRG4, HRG4; neuregulin 4	http://www.genome.jp/dbget-bin/www_bget?hsa:145957
GFOD1	47.2406	111.876	545.242	2.79446	0.0197911	1	glucose-fructose oxidoreductase domain-containing protein 1	GO:0055114//oxidation-reduction process	GO:0005576//extracellular region	GO:0005515//protein binding; GO:0016491//oxidoreductase activity	no KO assigned | (RefSeq) GFOD1, ADG-90, C6orf114; glucose-fructose oxidoreductase domain containing	http://www.genome.jp/dbget-bin/www_bget?hsa:54438
NKD1	229.506	601.641	951.228	1.75757	0.0200955	1	protein naked cuticle homolog 1	GO:0001754//eye photoreceptor cell differentiation; GO:0007525//somatic muscle development; GO:0045732//positive regulation of protein catabolic process; GO:0090090//negative regulation of canonical Wnt signaling pathway; GO:0090249//regulation of cell motility involved in somitogenic axis elongation; GO:1901231//positive regulation of non-canonical Wnt signaling pathway via JNK cascade; GO:19012…	GO:0000159//protein phosphatase type 2A complex; GO:0005737//cytoplasm; GO:0005886//plasma membrane	GO:0005509//calcium ion binding; GO:0030165//PDZ domain binding	K03213 naked cuticle | (RefSeq) NKD1, Naked1; NKD inhibitor of WNT signaling pathway 1	http://www.genome.jp/dbget-bin/www_bget?hsa:85407
FOSL1	637.914	228.76	180.003	-1.64142	0.0208117	1	fos-related antigen 1 isoform x2	GO:0001701//in utero embryonic development; GO:0006935//chemotaxis; GO:0006968//cellular defense response; GO:0007296//vitellogenesis; GO:0007565//female pregnancy; GO:0007612//learning; GO:0008284//positive regulation of cell proliferation; GO:0008285//negative regulation of cell proliferation; GO:0009612//response to mechanical stimulus; GO:0009615//response to virus; GO:0009629//response to gr…	GO:0005634//nucleus; GO:0005829//cytosol; GO:0042734//presynaptic membrane; GO:0043005//neuron projection	GO:0000978//RNA polymerase II core promoter proximal region sequence-specific DNA binding; GO:0001077//transcriptional activator activity, RNA polymerase II core promoter proximal region sequence-specific binding; GO:0005515//protein binding	K04502 fos-like antigen 1 | (RefSeq) FOSL1, FRA, FRA1, fra-1; FOS like 1, AP-1 transcription factor	http://www.genome.jp/dbget-bin/www_bget?hsa:8061
EHD2	5170.91	1856.31	2828.07	-1.14262	0.0210483	1	eh domain-containing protein 2	GO:0001881//receptor recycling; GO:0006897//endocytosis; GO:0007596//blood coagulation; GO:0030030//cell projection organization; GO:0030866//cortical actin cytoskeleton organization; GO:0034498//early endosome to Golgi transport; GO:0051260//protein homooligomerization; GO:0072661//protein targeting to plasma membrane; GO:0086036//regulation of cardiac muscle cell membrane potential; GO:0090160/…	GO:0005634//nucleus; GO:0005829//cytosol; GO:0005901//caveola; GO:0005925//focal adhesion; GO:0019898//extrinsic component of membrane; GO:0020018//ciliary pocket membrane; GO:0030139//endocytic vesicle; GO:0043209//myelin sheath; GO:0048471//perinuclear region of cytoplasm; GO:0055038//recycling endosome membrane; GO:0070062//extracellular exosome	GO:0003676//nucleic acid binding; GO:0005509//calcium ion binding; GO:0005524//ATP binding; GO:0005525//GTP binding; GO:0016787//hydrolase activity; GO:0019904//protein domain specific binding	K12469 EH domain-containing protein 2 | (RefSeq) EHD2, PAST2; EH domain containing 2	http://www.genome.jp/dbget-bin/www_bget?hsa:30846
PARP8	355.235	120.927	77.7435	-1.83691	0.02136	1	poly	-	GO:0005622//intracellular	GO:0003950//NAD+ ADP-ribosyltransferase activity	K15258 poly [ADP-ribose] polymerase 6/8 [EC:2.4.2.30] | (RefSeq) PARP8, ARTD16, pART16; poly(ADP-rib	http://www.genome.jp/dbget-bin/www_bget?hsa:79668
REL	156.937	311.412	1117.99	2.18602	0.0216024	1	proto-oncogene c-rel isoform x1	GO:0000122//negative regulation of transcription from RNA polymerase II promoter; GO:0006954//inflammatory response; GO:0032688//negative regulation of interferon-beta production; GO:0034097//response to cytokine; GO:0038061//NIK/NF-kappaB signaling; GO:0043123//positive regulation of I-kappaB kinase/NF-kappaB signaling; GO:0045087//innate immune response; GO:0045944//positive regulation of trans…	GO:0005654//nucleoplasm; GO:0005667//transcription factor complex; GO:0005829//cytosol; GO:0033256//I-kappaB/NF-kappaB complex	GO:0000980//RNA polymerase II distal enhancer sequence-specific DNA binding; GO:0001205//transcriptional activator activity, RNA polymerase II distal enhancer sequence-specific binding; GO:0003682//chromatin binding; GO:0005515//protein binding	K09254 c-Rel proto-oncogene protein | (RefSeq) REL, C-Rel; REL proto-oncogene, NF-kB subunit	http://www.genome.jp/dbget-bin/www_bget?hsa:5966
TESC	376.33	117.907	101.189	-1.7793	0.0216609	1	calcineurin b homologous protein 3 isoform x1	GO:0006469//negative regulation of protein kinase activity; GO:0008285//negative regulation of cell proliferation; GO:0030854//positive regulation of granulocyte differentiation; GO:0032417//positive regulation of sodium:proton antiporter activity; GO:0033628//regulation of cell adhesion mediated by integrin; GO:0045654//positive regulation of megakaryocyte differentiation; GO:0045893//positive r…	GO:0005634//nucleus; GO:0005737//cytoplasm; GO:0030027//lamellipodium; GO:0032587//ruffle membrane	GO:0000287//magnesium ion binding; GO:0004860//protein kinase inhibitor activity; GO:0005509//calcium ion binding; GO:0019212//phosphatase inhibitor activity; GO:0042803//protein homodimerization activity	K17612 calcineurin B homologous protein 3 | (RefSeq) TESC, CHP3, TSC; tescalcin	http://www.genome.jp/dbget-bin/www_bget?hsa:54997
EPHB1	869.964	3858.72	1400.83	1.59585	0.02192	1	ephrin type-b receptor 1	GO:0001525//angiogenesis; GO:0001771//immunological synapse formation; GO:0018108//peptidyl-tyrosine phosphorylation; GO:0021631//optic nerve morphogenesis; GO:0021952//central nervous system projection neuron axonogenesis; GO:0030010//establishment of cell polarity; GO:0031290//retinal ganglion cell axon guidance; GO:0031589//cell-substrate adhesion; GO:0046328//regulation of JNK cascade; GO:004…	GO:0005829//cytosol; GO:0005887//integral component of plasma membrane; GO:0030424//axon; GO:0030425//dendrite; GO:0031901//early endosome membrane; GO:0032433//filopodium tip; GO:0045121//membrane raft; GO:0070062//extracellular exosome	GO:0005005//transmembrane-ephrin receptor activity; GO:0005524//ATP binding; GO:0008046//axon guidance receptor activity; GO:0032403//protein complex binding	K05110 Eph receptor B1 [EC:2.7.10.1] | (RefSeq) EPHB1, ELK, EPHT2, Hek6, NET; EPH receptor B1	http://www.genome.jp/dbget-bin/www_bget?hsa:2047
SUSD2	57.3664	14.1017	4.86381	-2.58079	0.0223132	1	sushi domain-containing protein 2	GO:0006898//receptor-mediated endocytosis; GO:0006955//immune response; GO:0051782//negative regulation of cell division; GO:1902807//negative regulation of cell cycle G1/S phase transition	GO:0005886//plasma membrane; GO:0016021//integral component of membrane; GO:0070062//extracellular exosome	GO:0005044//scavenger receptor activity; GO:0005515//protein binding; GO:0030247//polysaccharide binding	K23820 | (RefSeq) SUSD2, BK65A6.2, W5C5; sushi domain containing 2	http://www.genome.jp/dbget-bin/www_bget?hsa:56241
PVRIG	67.4923	174.355	548.864	2.4191	0.0223182	1	transmembrane protein pvrig	-	GO:0016021//integral component of membrane	-	no KO assigned | (RefSeq) PVRIG, C7orf15, CD112R; PVR related immunoglobulin domain containing	http://www.genome.jp/dbget-bin/www_bget?hsa:79037
PATL2	2.77556e-17	15.1165	14.1398	6.89533	0.0223456	1	protein pat1 homolog 2 isoform x2	GO:0000290//deadenylation-dependent decapping of nuclear-transcribed mRNA; GO:0010607//negative regulation of cytoplasmic mRNA processing body assembly; GO:0017148//negative regulation of translation	GO:0000932//cytoplasmic mRNA processing body; GO:0005634//nucleus	GO:0003723//RNA binding; GO:0005515//protein binding	no KO assigned | (RefSeq) PATL2, OOMD4, Pat1a, hPat1a; PAT1 homolog 2	http://www.genome.jp/dbget-bin/www_bget?hsa:197135
KIF5A	427.803	818.314	1733.15	1.57582	0.0228328	1	kinesin heavy chain isoform 5a	GO:0006890//retrograde vesicle-mediated transport, Golgi to ER; GO:0007018//microtubule-based movement; GO:0007268//synaptic transmission; GO:0007411//axon guidance; GO:0008104//protein localization; GO:0019886//antigen processing and presentation of exogenous peptide antigen via MHC class II; GO:0030705//cytoskeleton-dependent intracellular transport; GO:0046854//phosphatidylinositol phosphoryla…	GO:0005829//cytosol; GO:0005871//kinesin complex; GO:0005874//microtubule; GO:0016020//membrane; GO:0035253//ciliary rootlet; GO:0043005//neuron projection; GO:0043025//neuronal cell body; GO:0048471//perinuclear region of cytoplasm	GO:0005524//ATP binding; GO:0008017//microtubule binding; GO:0008574//ATP-dependent microtubule motor activity, plus-end-directed; GO:0016307//phosphatidylinositol phosphate kinase activity	K10396 kinesin family member 5 | (RefSeq) KIF5A, ALS25, D12S1889, MY050, NEIMY, NKHC, SPG10; kinesin	http://www.genome.jp/dbget-bin/www_bget?hsa:3798
SERPINC1	7.58082	2.77556e-17	2.77556e-17	-5.96156	0.0229005	1	antithrombin-iii	GO:0006260//DNA replication; GO:0007584//response to nutrient; GO:0010951//negative regulation of endopeptidase activity; GO:0050728//negative regulation of inflammatory response; GO:0055114//oxidation-reduction process; GO:2000266//regulation of blood coagulation, intrinsic pathway	GO:0005886//plasma membrane; GO:0070062//extracellular exosome; GO:0072562//blood microparticle	GO:0002020//protease binding; GO:0004867//serine-type endopeptidase inhibitor activity; GO:0008201//heparin binding	K03911 antithrombin III | (RefSeq) SERPINC1, AT3, AT3D, ATIII, ATIII-R2, ATIII-T1, ATIII-T2, THPH7;	http://www.genome.jp/dbget-bin/www_bget?hsa:462
TINAGL1	7.58082	2.77556e-17	2.77556e-17	-5.96156	0.0229168	1	tubulointerstitial nephritis antigen-like isoform x1	GO:0006898//receptor-mediated endocytosis; GO:0006955//immune response; GO:0007155//cell adhesion; GO:0016197//endosomal transport; GO:0051603//proteolysis involved in cellular protein catabolic process	GO:0005615//extracellular space; GO:0005764//lysosome; GO:0031012//extracellular matrix; GO:0070062//extracellular exosome	GO:0004197//cysteine-type endopeptidase activity; GO:0005044//scavenger receptor activity; GO:0005201//extracellular matrix structural constituent; GO:0030247//polysaccharide binding; GO:0043236//laminin binding	no KO assigned | (RefSeq) TINAGL1, ARG1, LCN7, LIECG3, TINAGRP; tubulointerstitial nephritis antigen	http://www.genome.jp/dbget-bin/www_bget?hsa:64129
FGFBP3	2072.41	4701.22	4947.26	1.21893	0.0229312	1	fibroblast growth factor-binding protein 3	GO:0043117//positive regulation of vascular permeability; GO:0045743//positive regulation of fibroblast growth factor receptor signaling pathway	GO:0031012//extracellular matrix	GO:0008201//heparin binding; GO:0017134//fibroblast growth factor binding	no KO assigned | (RefSeq) FGFBP3, C10orf13, FGF-BP3; fibroblast growth factor binding protein 3	http://www.genome.jp/dbget-bin/www_bget?hsa:143282
EPHB3	728.203	1495.53	2251.85	1.3632	0.0233529	1	ephrin type-b receptor 3	GO:0001525//angiogenesis; GO:0001655//urogenital system development; GO:0007413//axonal fasciculation; GO:0016477//cell migration; GO:0018108//peptidyl-tyrosine phosphorylation; GO:0021952//central nervous system projection neuron axonogenesis; GO:0022038//corpus callosum development; GO:0022407//regulation of cell-cell adhesion; GO:0031290//retinal ganglion cell axon guidance; GO:0034446//substr…	GO:0005576//extracellular region; GO:0005829//cytosol; GO:0005887//integral component of plasma membrane; GO:0030425//dendrite	GO:0005003//ephrin receptor activity; GO:0005524//ATP binding; GO:0008046//axon guidance receptor activity	K05112 Eph receptor B3 [EC:2.7.10.1] | (RefSeq) EPHB3, EK2, ETK2, HEK2, TYRO6; EPH receptor B3	http://www.genome.jp/dbget-bin/www_bget?hsa:2049
PANK3	449.742	605.681	3098.23	2.04147	0.0236044	1	pantothenate kinase 3	GO:0015937//coenzyme A biosynthetic process; GO:0016310//phosphorylation	GO:0005737//cytoplasm; GO:0016021//integral component of membrane	GO:0004594//pantothenate kinase activity; GO:0005524//ATP binding	K09680 type II pantothenate kinase [EC:2.7.1.33] | (RefSeq) PANK3; pantothenate kinase 3	http://www.genome.jp/dbget-bin/www_bget?hsa:79646
RNF169	953.502	1368.56	4872.83	1.71033	0.0240868	1	e3 ubiquitin-protein ligase rnf169	GO:0016567//protein ubiquitination; GO:2000780//negative regulation of double-strand break repair	GO:0005654//nucleoplasm; GO:0035861//site of double-strand break	GO:0008270//zinc ion binding; GO:0016874//ligase activity; GO:0031491//nucleosome binding; GO:0070530//K63-linked polyubiquitin binding	K20805 E3 ubiquitin-protein ligase RNF169 [EC:2.3.2.31] | (RefSeq) RNF169; ring finger protein 169	http://www.genome.jp/dbget-bin/www_bget?hsa:254225
ZNF397	280.979	563.35	1346.23	1.76404	0.0243964	1	zinc finger protein 397	GO:0006355//regulation of transcription, DNA-templated	GO:0005634//nucleus; GO:0005737//cytoplasm	GO:0003700//transcription factor activity, sequence-specific DNA binding; GO:0005515//protein binding; GO:0043565//sequence-specific DNA binding; GO:0046872//metal ion binding	K09230 SCAN domain-containing zinc finger protein | (RefSeq) ZNF397, ZNF47, ZSCAN15; zinc finger pro	http://www.genome.jp/dbget-bin/www_bget?hsa:84307
TMEM255B	103.777	18.1445	28.1358	-2.15991	0.0244461	1	transmembrane protein 255b	-	GO:0016021//integral component of membrane	-	no KO assigned | (RefSeq) TMEM255B, FAM70B; transmembrane protein 255B	http://www.genome.jp/dbget-bin/www_bget?hsa:348013
SERPINA3	1749.22	964.419	377.729	-1.38168	0.0247454	1	alpha-1-antichymotrypsin isoform x1	GO:0002576//platelet degranulation; GO:0006953//acute-phase response; GO:0010951//negative regulation of endopeptidase activity; GO:0019216//regulation of lipid metabolic process; GO:0030277//maintenance of gastrointestinal epithelium	GO:0005634//nucleus; GO:0031093//platelet alpha granule lumen; GO:0070062//extracellular exosome; GO:0072562//blood microparticle	GO:0003677//DNA binding; GO:0004867//serine-type endopeptidase inhibitor activity; GO:0005515//protein binding	K04525 serpin A | (RefSeq) SERPINA3, AACT, ACT, GIG24, GIG25; serpin family A member 3	http://www.genome.jp/dbget-bin/www_bget?hsa:12
NELL2	61.5855	14.1061	9.49243	-2.37233	0.0247456	1	protein kinase c-binding protein nell2 isoform x3	GO:0016310//phosphorylation; GO:0040008//regulation of growth; GO:0070050//neuron cellular homeostasis; GO:0070207//protein homotrimerization	GO:0005615//extracellular space; GO:0005737//cytoplasm; GO:0016021//integral component of membrane; GO:0030425//dendrite; GO:0043204//perikaryon	GO:0005080//protein kinase C binding; GO:0005509//calcium ion binding; GO:0008201//heparin binding; GO:0016301//kinase activity; GO:0042802//identical protein binding	no KO assigned | (RefSeq) NELL2, NRP2; neural EGFL like 2	http://www.genome.jp/dbget-bin/www_bget?hsa:4753
CHD7	3095.96	5886.35	8678.47	1.23396	0.0248065	1	chromodomain-helicase-dna-binding protein 7 isoform x1	GO:0001501//skeletal system development; GO:0001701//in utero embryonic development; GO:0003007//heart morphogenesis; GO:0006355//regulation of transcription, DNA-templated; GO:0006364//rRNA processing; GO:0007512//adult heart development; GO:0007605//sensory perception of sound; GO:0007628//adult walking behavior; GO:0008015//blood circulation; GO:0021553//olfactory nerve development; GO:0021772…	GO:0005730//nucleolus	GO:0000978//RNA polymerase II core promoter proximal region sequence-specific DNA binding; GO:0003682//chromatin binding; GO:0004386//helicase activity; GO:0005515//protein binding; GO:0005524//ATP binding	K14437 chromodomain-helicase-DNA-binding protein 7 [EC:3.6.4.12] | (RefSeq) CHD7, CRG, HH5, IS3, KAL	http://www.genome.jp/dbget-bin/www_bget?hsa:55636
CYP26A1	15.1753	2.01299	0.0367405	-3.69835	0.0248817	1	cytochrome p450 26a1 isoform x1	GO:0034653//retinoic acid catabolic process; GO:0048387//negative regulation of retinoic acid receptor signaling pathway; GO:0055114//oxidation-reduction process	GO:0005789//endoplasmic reticulum membrane; GO:0031090//organelle membrane	GO:0001972//retinoic acid binding; GO:0005506//iron ion binding; GO:0008401//retinoic acid 4-hydroxylase activity; GO:0019825//oxygen binding; GO:0020037//heme binding	K07437 cytochrome P450 family 26 subfamily A | (RefSeq) CYP26A1, CP26, CYP26, P450RAI, P450RAI1; cyt	http://www.genome.jp/dbget-bin/www_bget?hsa:1592
ETNPPL	15.1753	2.01299	0.0367405	-3.69835	0.0248917	1	ethanolamine-phosphate phospho-lyase isoform x1	GO:0006646//phosphatidylethanolamine biosynthetic process	GO:0005759//mitochondrial matrix	GO:0008483//transaminase activity; GO:0030170//pyridoxal phosphate binding; GO:0042802//identical protein binding; GO:0050459//ethanolamine-phosphate phospho-lyase activity	K14286 ethanolamine-phosphate phospho-lyase [EC:4.2.3.2] | (RefSeq) ETNPPL, AGXT2L1; ethanolamine-ph	http://www.genome.jp/dbget-bin/www_bget?hsa:64850
IPCEF1	14.3315	2.01299	0.0367405	-3.61677	0.0253353	1	interactor protein for cytohesin exchange factors 1 isoform x2	GO:0006979//response to oxidative stress; GO:0009966//regulation of signal transduction; GO:0015671//oxygen transport	GO:0005737//cytoplasm; GO:0005886//plasma membrane	GO:0004601//peroxidase activity; GO:0005344//oxygen transporter activity	K23795 | (RefSeq) IPCEF1, PIP3-E; interaction protein for cytohesin exchange factors 1	http://www.genome.jp/dbget-bin/www_bget?hsa:26034
GJD3	78.4619	17.1323	16.4864	-2.21527	0.0255606	1	gap junction delta-3 protein	GO:0007154//cell communication; GO:0009749//response to glucose; GO:0016264//gap junction assembly; GO:0034220//ion transmembrane transport	GO:0005887//integral component of plasma membrane; GO:0005922//connexon complex; GO:0009986//cell surface	GO:0005216//ion channel activity; GO:0005243//gap junction channel activity; GO:0005515//protein binding	K07627 gap junction delta-3 protein | (RefSeq) GJD3, CX31.9, Cx30.2, GJA11, GJC1; gap junction prote	http://www.genome.jp/dbget-bin/www_bget?hsa:125111
RBM38	9134.33	4150.98	4694.4	-1.04637	0.0255767	1	rna-binding protein 38	GO:0006397//mRNA processing; GO:0006977//DNA damage response, signal transduction by p53 class mediator resulting in cell cycle arrest; GO:0006978//DNA damage response, signal transduction by p53 class mediator resulting in transcription of p21 class mediator; GO:0008285//negative regulation of cell proliferation; GO:0010830//regulation of myotube differentiation; GO:0043484//regulation of RNA sp…	GO:0005634//nucleus; GO:0005829//cytosol	GO:0000166//nucleotide binding; GO:0003730//mRNA 3'-UTR binding	no KO assigned | (RefSeq) RBM38, HSRNASEB, RNPC1, SEB4B, SEB4D, dJ800J21.2; RNA binding motif protei	http://www.genome.jp/dbget-bin/www_bget?hsa:55544
RBM12B	662.385	1249.64	2285.9	1.41586	0.025766	1	rna-binding protein 12b	-	-	GO:0000166//nucleotide binding; GO:0005515//protein binding; GO:0044822//poly(A) RNA binding	no KO assigned | (RefSeq) RBM12B, MGC:33837; RNA binding motif protein 12B	http://www.genome.jp/dbget-bin/www_bget?hsa:389677
BCAN	2705.27	13661.2	3692.81	1.68141	0.0260859	1	brevican core protein	GO:0001501//skeletal system development; GO:0007155//cell adhesion; GO:0021766//hippocampus development; GO:0022617//extracellular matrix disassembly; GO:0030206//chondroitin sulfate biosynthetic process; GO:0030207//chondroitin sulfate catabolic process; GO:0030208//dermatan sulfate biosynthetic process; GO:0048168//regulation of neuronal synaptic plasticity	GO:0005578//proteinaceous extracellular matrix; GO:0005615//extracellular space; GO:0005796//Golgi lumen; GO:0030425//dendrite; GO:0031225//anchored component of membrane; GO:0043202//lysosomal lumen; GO:0045202//synapse	GO:0005201//extracellular matrix structural constituent; GO:0005540//hyaluronic acid binding; GO:0030246//carbohydrate binding	K06795 brevican | (RefSeq) BCAN, BEHAB, CSPG7; brevican	http://www.genome.jp/dbget-bin/www_bget?hsa:63827
ARL5B	236.256	374.902	1608.33	2.06867	0.0262007	1	adp-ribosylation factor-like protein 5b	GO:0007264//small GTPase mediated signal transduction	GO:0005622//intracellular	GO:0005525//GTP binding	K07950 ADP-ribosylation factor-like protein 5B | (RefSeq) ARL5B, ARL8; ADP ribosylation factor like	http://www.genome.jp/dbget-bin/www_bget?hsa:221079
TUBB6	3024.23	1630.56	1145.5	-1.12336	0.0262202	1	tubulin beta-6 chain isoform x1	GO:0007017//microtubule-based process	GO:0005634//nucleus; GO:0005737//cytoplasm; GO:0005874//microtubule; GO:0070062//extracellular exosome	GO:0003924//GTPase activity; GO:0005200//structural constituent of cytoskeleton; GO:0005525//GTP binding	K07375 tubulin beta | (RefSeq) TUBB6, FPVEPD, HsT1601, TUBB-5; tubulin beta 6 class V	http://www.genome.jp/dbget-bin/www_bget?hsa:84617
CAPN1	1666.53	804.194	669.188	-1.1775	0.0263325	1	calpain-1 catalytic subunit	GO:0008284//positive regulation of cell proliferation; GO:0016241//regulation of macroautophagy; GO:0016540//protein autoprocessing; GO:0022617//extracellular matrix disassembly; GO:0032801//receptor catabolic process; GO:0060056//mammary gland involution	GO:0005739//mitochondrion; GO:0005764//lysosome; GO:0005829//cytosol; GO:0005886//plasma membrane; GO:0005925//focal adhesion; GO:0070062//extracellular exosome	GO:0004198//calcium-dependent cysteine-type endopeptidase activity; GO:0005509//calcium ion binding; GO:0008092//cytoskeletal protein binding	K01367 calpain-1 [EC:3.4.22.52] | (RefSeq) CAPN1, CANP, CANP1, CANPL1, SPG76, muCANP, muCL; calpain	http://www.genome.jp/dbget-bin/www_bget?hsa:823
SLC5A3	2587.14	3757.96	11383	1.54894	0.0264079	1	sodium myo-inositol cotransporter	GO:0006020//inositol metabolic process; GO:0006814//sodium ion transport; GO:0007422//peripheral nervous system development; GO:0015798//myo-inositol transport; GO:0043576//regulation of respiratory gaseous exchange; GO:0055085//transmembrane transport	GO:0005887//integral component of plasma membrane	GO:0005367//myo-inositol:sodium symporter activity	K14383 solute carrier family 5 (sodium/myo-inositol cotransporter), member 3 | (RefSeq) SLC5A3, BCW2	http://www.genome.jp/dbget-bin/www_bget?hsa:6526
LFNG	8356.33	4800.98	2880.08	-1.12148	0.0264446	1	beta- -n-acetylglucosaminyltransferase lunatic fringe	GO:0001541//ovarian follicle development; GO:0002315//marginal zone B cell differentiation; GO:0007143//female meiotic division; GO:0007386//compartment pattern specification; GO:0009887//organ morphogenesis; GO:0030217//T cell differentiation; GO:0032092//positive regulation of protein binding; GO:0045747//positive regulation of Notch signaling pathway; GO:1902367//negative regulation of Notch s…	GO:0030173//integral component of Golgi membrane; GO:1903561//extracellular vesicle	GO:0033829//O-fucosylpeptide 3-beta-N-acetylglucosaminyltransferase activity; GO:0046872//metal ion binding	K05948 fringe [EC:2.4.1.222] | (RefSeq) LFNG, SCDO3; LFNG O-fucosylpeptide 3-beta-N-acetylglucosamin	http://www.genome.jp/dbget-bin/www_bget?hsa:3955
YPEL2	116.434	188.467	1066.16	2.42824	0.0275233	1	Protein yippee-like 2	-	-	-	no KO assigned | (RefSeq) YPEL2, FKSG4; yippee like 2	http://www.genome.jp/dbget-bin/www_bget?hsa:388403
MTRNR2L8	10.9562	0.000975733	1.14598	-4.03047	0.0277739	1	Humanin-like protein 8	-	-	-	no KO assigned | (RefSeq) MTRNR2L8, HN8; MT-RNR2 like 8	http://www.genome.jp/dbget-bin/www_bget?hsa:100463486
TRIM47	5052.78	2967.86	1630.05	-1.13595	0.0278456	1	tripartite motif-containing protein 47	-	GO:0005634//nucleus; GO:0005737//cytoplasm	GO:0008270//zinc ion binding	K12023 tripartite motif-containing protein 47 | (RefSeq) TRIM47, GOA, RNF100; tripartite motif conta	http://www.genome.jp/dbget-bin/www_bget?hsa:91107
C8orf58	1102.01	553.253	244.821	-1.46492	0.0284794	1	Uncharacterized protein C8orf58	-	-	-	no KO assigned | (RefSeq) C8orf58; chromosome 8 open reading frame 58	http://www.genome.jp/dbget-bin/www_bget?hsa:541565
GADD45A	8351.26	3889.97	4347.5	-1.01979	0.0297573	1	growth arrest and dna damage-inducible protein gadd45 alpha	GO:0000079//regulation of cyclin-dependent protein serine/threonine kinase activity; GO:0000086//G2/M transition of mitotic cell cycle; GO:0000185//activation of MAPKKK activity; GO:0006281//DNA repair; GO:0006469//negative regulation of protein kinase activity; GO:0006977//DNA damage response, signal transduction by p53 class mediator resulting in cell cycle arrest; GO:0007098//centrosome cycle;…	GO:0005654//nucleoplasm; GO:0005737//cytoplasm	GO:0001047//core promoter binding; GO:0005515//protein binding	K04402 growth arrest and DNA-damage-inducible protein | (RefSeq) GADD45A, DDIT1, GADD45; growth arre	http://www.genome.jp/dbget-bin/www_bget?hsa:1647
POMK	37.9586	84.6666	411.186	2.70305	0.0298015	1	protein o-mannose kinase	GO:0001764//neuron migration; GO:0006468//protein phosphorylation; GO:0006493//protein O-linked glycosylation; GO:0007420//brain development; GO:0007611//learning or memory; GO:0019233//sensory perception of pain; GO:0046835//carbohydrate phosphorylation; GO:0050905//neuromuscular process	GO:0005789//endoplasmic reticulum membrane; GO:0016021//integral component of membrane	GO:0004672//protein kinase activity; GO:0005524//ATP binding; GO:0019200//carbohydrate kinase activity	K17547 glycoprotein-mannosyl O6-kinase [EC:2.7.1.183] | (RefSeq) POMK, MDDGA12, MDDGC12, SGK196; pro	http://www.genome.jp/dbget-bin/www_bget?hsa:84197
IFITM2	124.872	37.283	23.6373	-2.03111	0.029979	1	interferon-induced transmembrane protein 3	GO:0032897//negative regulation of viral transcription; GO:0034341//response to interferon-gamma; GO:0035455//response to interferon-alpha; GO:0035456//response to interferon-beta; GO:0045071//negative regulation of viral genome replication; GO:0046597//negative regulation of viral entry into host cell; GO:0051607//defense response to virus; GO:0060337//type I interferon signaling pathway	GO:0005886//plasma membrane; GO:0016021//integral component of membrane; GO:0070062//extracellular exosome	-	K06566 interferon induced transmembrane protein | (RefSeq) IFITM2, 1-8D, DSPA2c; interferon induced	http://www.genome.jp/dbget-bin/www_bget?hsa:10581
OLFM1	521.467	170.313	177.573	-1.58341	0.0300887	1	noelin isoform x2	GO:0003190//atrioventricular valve formation; GO:0010628//positive regulation of gene expression; GO:0010629//negative regulation of gene expression; GO:0010718//positive regulation of epithelial to mesenchymal transition; GO:0023041//neuronal signal transduction; GO:0030516//regulation of axon extension; GO:0051259//protein oligomerization; GO:0060317//cardiac epithelial to mesenchymal transitio…	GO:0005615//extracellular space; GO:0005783//endoplasmic reticulum; GO:0030054//cell junction; GO:0032281//AMPA glutamate receptor complex; GO:0043204//perikaryon; GO:0044295//axonal growth cone; GO:0045202//synapse; GO:0097060//synaptic membrane	GO:0001540//beta-amyloid binding; GO:0005515//protein binding	no KO assigned | (RefSeq) OLFM1, AMY, NOE1, NOELIN1, OlfA; olfactomedin 1	http://www.genome.jp/dbget-bin/www_bget?hsa:10439
ART3	59.8979	347.671	189.504	2.16232	0.0301422	1	adp-ribosyltransferase 3	GO:0006471//protein ADP-ribosylation	GO:0005887//integral component of plasma membrane; GO:0031225//anchored component of membrane; GO:0070062//extracellular exosome	GO:0003950//NAD+ ADP-ribosyltransferase activity; GO:0003956//NAD(P)+-protein-arginine ADP-ribosyltransferase activity	K00775 ADP-ribosyltransferase 3 [EC:2.4.2.31] | (RefSeq) ART3, ARTC3; ADP-ribosyltransferase 3	http://www.genome.jp/dbget-bin/www_bget?hsa:419
SERPINE1	113.059	24.1893	30.5338	-2.04264	0.0305753	1	plasminogen activator inhibitor 1	GO:0001300//chronological cell aging; GO:0002576//platelet degranulation; GO:0007623//circadian rhythm; GO:0010469//regulation of receptor activity; GO:0010757//negative regulation of plasminogen activation; GO:0010951//negative regulation of endopeptidase activity; GO:0014912//negative regulation of smooth muscle cell migration; GO:0030198//extracellular matrix organization; GO:0032757//positive…	GO:0005615//extracellular space; GO:0005886//plasma membrane; GO:0031012//extracellular matrix; GO:0031093//platelet alpha granule lumen; GO:0070062//extracellular exosome	GO:0002020//protease binding; GO:0004867//serine-type endopeptidase inhibitor activity; GO:0005102//receptor binding	K03982 plasminogen activator inhibitor 1 | (RefSeq) SERPINE1, PAI, PAI-1, PAI1, PLANH1; serpin famil	http://www.genome.jp/dbget-bin/www_bget?hsa:5054
NOS1AP	221.911	362.809	1387.27	1.97856	0.030607	1	carboxyl-terminal pdz ligand of neuronal nitric oxide synthase protein isoform x2	GO:0003062//regulation of heart rate by chemical signal; GO:0010628//positive regulation of gene expression; GO:0010750//positive regulation of nitric oxide mediated signal transduction; GO:0042981//regulation of apoptotic process; GO:0045429//positive regulation of nitric oxide biosynthetic process; GO:0051000//positive regulation of nitric-oxide synthase activity; GO:1901841//regulation of high…	GO:0005739//mitochondrion; GO:0005829//cytosol; GO:0005901//caveola; GO:0030018//Z disc; GO:0031965//nuclear membrane; GO:0033017//sarcoplasmic reticulum membrane; GO:0048471//perinuclear region of cytoplasm; GO:1902937//inward rectifier potassium channel complex; GO:1990454//L-type voltage-gated calcium channel complex	GO:0050998//nitric-oxide synthase binding	K16513 carboxyl-terminal PDZ ligand of neuronal nitric oxide synthase protein | (RefSeq) NOS1AP, 633	http://www.genome.jp/dbget-bin/www_bget?hsa:9722
KITLG	3564.28	1784.75	1696.94	-1.03377	0.0314281	1	kit ligand isoform x2	GO:0001541//ovarian follicle development; GO:0001755//neural crest cell migration; GO:0002687//positive regulation of leukocyte migration; GO:0002763//positive regulation of myeloid leukocyte differentiation; GO:0007155//cell adhesion; GO:0008584//male gonad development; GO:0014066//regulation of phosphatidylinositol 3-kinase signaling; GO:0033026//negative regulation of mast cell apoptotic proce…	GO:0005615//extracellular space; GO:0005737//cytoplasm; GO:0005856//cytoskeleton; GO:0005886//plasma membrane; GO:0016021//integral component of membrane	GO:0005088//Ras guanyl-nucleotide exchange factor activity; GO:0005125//cytokine activity; GO:0005173//stem cell factor receptor binding; GO:0008083//growth factor activity; GO:0046934//phosphatidylinositol-4,5-bisphosphate 3-kinase activity	K05461 KIT ligand | (RefSeq) KITLG, DCUA, DFNA69, FPH2, FPHH, KL-1, Kitl, MGF, SCF, SF, SHEP7, SLF;	http://www.genome.jp/dbget-bin/www_bget?hsa:4254
ATP1A2	1.67372	18.1471	37.4715	3.94709	0.0317699	1	sodium potassium-transporting atpase subunit alpha-2	GO:0002026//regulation of the force of heart contraction; GO:0002087//regulation of respiratory gaseous exchange by neurological system process; GO:0006883//cellular sodium ion homeostasis; GO:0006940//regulation of smooth muscle contraction; GO:0008217//regulation of blood pressure; GO:0008344//adult locomotory behavior; GO:0008542//visual learning; GO:0010248//establishment or maintenance of tr…	GO:0005768//endosome; GO:0005829//cytosol; GO:0005890//sodium:potassium-exchanging ATPase complex; GO:0005901//caveola; GO:0014704//intercalated disc; GO:0030315//T-tubule; GO:0043197//dendritic spine; GO:0043209//myelin sheath; GO:0043231//intracellular membrane-bounded organelle; GO:1903561//extracellular vesicle	GO:0005391//sodium:potassium-exchanging ATPase activity; GO:0005524//ATP binding; GO:0008144//drug binding; GO:0030955//potassium ion binding; GO:0031402//sodium ion binding; GO:0051087//chaperone binding; GO:1990239//steroid hormone binding	K01539 sodium/potassium-transporting ATPase subunit alpha [EC:7.2.2.13] | (RefSeq) ATP1A2, FHM2, MHP	http://www.genome.jp/dbget-bin/www_bget?hsa:477
RBM15	761.112	926.15	4544.67	1.84532	0.031874	1	rna-binding protein 15 isoform x1	GO:0000122//negative regulation of transcription from RNA polymerase II promoter; GO:0000398//mRNA splicing, via spliceosome; GO:0001569//patterning of blood vessels; GO:0007221//positive regulation of transcription of Notch receptor target; GO:0016032//viral process; GO:0045638//negative regulation of myeloid cell differentiation; GO:0048536//spleen development; GO:0060412//ventricular septum mo…	GO:0016607//nuclear speck; GO:0031965//nuclear membrane	GO:0000166//nucleotide binding; GO:0005515//protein binding; GO:0044822//poly(A) RNA binding	K13190 RNA-binding protein 15 | (RefSeq) RBM15, OTT, OTT1, SPEN; RNA binding motif protein 15	http://www.genome.jp/dbget-bin/www_bget?hsa:64783
RC3H2	407.551	597.617	2082.28	1.71664	0.0323094	1	roquin-2 isoform x1	GO:0000209//protein polyubiquitination; GO:0001782//B cell homeostasis; GO:0009791//post-embryonic development; GO:0010608//posttranscriptional regulation of gene expression; GO:0035264//multicellular organism growth; GO:0042098//T cell proliferation; GO:0043029//T cell homeostasis; GO:0048286//lung alveolus development; GO:0048535//lymph node development; GO:0048536//spleen development; GO:00601…	GO:0000932//cytoplasmic mRNA processing body; GO:0005654//nucleoplasm; GO:0009986//cell surface; GO:0016020//membrane	GO:0003677//DNA binding; GO:0003729//mRNA binding; GO:0004842//ubiquitin-protein transferase activity; GO:0008270//zinc ion binding; GO:0016874//ligase activity	K15690 RING finger and CCCH-type zinc finger domain-containing protein | (RefSeq) RC3H2, MNAB, RNF16	http://www.genome.jp/dbget-bin/www_bget?hsa:54542
TGFB2	269.165	1059.15	588.152	1.61317	0.0323538	1	transforming growth factor beta-2 isoform x1	GO:0001502//cartilage condensation; GO:0001525//angiogenesis; GO:0001654//eye development; GO:0001666//response to hypoxia; GO:0001974//blood vessel remodeling; GO:0002576//platelet degranulation; GO:0003179//heart valve morphogenesis; GO:0007050//cell cycle arrest; GO:0007179//transforming growth factor beta receptor signaling pathway; GO:0007184//SMAD protein import into nucleus; GO:0007267//ce…	GO:0005615//extracellular space; GO:0005768//endosome; GO:0030424//axon; GO:0031012//extracellular matrix; GO:0031093//platelet alpha granule lumen; GO:0043025//neuronal cell body	GO:0001540//beta-amyloid binding; GO:0004702//receptor signaling protein serine/threonine kinase activity; GO:0005114//type II transforming growth factor beta receptor binding; GO:0005125//cytokine activity; GO:0008083//growth factor activity; GO:0034714//type III transforming growth factor beta receptor binding; GO:0042803//protein homodimerization activity; GO:0046982//protein heterodimerizatio…	K13376 transforming growth factor beta-2 | (RefSeq) TGFB2, G-TSF, LDS4, TGF-beta2; transforming grow	http://www.genome.jp/dbget-bin/www_bget?hsa:7042
CHIC1	596.567	894.906	2657.37	1.57363	0.0327444	1	cysteine-rich hydrophobic domain-containing protein 1 isoform x1	GO:0006810//transport	GO:0005886//plasma membrane; GO:0016021//integral component of membrane; GO:0031410//cytoplasmic vesicle	-	no KO assigned | (RefSeq) CHIC1, BRX; cysteine rich hydrophobic domain 1	http://www.genome.jp/dbget-bin/www_bget?hsa:53344
NHLRC2	394.894	528.083	2304.49	1.84209	0.0327802	1	nhl repeat-containing protein 2	-	-	GO:0005515//protein binding	no KO assigned | (RefSeq) NHLRC2, FINCA; NHL repeat containing 2	http://www.genome.jp/dbget-bin/www_bget?hsa:374354
BPIFB4	6.73698	2.77556e-17	2.77556e-17	-5.79452	0.0328365	1	bpi fold-containing family b member 4	-	GO:0005576//extracellular region; GO:0005737//cytoplasm	GO:0008289//lipid binding	no KO assigned | (RefSeq) BPIFB4, C20orf186, LPLUNC4, RY2G5, dJ726C3.5; BPI fold containing family B	http://www.genome.jp/dbget-bin/www_bget?hsa:149954
CA10	6.73698	2.77556e-17	2.77556e-17	-5.79452	0.032873	1	carbonic anhydrase-related protein 10	GO:0007420//brain development	-	-	no KO assigned | (RefSeq) CA10, CA-RPX, CARPX, HUCEP-15; carbonic anhydrase 10	http://www.genome.jp/dbget-bin/www_bget?hsa:56934
PRDM16	6.73698	2.77556e-17	2.77556e-17	-5.79452	0.0328812	1	pr domain zinc finger protein 16 isoform x1	GO:0000122//negative regulation of transcription from RNA polymerase II promoter; GO:0022008//neurogenesis; GO:0030512//negative regulation of transforming growth factor beta receptor signaling pathway; GO:0030853//negative regulation of granulocyte differentiation; GO:0034968//histone lysine methylation; GO:0035019//somatic stem cell population maintenance; GO:0043457//regulation of cellular res…	GO:0005634//nucleus; GO:0005829//cytosol; GO:0017053//transcriptional repressor complex	GO:0003713//transcription coactivator activity; GO:0018024//histone-lysine N-methyltransferase activity; GO:0033613//activating transcription factor binding; GO:0043565//sequence-specific DNA binding; GO:0046332//SMAD binding; GO:0046872//metal ion binding	K22410 PR domain zinc finger protein 16 | (RefSeq) PRDM16, CMD1LL, KMT8F, LVNC8, MEL1, PFM13; PR/SET	http://www.genome.jp/dbget-bin/www_bget?hsa:63976
SLC8A3	6.73698	2.77556e-17	2.77556e-17	-5.79452	0.0328823	1	sodium calcium exchanger 3 isoform x4	GO:0002244//hematopoietic progenitor cell differentiation; GO:0006851//mitochondrial calcium ion transport; GO:0007612//learning; GO:0007613//memory; GO:0014819//regulation of skeletal muscle contraction; GO:0021537//telencephalon development; GO:0035725//sodium ion transmembrane transport; GO:0042552//myelination; GO:0048709//oligodendrocyte differentiation; GO:0051560//mitochondrial calcium ion…	GO:0005741//mitochondrial outer membrane; GO:0005789//endoplasmic reticulum membrane; GO:0005874//microtubule; GO:0005887//integral component of plasma membrane; GO:0016528//sarcoplasm; GO:0030054//cell junction; GO:0031594//neuromuscular junction; GO:0042383//sarcolemma; GO:0043197//dendritic spine; GO:0043204//perikaryon; GO:0048471//perinuclear region of cytoplasm	GO:0005432//calcium:sodium antiporter activity; GO:0005516//calmodulin binding; GO:0046872//metal ion binding	K05849 solute carrier family 8 (sodium/calcium exchanger) | (RefSeq) SLC8A3, NCX3; solute carrier fa	http://www.genome.jp/dbget-bin/www_bget?hsa:6547
SLAMF9	6.73698	2.77556e-17	2.77556e-17	-5.79452	0.0329163	1	low quality protein: slam family member 9	-	GO:0016021//integral component of membrane	-	no KO assigned | (RefSeq) SLAMF9, CD2F-10, CD2F10, CD84-H1, CD84H1, SF2001; SLAM family member 9	http://www.genome.jp/dbget-bin/www_bget?hsa:89886
RPL3L	6.73698	2.77556e-17	2.77556e-17	-5.79452	0.0329168	1	60s ribosomal protein l3-like	GO:0000027//ribosomal large subunit assembly; GO:0000184//nuclear-transcribed mRNA catabolic process, nonsense-mediated decay; GO:0006364//rRNA processing; GO:0006413//translational initiation; GO:0006614//SRP-dependent cotranslational protein targeting to membrane; GO:0019083//viral transcription	GO:0016020//membrane; GO:0022625//cytosolic large ribosomal subunit	GO:0003723//RNA binding; GO:0003735//structural constituent of ribosome	K02925 large subunit ribosomal protein L3e | (RefSeq) RPL3L; ribosomal protein L3 like	http://www.genome.jp/dbget-bin/www_bget?hsa:6123
DYNC1I1	6.73698	2.77556e-17	2.77556e-17	-5.79452	0.0329534	1	cytoplasmic dynein 1 intermediate chain 1 isoform x1	GO:0006888//ER to Golgi vesicle-mediated transport; GO:0019886//antigen processing and presentation of exogenous peptide antigen via MHC class II; GO:0047496//vesicle transport along microtubule	GO:0000777//condensed chromosome kinetochore; GO:0000922//spindle pole; GO:0005634//nucleus; GO:0005829//cytosol; GO:0005868//cytoplasmic dynein complex; GO:0005874//microtubule; GO:0036464//cytoplasmic ribonucleoprotein granule; GO:0048471//perinuclear region of cytoplasm; GO:0055037//recycling endosome	GO:0003777//microtubule motor activity; GO:0008017//microtubule binding; GO:0030507//spectrin binding	K10415 dynein intermediate chain, cytosolic | (RefSeq) DYNC1I1, DNCI1, DNCIC1; dynein cytoplasmic 1	http://www.genome.jp/dbget-bin/www_bget?hsa:1780
DDN	25.3012	0.00322949	4.5564	-3.40698	0.032997	1	dendrin	GO:0045944//positive regulation of transcription from RNA polymerase II promoter	GO:0005634//nucleus; GO:0005789//endoplasmic reticulum membrane; GO:0032591//dendritic spine membrane; GO:0043204//perikaryon	GO:0000978//RNA polymerase II core promoter proximal region sequence-specific DNA binding; GO:0000982//transcription factor activity, RNA polymerase II core promoter proximal region sequence-specific binding; GO:0005515//protein binding	no KO assigned | (RefSeq) DDN; dendrin	http://www.genome.jp/dbget-bin/www_bget?hsa:23109
HIST1H1E	8.42467	19.1627	178.267	3.5304	0.0330029	1	histone	GO:0000122//negative regulation of transcription from RNA polymerase II promoter; GO:0006334//nucleosome assembly; GO:0016584//nucleosome positioning; GO:0080182//histone H3-K4 trimethylation; GO:0098532//histone H3-K27 trimethylation	GO:0000786//nucleosome; GO:0005720//nuclear heterochromatin; GO:0070062//extracellular exosome	GO:0005515//protein binding; GO:0031490//chromatin DNA binding; GO:0044822//poly(A) RNA binding	K11275 histone H1/5 | (RefSeq) H1-4, H1.4, H1E, H1F4, H1s-4, HIST1H1E, RMNS, dJ221C16.5; H1.4 linker	http://www.genome.jp/dbget-bin/www_bget?hsa:3008
PDP2	749.298	1073.28	3362.93	1.56543	0.0331547	1	pyruvate dehydrogenase	GO:0006470//protein dephosphorylation; GO:0010510//regulation of acetyl-CoA biosynthetic process from pyruvate	GO:0005759//mitochondrial matrix	GO:0004724//magnesium-dependent protein serine/threonine phosphatase activity; GO:0004741//[pyruvate dehydrogenase (lipoamide)] phosphatase activity; GO:0046872//metal ion binding	K01102 pyruvate dehydrogenase phosphatase [EC:3.1.3.43] | (RefSeq) PDP2, PDPC_2, PPM2B, PPM2C2; pyru	http://www.genome.jp/dbget-bin/www_bget?hsa:57546
PCDH12	5874.66	3216.78	2570.72	-1.0215	0.0335233	1	protocadherin-12	GO:0005977//glycogen metabolic process; GO:0007156//homophilic cell adhesion via plasma membrane adhesion molecules; GO:0008038//neuron recognition; GO:0016339//calcium-dependent cell-cell adhesion via plasma membrane cell adhesion molecules; GO:0060711//labyrinthine layer development	GO:0005887//integral component of plasma membrane; GO:0005911//cell-cell junction; GO:0070062//extracellular exosome	GO:0005509//calcium ion binding	K16499 protocadherin delta 2 | (RefSeq) PCDH12, DMJDS1, VE-cadherin-2, VECAD2; protocadherin 12	http://www.genome.jp/dbget-bin/www_bget?hsa:51294
ACKR4	8.42467	21.1779	161.83	3.42102	0.0335983	1	atypical chemokine receptor 4	GO:0006898//receptor-mediated endocytosis; GO:0006935//chemotaxis; GO:0006955//immune response; GO:0007186//G-protein coupled receptor signaling pathway; GO:0070098//chemokine-mediated signaling pathway	GO:0005769//early endosome; GO:0005887//integral component of plasma membrane; GO:0055037//recycling endosome	GO:0004950//chemokine receptor activity; GO:0005044//scavenger receptor activity; GO:0019956//chemokine binding	K04186 atypical chemokine receptor 4 | (RefSeq) ACKR4, CC-CKR-11, CCBP2, CCR-11, CCR10, CCR11, CCRL1	http://www.genome.jp/dbget-bin/www_bget?hsa:51554
TMEM88	59.8979	12.0951	14.0965	-2.18411	0.0336505	1	transmembrane protein 88	GO:0007275//multicellular organismal development; GO:0050821//protein stabilization; GO:0072659//protein localization to plasma membrane; GO:0090090//negative regulation of canonical Wnt signaling pathway	GO:0005829//cytosol; GO:0005886//plasma membrane; GO:0016021//integral component of membrane	GO:0030165//PDZ domain binding	no KO assigned | (RefSeq) TMEM88; transmembrane protein 88	http://www.genome.jp/dbget-bin/www_bget?hsa:92162
LAPTM5	16.863	2.01663	2.35635	-2.88524	0.0337133	1	lysosomal-associated transmembrane protein 5	GO:0006810//transport	GO:0005765//lysosomal membrane; GO:0005887//integral component of plasma membrane	GO:0005515//protein binding	K12387 lysosomal-associated transmembrane protein | (RefSeq) LAPTM5, CLAST6; lysosomal protein trans	http://www.genome.jp/dbget-bin/www_bget?hsa:7805
C9orf116	282.666	101.78	67.1523	-1.74104	0.0341106	1	upf0691 protein c9orf116 homolog isoform x2	-	-	GO:0005515//protein binding	no KO assigned | (RefSeq) C9orf116, PIERCE1, RbEST47; chromosome 9 open reading frame 116	http://www.genome.jp/dbget-bin/www_bget?hsa:138162
HMGCR	4514.42	6874.98	15617.7	1.31679	0.0344673	1	3-hydroxy-3-methylglutaryl-coenzyme a reductase isoform x1	GO:0006695//cholesterol biosynthetic process; GO:0006743//ubiquinone metabolic process; GO:0007568//aging; GO:0007584//response to nutrient; GO:0008299//isoprenoid biosynthetic process; GO:0008542//visual learning; GO:0010664//negative regulation of striated muscle cell apoptotic process; GO:0010666//positive regulation of cardiac muscle cell apoptotic process; GO:0015936//coenzyme A metabolic pr…	GO:0005778//peroxisomal membrane; GO:0005789//endoplasmic reticulum membrane; GO:0016021//integral component of membrane	GO:0004420//hydroxymethylglutaryl-CoA reductase (NADPH) activity; GO:0042282//hydroxymethylglutaryl-CoA reductase activity; GO:0042803//protein homodimerization activity; GO:0051721//protein phosphatase 2A binding; GO:0070402//NADPH binding	K00021 hydroxymethylglutaryl-CoA reductase (NADPH) [EC:1.1.1.34] | (RefSeq) HMGCR, LDLCQ3; 3-hydroxy	http://www.genome.jp/dbget-bin/www_bget?hsa:3156
CDHR5	19.3945	19.1631	482.74	3.68502	0.0345004	1	cadherin-related family member 5	GO:0007156//homophilic cell adhesion via plasma membrane adhesion molecules; GO:0030154//cell differentiation; GO:0032532//regulation of microvillus length	GO:0005905//coated pit; GO:0016324//apical plasma membrane; GO:0031526//brush border membrane; GO:0031528//microvillus membrane; GO:0044214//spanning component of plasma membrane; GO:0070062//extracellular exosome	GO:0005509//calcium ion binding; GO:0008013//beta-catenin binding; GO:0050839//cell adhesion molecule binding	K16505 cadherin-related family member 5 | (RefSeq) CDHR5, MLPCDH, MU-PCDH, MUCDHL, MUPCDH; cadherin	http://www.genome.jp/dbget-bin/www_bget?hsa:53841
FANK1	174.657	46.359	51.7283	-1.8302	0.0348823	1	fibronectin type 3 and ankyrin repeat domains protein 1 isoform x2	-	GO:0005654//nucleoplasm; GO:0005737//cytoplasm	-	no KO assigned | (RefSeq) FANK1, HSD13; fibronectin type III and ankyrin repeat domains 1	http://www.genome.jp/dbget-bin/www_bget?hsa:92565
ADAMTS14	29.5204	195.499	102.489	2.33008	0.0354168	1	a disintegrin and metalloproteinase with thrombospondin motifs 14 isoform x1	GO:0006508//proteolysis; GO:0007229//integrin-mediated signaling pathway; GO:0030199//collagen fibril organization; GO:0030574//collagen catabolic process	GO:0005578//proteinaceous extracellular matrix	GO:0004222//metalloendopeptidase activity; GO:0008270//zinc ion binding	K08628 a disintegrin and metalloproteinase with thrombospondin motifs 14 [EC:3.4.24.-] | (RefSeq) AD	http://www.genome.jp/dbget-bin/www_bget?hsa:140766
GP1BB	1418.45	690.316	564.533	-1.17656	0.0354734	1	platelet glycoprotein ib beta chain	GO:0007155//cell adhesion; GO:0007166//cell surface receptor signaling pathway; GO:0007597//blood coagulation, intrinsic pathway; GO:0030168//platelet activation	GO:0005887//integral component of plasma membrane	GO:0004888//transmembrane signaling receptor activity; GO:0042802//identical protein binding	K06262 platelet glycoprotein Ib beta chain | (RefSeq) GP1BB, BDPLT1, BS, CD42C, GPIBB, GPIbbeta; gly	http://www.genome.jp/dbget-bin/www_bget?hsa:2812
HR	131.623	25.1999	42.22	-1.96189	0.0361357	1	lysine-specific demethylase hairless isoform x1	GO:0043433//negative regulation of sequence-specific DNA binding transcription factor activity; GO:0045892//negative regulation of transcription, DNA-templated; GO:0051291//protein heterooligomerization; GO:0055114//oxidation-reduction process	GO:0000118//histone deacetylase complex; GO:0016604//nuclear body	GO:0003677//DNA binding; GO:0003700//transcription factor activity, sequence-specific DNA binding; GO:0003714//transcription corepressor activity; GO:0016491//oxidoreductase activity; GO:0042809//vitamin D receptor binding; GO:0042826//histone deacetylase binding; GO:0046872//metal ion binding; GO:0046966//thyroid hormone receptor binding	K00478 [histone H3]-dimethyl-L-lysine9 demethylase [EC:1.14.11.65] | (RefSeq) HR, ALUNC, AU, HSA2771	http://www.genome.jp/dbget-bin/www_bget?hsa:55806
HMGCS1	12334.9	16309.7	53437.6	1.49937	0.0365424	1	hydroxymethylglutaryl- cytoplasmic	GO:0001889//liver development; GO:0006695//cholesterol biosynthetic process; GO:0007420//brain development; GO:0008299//isoprenoid biosynthetic process; GO:0008584//male gonad development; GO:0009645//response to low light intensity stimulus; GO:0014074//response to purine-containing compound; GO:0033197//response to vitamin E; GO:0042493//response to drug; GO:0046690//response to tellurium ion; …	GO:0005654//nucleoplasm; GO:0005829//cytosol; GO:0005886//plasma membrane	GO:0004421//hydroxymethylglutaryl-CoA synthase activity; GO:0008144//drug binding; GO:0016853//isomerase activity; GO:0042803//protein homodimerization activity; GO:0043177//organic acid binding	K01641 hydroxymethylglutaryl-CoA synthase [EC:2.3.3.10] | (RefSeq) HMGCS1, HMGCS; 3-hydroxy-3-methyl	http://www.genome.jp/dbget-bin/www_bget?hsa:3157
ACADL	32.0518	7.05129	3.61865	-2.55962	0.036894	1	long-chain specific acyl- mitochondrial isoform x1	GO:0001659//temperature homeostasis; GO:0019254//carnitine metabolic process, CoA-linked; GO:0033539//fatty acid beta-oxidation using acyl-CoA dehydrogenase; GO:0042413//carnitine catabolic process; GO:0042758//long-chain fatty acid catabolic process; GO:0045717//negative regulation of fatty acid biosynthetic process; GO:0046322//negative regulation of fatty acid oxidation; GO:0051289//protein ho…	GO:0005759//mitochondrial matrix; GO:0031966//mitochondrial membrane	GO:0000062//fatty-acyl-CoA binding; GO:0004466//long-chain-acyl-CoA dehydrogenase activity; GO:0009055//electron carrier activity; GO:0016401//palmitoyl-CoA oxidase activity; GO:0050660//flavin adenine dinucleotide binding; GO:0052890//oxidoreductase activity, acting on the CH-CH group of donors, with a flavin as acceptor	K00255 long-chain-acyl-CoA dehydrogenase [EC:1.3.8.8] | (RefSeq) ACADL, ACAD4, LCAD; acyl-CoA dehydr	http://www.genome.jp/dbget-bin/www_bget?hsa:33
MYO18A	216.004	460.557	948.799	1.70508	0.0369397	1	unconventional myosin-xviiia isoform x3	GO:0006259//DNA metabolic process; GO:0016477//cell migration; GO:0031032//actomyosin structure organization; GO:0043066//negative regulation of apoptotic process; GO:0048194//Golgi vesicle budding; GO:0050714//positive regulation of protein secretion; GO:0090164//asymmetric Golgi ribbon formation	GO:0000139//Golgi membrane; GO:0005654//nucleoplasm; GO:0005793//endoplasmic reticulum-Golgi intermediate compartment; GO:0005802//trans-Golgi network; GO:0016459//myosin complex; GO:0042641//actomyosin	GO:0003677//DNA binding; GO:0003774//motor activity; GO:0005524//ATP binding; GO:0008094//DNA-dependent ATPase activity; GO:0043531//ADP binding; GO:0044822//poly(A) RNA binding; GO:0051015//actin filament binding	K10362 myosin XVIII | (RefSeq) MYO18A, MAJN, MYSPDZ, SP-R210, SPR210; myosin XVIIIA	http://www.genome.jp/dbget-bin/www_bget?hsa:399687
FFAR4	20.2383	0.00257106	3.41465	-3.48519	0.0369963	1	free fatty acid receptor 4 isoform x1	GO:0007186//G-protein coupled receptor signaling pathway; GO:0010827//regulation of glucose transport; GO:0032870//cellular response to hormone stimulus; GO:0043066//negative regulation of apoptotic process; GO:0045444//fat cell differentiation; GO:0046879//hormone secretion; GO:0050710//negative regulation of cytokine secretion; GO:0050728//negative regulation of inflammatory response; GO:005091…	GO:0005887//integral component of plasma membrane; GO:0030139//endocytic vesicle	GO:0004930//G-protein coupled receptor activity; GO:0005504//fatty acid binding; GO:0008527//taste receptor activity; GO:0042277//peptide binding	K08425 free fatty acid receptor 4 | (RefSeq) FFAR4, BMIQ10, GPR120, GPR129, GT01, O3FAR1, PGR4; free	http://www.genome.jp/dbget-bin/www_bget?hsa:338557
GPD1	22.7698	1.01216	4.6014	-2.97261	0.037004	1	glycerol-3-phosphate dehydrogenase	GO:0006094//gluconeogenesis; GO:0006127//glycerophosphate shuttle; GO:0006654//phosphatidic acid biosynthetic process; GO:0019432//triglyceride biosynthetic process; GO:0045821//positive regulation of glycolytic process; GO:0046168//glycerol-3-phosphate catabolic process; GO:0071320//cellular response to cAMP; GO:0071356//cellular response to tumor necrosis factor	GO:0005739//mitochondrion; GO:0005829//cytosol; GO:0009331//glycerol-3-phosphate dehydrogenase complex; GO:0070062//extracellular exosome	GO:0004367//glycerol-3-phosphate dehydrogenase [NAD+] activity; GO:0004368//glycerol-3-phosphate dehydrogenase activity; GO:0042803//protein homodimerization activity; GO:0051287//NAD binding	K00006 glycerol-3-phosphate dehydrogenase (NAD+) [EC:1.1.1.8] | (RefSeq) GPD1, GPD-C, GPDH-C, HTGTI;	http://www.genome.jp/dbget-bin/www_bget?hsa:2819
GTPBP6	66.6485	1106.5	57.9845	3.12433	0.0374251	1	gtp-binding protein 6	-	GO:0005737//cytoplasm	GO:0005525//GTP binding; GO:0043022//ribosome binding; GO:0046872//metal ion binding	no KO assigned | (RefSeq) GTPBP6, PGPL; GTP binding protein 6 (putative)	http://www.genome.jp/dbget-bin/www_bget?hsa:8225
ZBTB8B	189.846	330.559	1098.02	1.91075	0.0378989	1	zinc finger and btb domain-containing protein 8b	GO:0006355//regulation of transcription, DNA-templated	GO:0005634//nucleus	GO:0003677//DNA binding; GO:0046872//metal ion binding	K10495 zinc finger and BTB domain-containing protein 8 | (RefSeq) ZBTB8B, ZNF916B; zinc finger and B	http://www.genome.jp/dbget-bin/www_bget?hsa:728116
LOC101929726	19.3945	4.02581	0.0651123	-3.14442	0.0389305	1	uncharacterized loc101929726 homolog isoform 1	GO:1901642//nucleoside transmembrane transport	GO:0005887//integral component of plasma membrane	GO:0005337//nucleoside transmembrane transporter activity; GO:0008233//peptidase activity	no KO assigned | (RefSeq) MYMX, MINION, hMINION; myomixer, myoblast fusion factor	http://www.genome.jp/dbget-bin/www_bget?hsa:101929726
PRSS23	130.779	44.3354	23.6739	-1.9394	0.0391106	1	serine protease 23	GO:0006508//proteolysis	GO:0005634//nucleus; GO:0070062//extracellular exosome	GO:0004252//serine-type endopeptidase activity	K09627 serine protease 23 [EC:3.4.21.-] | (RefSeq) PRSS23, SIG13, SPUVE, ZSIG13; serine protease 23	http://www.genome.jp/dbget-bin/www_bget?hsa:11098
VGLL3	986.411	1754.52	2825.7	1.21494	0.039292	1	transcription cofactor vestigial-like protein 3 isoform x3	GO:0006355//regulation of transcription, DNA-templated	GO:0005634//nucleus	-	no KO assigned | (RefSeq) VGLL3, VGL-3, VGL3; vestigial like family member 3	http://www.genome.jp/dbget-bin/www_bget?hsa:389136
TTBK2	107.152	140.095	1016.73	2.43096	0.0397174	1	tau-tubulin kinase 2 isoform x1	GO:0007224//smoothened signaling pathway; GO:0008360//regulation of cell shape; GO:0018105//peptidyl-serine phosphorylation; GO:0030030//cell projection organization	GO:0005615//extracellular space; GO:0005634//nucleus; GO:0005814//centriole; GO:0005829//cytosol; GO:0035869//ciliary transition zone; GO:0036064//ciliary basal body; GO:0045095//keratin filament	GO:0004674//protein serine/threonine kinase activity; GO:0005198//structural molecule activity; GO:0005515//protein binding; GO:0005524//ATP binding	K08815 tau tubulin kinase [EC:2.7.11.26] | (RefSeq) TTBK2, SCA11, TTBK; tau tubulin kinase 2	http://www.genome.jp/dbget-bin/www_bget?hsa:146057
BACH1	1939.93	3180.51	5774.97	1.20665	0.0398678	1	transcription regulator protein bach1 isoform x1	GO:0000077//DNA damage checkpoint; GO:0000083//regulation of transcription involved in G1/S transition of mitotic cell cycle; GO:0000117//regulation of transcription involved in G2/M transition of mitotic cell cycle; GO:0000122//negative regulation of transcription from RNA polymerase II promoter; GO:0000731//DNA synthesis involved in DNA repair; GO:0000732//strand displacement; GO:0006260//DNA r…	GO:0005654//nucleoplasm; GO:0005829//cytosol; GO:0031463//Cul3-RING ubiquitin ligase complex; GO:0031965//nuclear membrane	GO:0000980//RNA polymerase II distal enhancer sequence-specific DNA binding; GO:0001078//transcriptional repressor activity, RNA polymerase II core promoter proximal region sequence-specific binding; GO:0001205//transcriptional activator activity, RNA polymerase II distal enhancer sequence-specific binding; GO:0001206//transcriptional repressor activity, RNA polymerase II distal enhancer sequence…	K09042 transcription regulator BACH | (RefSeq) BACH1, BACH-1, BTBD24; BTB domain and CNC homolog 1	http://www.genome.jp/dbget-bin/www_bget?hsa:571
CD9	5726.99	367.85	3160.48	-1.69875	0.0399497	1	cd9 antigen	GO:0002576//platelet degranulation; GO:0006928//movement of cell or subcellular component; GO:0007155//cell adhesion; GO:0007166//cell surface receptor signaling pathway; GO:0007342//fusion of sperm to egg plasma membrane; GO:0007420//brain development; GO:0008285//negative regulation of cell proliferation; GO:0009414//response to water deprivation; GO:0014003//oligodendrocyte development; GO:003…	GO:0005615//extracellular space; GO:0005887//integral component of plasma membrane; GO:0005925//focal adhesion; GO:0009897//external side of plasma membrane; GO:0016324//apical plasma membrane; GO:0030669//clathrin-coated endocytic vesicle membrane; GO:0031092//platelet alpha granule membrane; GO:0070062//extracellular exosome	GO:0005178//integrin binding	K06460 CD9 antigen | (RefSeq) CD9, BTCC-1, DRAP-27, MIC3, MRP-1, TSPAN-29, TSPAN29; CD9 molecule	http://www.genome.jp/dbget-bin/www_bget?hsa:928
LDLR	2943.23	4290.06	10261.2	1.30559	0.0401546	1	low density lipoprotein receptor	GO:0006898//receptor-mediated endocytosis; GO:0008203//cholesterol metabolic process; GO:0010867//positive regulation of triglyceride biosynthetic process; GO:0010899//regulation of phosphatidylcholine catabolic process; GO:0015914//phospholipid transport; GO:0030299//intestinal cholesterol absorption; GO:0034383//low-density lipoprotein particle clearance; GO:0042159//lipoprotein catabolic proce…	GO:0005764//lysosome; GO:0005769//early endosome; GO:0005770//late endosome; GO:0005794//Golgi apparatus; GO:0005887//integral component of plasma membrane; GO:0005905//coated pit; GO:0009897//external side of plasma membrane; GO:0010008//endosome membrane; GO:0016323//basolateral plasma membrane; GO:0030669//clathrin-coated endocytic vesicle membrane; GO:0034362//low-density lipoprotein particle…	GO:0001618//virus receptor activity; GO:0001948//glycoprotein binding; GO:0002020//protease binding; GO:0005041//low-density lipoprotein receptor activity; GO:0005509//calcium ion binding; GO:0030169//low-density lipoprotein particle binding; GO:0030229//very-low-density lipoprotein particle receptor activity; GO:0032050//clathrin heavy chain binding; GO:0042802//identical protein binding	K12473 low-density lipoprotein receptor | (RefSeq) LDLR, FH, FHC, FHCL1, LDLCQ2; low density lipopro	http://www.genome.jp/dbget-bin/www_bget?hsa:3949
FAM181A	1118.89	567.351	83.843	-1.78024	0.0402187	1	Protein FAM181A	-	-	-	no KO assigned | (RefSeq) FAM181A, C14orf152; family with sequence similarity 181 member A	http://www.genome.jp/dbget-bin/www_bget?hsa:90050
FUT9	1613.37	2289.65	5998.29	1.36079	0.040252	1	alpha-( )-fucosyltransferase 9	GO:0006487//protein N-linked glycosylation; GO:0007399//nervous system development; GO:0036065//fucosylation; GO:0042355//L-fucose catabolic process	GO:0016021//integral component of membrane; GO:0032580//Golgi cisterna membrane	GO:0017083//4-galactosyl-N-acetylglucosaminide 3-alpha-L-fucosyltransferase activity	K03663 4-galactosyl-N-acetylglucosaminide 3-alpha-L-fucosyltransferase [EC:2.4.1.152] | (RefSeq) FUT	http://www.genome.jp/dbget-bin/www_bget?hsa:10690
ZDHHC22	1244.62	1725.3	4752.94	1.37971	0.0415368	1	palmitoyltransferase zdhhc22	GO:0018345//protein palmitoylation; GO:0072659//protein localization to plasma membrane	GO:0005783//endoplasmic reticulum; GO:0005794//Golgi apparatus; GO:0016021//integral component of membrane	GO:0005515//protein binding; GO:0008270//zinc ion binding; GO:0019706//protein-cysteine S-palmitoyltransferase activity	K18932 palmitoyltransferase [EC:2.3.1.225] | (RefSeq) ZDHHC22, C14orf59; zinc finger DHHC-type palmi	http://www.genome.jp/dbget-bin/www_bget?hsa:283576
TICRR	671.667	1146.84	2137.72	1.28956	0.0415378	1	treslin isoform x1	GO:0001731//formation of translation preinitiation complex; GO:0006281//DNA repair; GO:0010212//response to ionizing radiation; GO:0030174//regulation of DNA-dependent DNA replication initiation; GO:0033314//mitotic DNA replication checkpoint	GO:0005654//nucleoplasm	GO:0003682//chromatin binding; GO:0005515//protein binding	no KO assigned | (RefSeq) TICRR, C15orf42, SLD3, Treslin; TOPBP1 interacting checkpoint and replicat	http://www.genome.jp/dbget-bin/www_bget?hsa:90381
ODF3B	42.1777	3.03047	11.5813	-2.50966	0.0415701	1	Outer dense fiber protein 3B	-	-	-	no KO assigned | (RefSeq) ODF3B, ODF3L3; outer dense fiber of sperm tails 3B	http://www.genome.jp/dbget-bin/www_bget?hsa:440836
FAM72B	637.914	1011.8	2265.85	1.36088	0.041573	1	protein fam72a isoform x1	-	GO:0005739//mitochondrion	GO:0005515//protein binding	no KO assigned | (RefSeq) FAM72B, p17; family with sequence similarity 72 member B	http://www.genome.jp/dbget-bin/www_bget?hsa:653820
KLHL31	10.9562	62.4828	67.0256	2.54783	0.0416021	1	kelch-like protein 31	GO:0006355//regulation of transcription, DNA-templated; GO:0007519//skeletal muscle tissue development; GO:0016567//protein ubiquitination	GO:0016021//integral component of membrane; GO:0031463//Cul3-RING ubiquitin ligase complex	GO:0004842//ubiquitin-protein transferase activity	K10467 kelch-like protein 31 | (RefSeq) KLHL31, BKLHD6, KBTBD1, KLHL, bA345L23.2; kelch like family	http://www.genome.jp/dbget-bin/www_bget?hsa:401265
TIE1	22.7698	2.01909	4.63967	-2.73511	0.0416474	1	tyrosine-protein kinase receptor tie-1 isoform x1	GO:0001570//vasculogenesis; GO:0001701//in utero embryonic development; GO:0007165//signal transduction; GO:0007498//mesoderm development; GO:0016525//negative regulation of angiogenesis; GO:0018108//peptidyl-tyrosine phosphorylation; GO:0030336//negative regulation of cell migration; GO:0032526//response to retinoic acid; GO:0045026//plasma membrane fusion	GO:0005887//integral component of plasma membrane	GO:0004714//transmembrane receptor protein tyrosine kinase activity; GO:0005515//protein binding; GO:0005524//ATP binding	K05120 tyrosine kinase receptor 1 [EC:2.7.10.1] | (RefSeq) TIE1, JTK14, TIE; tyrosine kinase with im	http://www.genome.jp/dbget-bin/www_bget?hsa:7075
FAM78B	169.594	65.4941	23.7473	-1.9231	0.0417437	1	Protein FAM78B	-	-	-	no KO assigned | (RefSeq) FAM78B; family with sequence similarity 78 member B	http://www.genome.jp/dbget-bin/www_bget?hsa:149297
NPPB	13.4877	1.01008	2.3211	-2.9402	0.0417757	1	natriuretic peptides b	GO:0006182//cGMP biosynthetic process; GO:0007168//receptor guanylyl cyclase signaling pathway; GO:0007589//body fluid secretion; GO:0008217//regulation of blood pressure; GO:0016525//negative regulation of angiogenesis; GO:0030308//negative regulation of cell growth; GO:0035810//positive regulation of urine volume; GO:0035815//positive regulation of renal sodium excretion; GO:0042312//regulation…	GO:0005615//extracellular space; GO:0043234//protein complex	GO:0008613//diuretic hormone activity	K12335 natriuretic peptide B | (RefSeq) NPPB, BNP; natriuretic peptide B	http://www.genome.jp/dbget-bin/www_bget?hsa:4879
CHRDL2	13.4877	1.01008	2.3211	-2.9402	0.041802	1	chordin-like protein 2 isoform x2	GO:0001503//ossification; GO:0030154//cell differentiation; GO:0051216//cartilage development	GO:0005615//extracellular space; GO:0005737//cytoplasm	-	K17280 chordin-like protein 2 | (RefSeq) CHRDL2, BNF1, CHL2; chordin like 2	http://www.genome.jp/dbget-bin/www_bget?hsa:25884
MXD1	474.213	491.804	3221.66	1.9688	0.0420289	1	max dimerization protein 1	GO:0000122//negative regulation of transcription from RNA polymerase II promoter; GO:0007275//multicellular organismal development; GO:0008283//cell proliferation	GO:0000790//nuclear chromatin	GO:0000978//RNA polymerase II core promoter proximal region sequence-specific DNA binding; GO:0001078//transcriptional repressor activity, RNA polymerase II core promoter proximal region sequence-specific binding; GO:0003714//transcription corepressor activity; GO:0046983//protein dimerization activity	K09114 MAX dimerization protein | (RefSeq) MXD1, BHLHC58, MAD, MAD1; MAX dimerization protein 1	http://www.genome.jp/dbget-bin/www_bget?hsa:4084
RNF208	1270.78	585.511	553.907	-1.15724	0.0423061	1	ring finger protein 208	GO:0051865//protein autoubiquitination	GO:0005654//nucleoplasm; GO:0005737//cytoplasm	GO:0004842//ubiquitin-protein transferase activity; GO:0005515//protein binding; GO:0008270//zinc ion binding	no KO assigned | (RefSeq) RNF208; ring finger protein 208	http://www.genome.jp/dbget-bin/www_bget?hsa:727800
CCDC160	167.907	60.4599	34.2525	-1.82321	0.0424387	1	Coiled-coil domain-containing protein 160	-	-	-	no KO assigned | (RefSeq) CCDC160; coiled-coil domain containing 160	http://www.genome.jp/dbget-bin/www_bget?hsa:347475
AGO2	569.565	604.674	3632.09	1.89472	0.0425136	1	protein argonaute-2 isoform x2	GO:0007223//Wnt signaling pathway, calcium modulating pathway; GO:0009791//post-embryonic development; GO:0010501//RNA secondary structure unwinding; GO:0010586//miRNA metabolic process; GO:0030154//cell differentiation; GO:0031054//pre-miRNA processing; GO:0035087//siRNA loading onto RISC involved in RNA interference; GO:0035279//mRNA cleavage involved in gene silencing by miRNA; GO:0035280//miR…	GO:0000932//cytoplasmic mRNA processing body; GO:0005654//nucleoplasm; GO:0005739//mitochondrion; GO:0005829//cytosol; GO:0005844//polysome; GO:0005845//mRNA cap binding complex; GO:0016020//membrane; GO:0016442//RISC complex; GO:0030425//dendrite; GO:0035068//micro-ribonucleoprotein complex; GO:0070578//RISC-loading complex	GO:0000340//RNA 7-methylguanosine cap binding; GO:0000993//RNA polymerase II core binding; GO:0001047//core promoter binding; GO:0003725//double-stranded RNA binding; GO:0003727//single-stranded RNA binding; GO:0003729//mRNA binding; GO:0003743//translation initiation factor activity; GO:0008022//protein C-terminus binding; GO:0016443//bidentate ribonuclease III activity; GO:0035197//siRNA bindin…	K11593 eukaryotic translation initiation factor 2C | (RefSeq) AGO2, CASC7, EIF2C2, LINC00980, PPD, Q	http://www.genome.jp/dbget-bin/www_bget?hsa:27161
ADGRE5	781.363	290.238	323.372	-1.34844	0.0425992	1	cd97 antigen isoform x1	GO:0006928//movement of cell or subcellular component; GO:0006954//inflammatory response; GO:0006955//immune response; GO:0007155//cell adhesion; GO:0007166//cell surface receptor signaling pathway; GO:0007186//G-protein coupled receptor signaling pathway; GO:0007267//cell-cell signaling	GO:0005615//extracellular space; GO:0005887//integral component of plasma membrane; GO:0005925//focal adhesion; GO:0070062//extracellular exosome	GO:0004930//G-protein coupled receptor activity; GO:0005509//calcium ion binding; GO:0005515//protein binding	K08446 CD97 antigen | (RefSeq) ADGRE5, CD97, TM7LN1; adhesion G protein-coupled receptor E5	http://www.genome.jp/dbget-bin/www_bget?hsa:976
PTAR1	4154.11	5291.78	17320.4	1.44443	0.0426423	1	protein prenyltransferase alpha subunit repeat-containing protein 1 isoform x2	GO:0018342//protein prenylation	GO:0005737//cytoplasm; GO:1990234//transferase complex	GO:0008318//protein prenyltransferase activity	K14137 protein prenyltransferase alpha subunit repeat containing protein 1 | (RefSeq) PTAR1; protein	http://www.genome.jp/dbget-bin/www_bget?hsa:375743
RIMS4	4012.35	6600.86	11131.5	1.14381	0.0430579	1	regulating synaptic membrane exocytosis protein 4 isoform x2	GO:0042391//regulation of membrane potential; GO:0048791//calcium ion-dependent exocytosis of neurotransmitter; GO:2000300//regulation of synaptic vesicle exocytosis	GO:0030054//cell junction; GO:0048786//presynaptic active zone; GO:0097060//synaptic membrane	GO:0044325//ion channel binding	K15299 regulating synaptic membrane exocytosis protein 4 | (RefSeq) RIMS4, C20orf190, RIM_4, RIM-4,	http://www.genome.jp/dbget-bin/www_bget?hsa:140730
DBNDD1	1936.55	990.631	890.246	-1.04196	0.0435804	1	dysbindin domain-containing protein 1	-	GO:0005737//cytoplasm	-	no KO assigned | (RefSeq) DBNDD1; dysbindin domain containing 1	http://www.genome.jp/dbget-bin/www_bget?hsa:79007
UNC5D	355.235	700.403	1218.14	1.43265	0.0443752	1	netrin receptor unc5d isoform x1	GO:0006915//apoptotic process; GO:0007165//signal transduction; GO:0007411//axon guidance; GO:0021859//pyramidal neuron differentiation; GO:0098609//cell-cell adhesion; GO:2001222//regulation of neuron migration	GO:0005886//plasma membrane; GO:0009986//cell surface; GO:0016021//integral component of membrane	-	K07521 netrin receptor unc-5 | (RefSeq) UNC5D, PRO34692, Unc5h4; unc-5 netrin receptor D	http://www.genome.jp/dbget-bin/www_bget?hsa:137970
MT1X	1281.75	278.154	734.708	-1.3398	0.0448454	1	metallothionein isoform cra_b	GO:0036018//cellular response to erythropoietin; GO:0045926//negative regulation of growth; GO:0071276//cellular response to cadmium ion; GO:0071294//cellular response to zinc ion	GO:0005634//nucleus; GO:0048471//perinuclear region of cytoplasm	GO:0005515//protein binding; GO:0008270//zinc ion binding	-	-
TSHZ3	91.1192	7.06505	31.4642	-2.23321	0.0450861	1	teashirt homolog 3	GO:0002087//regulation of respiratory gaseous exchange by neurological system process; GO:0007275//multicellular organismal development; GO:0045892//negative regulation of transcription, DNA-templated	GO:0005654//nucleoplasm; GO:0030426//growth cone	GO:0003677//DNA binding; GO:0003682//chromatin binding; GO:0005515//protein binding; GO:0046872//metal ion binding	K09236 teashirt | (RefSeq) TSHZ3, TSH3, ZNF537; teashirt zinc finger homeobox 3	http://www.genome.jp/dbget-bin/www_bget?hsa:57616
S100A4	319.794	141.072	35.5707	-1.85451	0.0452364	1	protein s100-a4	GO:0001837//epithelial to mesenchymal transition; GO:0043123//positive regulation of I-kappaB kinase/NF-kappaB signaling	GO:0005615//extracellular space; GO:0005634//nucleus; GO:0043005//neuron projection; GO:0048471//perinuclear region of cytoplasm; GO:0070062//extracellular exosome	GO:0003779//actin binding; GO:0005509//calcium ion binding; GO:0042802//identical protein binding; GO:0044822//poly(A) RNA binding; GO:0048306//calcium-dependent protein binding; GO:0050786//RAGE receptor binding	K23761 | (RefSeq) S100A4, 18A2, 42A, CAPL, FSP1, MTS1, P9KA, PEL98; S100 calcium binding protein A4	http://www.genome.jp/dbget-bin/www_bget?hsa:6275
EPN2	1004.98	1952.04	2449.47	1.13067	0.045335	1	epsin-2 isoform x1	GO:0030100//regulation of endocytosis	GO:0005654//nucleoplasm; GO:0005794//Golgi apparatus; GO:0030128//clathrin coat of endocytic vesicle	GO:0005515//protein binding; GO:0008289//lipid binding	K12471 epsin | (RefSeq) EPN2, EHB21; epsin 2	http://www.genome.jp/dbget-bin/www_bget?hsa:22905
ITGA3	94.4945	25.195	25.8797	-1.88319	0.0459314	1	integrin alpha-3 isoform x2	GO:0001764//neuron migration; GO:0007160//cell-matrix adhesion; GO:0007229//integrin-mediated signaling pathway; GO:0007507//heart development; GO:0007613//memory; GO:0010628//positive regulation of gene expression; GO:0010634//positive regulation of epithelial cell migration; GO:0010811//positive regulation of cell-substrate adhesion; GO:0010976//positive regulation of neuron projection developm…	GO:0005925//focal adhesion; GO:0009897//external side of plasma membrane; GO:0016323//basolateral plasma membrane; GO:0030426//growth cone; GO:0031527//filopodium membrane; GO:0034667//integrin alpha3-beta1 complex; GO:0048471//perinuclear region of cytoplasm; GO:0060076//excitatory synapse; GO:0070062//extracellular exosome; GO:0071438//invadopodium membrane; GO:0097060//synaptic membrane	GO:0001948//glycoprotein binding; GO:0001968//fibronectin binding; GO:0002020//protease binding; GO:0005178//integrin binding; GO:0005518//collagen binding; GO:0019904//protein domain specific binding; GO:0043236//laminin binding; GO:0046872//metal ion binding; GO:0046982//protein heterodimerization activity	K06482 integrin alpha 3 | (RefSeq) ITGA3, CD49C, FRP-2, GAP-B3, GAPB3, ILNEB, MSK18, VCA-2, VL3A, VL	http://www.genome.jp/dbget-bin/www_bget?hsa:3675
EDN2	9.26851	1.00684	0.0196449	-3.84154	0.0460139	1	endothelin-2 isoform x2	GO:0001516//prostaglandin biosynthetic process; GO:0001659//temperature homeostasis; GO:0002690//positive regulation of leukocyte chemotaxis; GO:0003058//hormonal regulation of the force of heart contraction; GO:0003099//positive regulation of the force of heart contraction by chemical signal; GO:0003100//regulation of systemic arterial blood pressure by endothelin; GO:0007204//positive regulatio…	GO:0005615//extracellular space; GO:0005829//cytosol	GO:0005179//hormone activity; GO:0031708//endothelin B receptor binding	K16367 endothelin-2 | (RefSeq) EDN2, ET-2, ET2, PPET2; endothelin 2	http://www.genome.jp/dbget-bin/www_bget?hsa:1907
VIPR1	32.8956	8.05289	0.106323	-2.9607	0.0460229	1	vasoactive intestinal polypeptide receptor 1 isoform x2	GO:0006936//muscle contraction; GO:0006955//immune response; GO:0007166//cell surface receptor signaling pathway; GO:0007187//G-protein coupled receptor signaling pathway, coupled to cyclic nucleotide second messenger; GO:0007268//synaptic transmission; GO:0007586//digestion; GO:0008284//positive regulation of cell proliferation	GO:0005887//integral component of plasma membrane; GO:0043235//receptor complex	GO:0004999//vasoactive intestinal polypeptide receptor activity; GO:0005515//protein binding	K04589 vasoactive intestinal peptide receptor 1 | (RefSeq) VIPR1, HVR1, II, PACAP-R-2, PACAP-R2, RDC	http://www.genome.jp/dbget-bin/www_bget?hsa:7433
HAS1	9.26851	1.00684	0.0196449	-3.84155	0.0460259	1	hyaluronan synthase 1 isoform x1	GO:0007155//cell adhesion; GO:0010764//negative regulation of fibroblast migration; GO:0030213//hyaluronan biosynthetic process; GO:0036120//cellular response to platelet-derived growth factor stimulus; GO:0044849//estrous cycle; GO:0045226//extracellular polysaccharide biosynthetic process; GO:0085029//extracellular matrix assembly	GO:0005737//cytoplasm; GO:0005887//integral component of plasma membrane	GO:0050501//hyaluronan synthase activity	K00752 hyaluronan synthase [EC:2.4.1.212] | (RefSeq) HAS1, HAS; hyaluronan synthase 1	http://www.genome.jp/dbget-bin/www_bget?hsa:3036
HCST	9.26851	1.00684	0.0196449	-3.84155	0.046056	1	hematopoietic cell signal transducer isoform x1	GO:0006468//protein phosphorylation; GO:0014068//positive regulation of phosphatidylinositol 3-kinase signaling; GO:0050776//regulation of immune response	GO:0005886//plasma membrane; GO:0009986//cell surface; GO:0016021//integral component of membrane	GO:0005102//receptor binding; GO:0043548//phosphatidylinositol 3-kinase binding	K07988 hematopoietic cell signal transducer | (RefSeq) HCST, DAP10, KAP10, PIK3AP; hematopoietic cel	http://www.genome.jp/dbget-bin/www_bget?hsa:10870
FASN	17216.4	27051.4	49673.5	1.15589	0.0464254	1	fatty acid synthase	GO:0001649//osteoblast differentiation; GO:0006084//acetyl-CoA metabolic process; GO:0006633//fatty acid biosynthetic process; GO:0015939//pantothenate metabolic process; GO:0030879//mammary gland development; GO:0031325//positive regulation of cellular metabolic process; GO:0035338//long-chain fatty-acyl-CoA biosynthetic process; GO:0055114//oxidation-reduction process; GO:0071353//cellular resp…	GO:0005739//mitochondrion; GO:0005794//Golgi apparatus; GO:0005829//cytosol; GO:0005886//plasma membrane; GO:0042470//melanosome; GO:0042587//glycogen granule; GO:0070062//extracellular exosome	GO:0004313//[acyl-carrier-protein] S-acetyltransferase activity; GO:0004314//[acyl-carrier-protein] S-malonyltransferase activity; GO:0004315//3-oxoacyl-[acyl-carrier-protein] synthase activity; GO:0004316//3-oxoacyl-[acyl-carrier-protein] reductase (NADPH) activity; GO:0004317//3-hydroxypalmitoyl-[acyl-carrier-protein] dehydratase activity; GO:0004319//enoyl-[acyl-carrier-protein] reductase (NAD…	K00665 fatty acid synthase, animal type [EC:2.3.1.85] | (RefSeq) FASN, FAS, OA-519, SDR27X1; fatty a	http://www.genome.jp/dbget-bin/www_bget?hsa:2194
CECR2	1082.61	1452.2	4217.87	1.38864	0.046519	1	cat eye syndrome critical region protein 2 isoform x1	GO:0000910//cytokinesis; GO:0001842//neural fold formation; GO:0001843//neural tube closure; GO:0006309//apoptotic DNA fragmentation; GO:0007010//cytoskeleton organization; GO:0007338//single fertilization; GO:0016192//vesicle-mediated transport; GO:0043044//ATP-dependent chromatin remodeling; GO:0060122//inner ear receptor stereocilium organization; GO:0090102//cochlea development	GO:0005719//nuclear euchromatin; GO:0090537//CERF complex	GO:0005515//protein binding	no KO assigned | (RefSeq) CECR2; CECR2 histone acetyl-lysine reader	http://www.genome.jp/dbget-bin/www_bget?hsa:27443
SLC25A51	106.308	243.888	540.723	1.88216	0.0470714	1	solute carrier family 25 member 51	GO:0006412//translation; GO:0006810//transport	GO:0005743//mitochondrial inner membrane; GO:0016021//integral component of membrane	GO:0003735//structural constituent of ribosome	no KO assigned | (RefSeq) SLC25A51, CG7943, MCART1; solute carrier family 25 member 51	http://www.genome.jp/dbget-bin/www_bget?hsa:92014
GPR63	609.224	1035.99	1904.88	1.27085	0.0470719	1	probable g-protein coupled receptor 63	GO:0007186//G-protein coupled receptor signaling pathway	GO:0005886//plasma membrane; GO:0016021//integral component of membrane; GO:0043235//receptor complex	GO:0004930//G-protein coupled receptor activity	K04321 G protein-coupled receptor 63 | (RefSeq) GPR63, PSP24(beta), PSP24B; G protein-coupled recept	http://www.genome.jp/dbget-bin/www_bget?hsa:81491
ONECUT1	2.77556e-17	3.03522	33.7172	7.2299	0.047926	1	hepatocyte nuclear factor 6	GO:0001889//liver development; GO:0001952//regulation of cell-matrix adhesion; GO:0002064//epithelial cell development; GO:0006006//glucose metabolic process; GO:0007219//Notch signaling pathway; GO:0007492//endoderm development; GO:0009653//anatomical structure morphogenesis; GO:0030183//B cell differentiation; GO:0030335//positive regulation of cell migration; GO:0030512//negative regulation of…	GO:0005634//nucleus	GO:0001077//transcriptional activator activity, RNA polymerase II core promoter proximal region sequence-specific binding; GO:0003677//DNA binding; GO:0003705//transcription factor activity, RNA polymerase II distal enhancer sequence-specific binding	K08026 one cut domain, family member 1, hepatocyte nuclear factor 6 | (RefSeq) ONECUT1, HNF-6, HNF6,	http://www.genome.jp/dbget-bin/www_bget?hsa:3175
KRBA2	43.8653	132.025	244.435	2.09762	0.0479639	1	krab-a domain-containing protein 2 isoform x1	GO:0006355//regulation of transcription, DNA-templated; GO:0015074//DNA integration	GO:0005622//intracellular	GO:0003676//nucleic acid binding	no KO assigned | (RefSeq) KRBA2; KRAB-A domain containing 2	http://www.genome.jp/dbget-bin/www_bget?hsa:124751
APCDD1	10451.5	6909.22	2801.37	-1.106	0.0480331	1	protein apcdd1	GO:0001942//hair follicle development; GO:0030178//negative regulation of Wnt signaling pathway; GO:0043615//astrocyte cell migration	GO:0005887//integral component of plasma membrane	GO:0017147//Wnt-protein binding	no KO assigned | (RefSeq) APCDD1, B7323, DRAPC1, FP7019, HHS, HTS, HYPT1; APC down-regulated 1	http://www.genome.jp/dbget-bin/www_bget?hsa:147495
ADGRG3	5.89312	2.77556e-17	2.77556e-17	-5.60558	0.0480874	1	probable g-protein coupled receptor 97	GO:0007166//cell surface receptor signaling pathway; GO:0007186//G-protein coupled receptor signaling pathway; GO:0030183//B cell differentiation; GO:0030334//regulation of cell migration; GO:0032792//negative regulation of CREB transcription factor activity; GO:1901223//negative regulation of NIK/NF-kappaB signaling	GO:0005886//plasma membrane; GO:0016021//integral component of membrane	GO:0004930//G-protein coupled receptor activity	K08452 adhesion G-protein coupled receptor G3 | (RefSeq) ADGRG3, GPR97, PB99, PGR26; adhesion G prot	http://www.genome.jp/dbget-bin/www_bget?hsa:222487
ZNF806	5.89312	2.77556e-17	2.77556e-17	-5.60558	0.048123	1	zinc finger protein 285 isoform x1	GO:0006355//regulation of transcription, DNA-templated	GO:0005634//nucleus	GO:0003677//DNA binding; GO:0046872//metal ion binding	K09228 KRAB domain-containing zinc finger protein | (RefSeq) ZNF806; zinc finger protein 806	http://www.genome.jp/dbget-bin/www_bget?hsa:646915
SIGIRR	5.89312	2.77556e-17	2.77556e-17	-5.60558	0.0481701	1	single ig il-1-related receptor	GO:0001960//negative regulation of cytokine-mediated signaling pathway; GO:0006953//acute-phase response; GO:0031665//negative regulation of lipopolysaccharide-mediated signaling pathway; GO:0043433//negative regulation of sequence-specific DNA binding transcription factor activity; GO:0045079//negative regulation of chemokine biosynthetic process	GO:0016021//integral component of membrane	GO:0005515//protein binding	K05169 single Ig IL-1R-related molecule | (RefSeq) SIGIRR, IL-1R8, TIR8; single Ig and TIR domain co	http://www.genome.jp/dbget-bin/www_bget?hsa:59307
MYOD1	5.89312	2.77556e-17	2.77556e-17	-5.60558	0.0481943	1	myoblast determination protein 1	GO:0000381//regulation of alternative mRNA splicing, via spliceosome; GO:0006468//protein phosphorylation; GO:0007518//myoblast fate determination; GO:0009267//cellular response to starvation; GO:0014908//myotube differentiation involved in skeletal muscle regeneration; GO:0035914//skeletal muscle cell differentiation; GO:0042693//muscle cell fate commitment; GO:0043415//positive regulation of sk…	GO:0000790//nuclear chromatin; GO:0005654//nucleoplasm; GO:0005667//transcription factor complex; GO:0030016//myofibril	GO:0000978//RNA polymerase II core promoter proximal region sequence-specific DNA binding; GO:0001047//core promoter binding; GO:0001228//transcriptional activator activity, RNA polymerase II transcription regulatory region sequence-specific binding; GO:0003705//transcription factor activity, RNA polymerase II distal enhancer sequence-specific binding; GO:0003713//transcription coactivator activi…	K09064 myogenic factor 3 | (RefSeq) MYOD1, MYF3, MYOD, PUM, bHLHc1; myogenic differentiation 1	http://www.genome.jp/dbget-bin/www_bget?hsa:4654
PXT1	5.89312	2.77556e-17	2.77556e-17	-5.60558	0.0482372	1	peroxisomal testis-specific protein 1	GO:0007283//spermatogenesis; GO:0043065//positive regulation of apoptotic process	GO:0005634//nucleus; GO:0005777//peroxisome; GO:0016021//integral component of membrane	-	no KO assigned | (RefSeq) PXT1, STEPP; peroxisomal testis enriched protein 1	http://www.genome.jp/dbget-bin/www_bget?hsa:222659
ABCG5	5.89312	2.77556e-17	2.77556e-17	-5.60558	0.048257	1	atp-binding cassette sub-family g member 5	GO:0007584//response to nutrient; GO:0007588//excretion; GO:0010212//response to ionizing radiation; GO:0010949//negative regulation of intestinal phytosterol absorption; GO:0033344//cholesterol efflux; GO:0042493//response to drug; GO:0042632//cholesterol homeostasis; GO:0045796//negative regulation of intestinal cholesterol absorption; GO:0055085//transmembrane transport	GO:0016324//apical plasma membrane; GO:0043190//ATP-binding cassette (ABC) transporter complex; GO:0043235//receptor complex	GO:0005524//ATP binding; GO:0017127//cholesterol transporter activity; GO:0042626//ATPase activity, coupled to transmembrane movement of substances; GO:0046982//protein heterodimerization activity	K05683 ATP-binding cassette, subfamily G (WHITE), member 5 (sterolin 1) | (RefSeq) ABCG5, STSL; ATP	http://www.genome.jp/dbget-bin/www_bget?hsa:64240
MUC4	5.89312	2.77556e-17	2.77556e-17	-5.60558	0.0482602	1	mucin-4 isoform x1	GO:0007160//cell-matrix adhesion; GO:0016266//O-glycan processing; GO:0030277//maintenance of gastrointestinal epithelium	GO:0005578//proteinaceous extracellular matrix; GO:0005615//extracellular space; GO:0005796//Golgi lumen; GO:0005887//integral component of plasma membrane; GO:0070062//extracellular exosome	GO:0005176//ErbB-2 class receptor binding; GO:0030197//extracellular matrix constituent, lubricant activity	K22017 mucin-4 | (RefSeq) MUC4, ASGP, HSA276359, MUC-4; mucin 4, cell surface associated	http://www.genome.jp/dbget-bin/www_bget?hsa:4585
CABP1	146.811	13.113	57.298	-2.0555	0.0484769	1	calcium-binding protein 1 isoform x1	GO:0007275//multicellular organismal development; GO:0010651//negative regulation of cell communication by electrical coupling; GO:0034976//response to endoplasmic reticulum stress; GO:0042308//negative regulation of protein import into nucleus; GO:0043086//negative regulation of catalytic activity; GO:0043277//apoptotic cell clearance; GO:0045454//cell redox homeostasis; GO:0048167//regulation o…	GO:0000139//Golgi membrane; GO:0005615//extracellular space; GO:0005634//nucleus; GO:0005788//endoplasmic reticulum lumen; GO:0005790//smooth endoplasmic reticulum; GO:0005793//endoplasmic reticulum-Golgi intermediate compartment; GO:0005829//cytosol; GO:0005856//cytoskeleton; GO:0005938//cell cortex; GO:0009898//cytoplasmic side of plasma membrane; GO:0014069//postsynaptic density; GO:0030054//c…	GO:0003756//protein disulfide isomerase activity; GO:0004857//enzyme inhibitor activity; GO:0005509//calcium ion binding; GO:0008139//nuclear localization sequence binding; GO:0019904//protein domain specific binding; GO:0031800//type 3 metabotropic glutamate receptor binding; GO:0042803//protein homodimerization activity; GO:0044325//ion channel binding; GO:0048306//calcium-dependent protein bin…	K23531 calcium-binding protein 1/2/4/5 | (RefSeq) CABP1, CALBRAIN, HCALB_BR; calcium binding protein	http://www.genome.jp/dbget-bin/www_bget?hsa:9478
FAM174B	15.1753	2.01663	2.35635	-2.73437	0.0488763	1	membrane protein fam174b	-	GO:0016021//integral component of membrane	-	no KO assigned | (RefSeq) FAM174B; family with sequence similarity 174 member B	http://www.genome.jp/dbget-bin/www_bget?hsa:400451
HMBOX1	131.623	144.126	1161.36	2.30893	0.0492607	1	homeobox-containing protein 1 isoform x2	GO:0032212//positive regulation of telomere maintenance via telomerase; GO:0035563//positive regulation of chromatin binding; GO:0045892//negative regulation of transcription, DNA-templated; GO:0045893//positive regulation of transcription, DNA-templated; GO:0051973//positive regulation of telomerase activity	GO:0000784//nuclear chromosome, telomeric region; GO:0005697//telomerase holoenzyme complex; GO:0005737//cytoplasm	GO:0003691//double-stranded telomeric DNA binding; GO:0003720//telomerase activity; GO:0032403//protein complex binding; GO:0042802//identical protein binding	no KO assigned | (RefSeq) HMBOX1, HNF1LA, HOT1, PBHNF, TAH1; homeobox containing 1	http://www.genome.jp/dbget-bin/www_bget?hsa:79618
TLL2	3.36152	39.2958	18.9841	3.06351	0.0493629	1	tolloid-like protein 2	GO:0006508//proteolysis; GO:0022617//extracellular matrix disassembly; GO:0030154//cell differentiation; GO:0048632//negative regulation of skeletal muscle tissue growth	GO:0005576//extracellular region	GO:0004222//metalloendopeptidase activity; GO:0004252//serine-type endopeptidase activity; GO:0005509//calcium ion binding; GO:0008270//zinc ion binding	K13047 tolloid-like protein 2 [EC:3.4.24.-] | (RefSeq) TLL2; tolloid like 2	http://www.genome.jp/dbget-bin/www_bget?hsa:7093
CCNG2	1215.09	1566.08	4774.08	1.38327	0.0495548	1	cyclin-g2	GO:0000075//cell cycle checkpoint; GO:0007067//mitotic nuclear division; GO:0051301//cell division	GO:0005737//cytoplasm	-	K10146 cyclin G2 | (RefSeq) CCNG2; cyclin G2	http://www.genome.jp/dbget-bin/www_bget?hsa:901
NOXRED1	25.3012	6.03915	0.0877685	-2.97831	0.0497633	1	nadp-dependent oxidoreductase domain-containing protein 1	GO:0006561//proline biosynthetic process; GO:0055114//oxidation-reduction process	-	GO:0004735//pyrroline-5-carboxylate reductase activity	no KO assigned | (RefSeq) NOXRED1, C14orf148; NADP dependent oxidoreductase domain containing 1	http://www.genome.jp/dbget-bin/www_bget?hsa:122945
L3MBTL4	11.8	0.00182554	2.2776	-3.25906	0.0499505	1	lethal malignant brain tumor-like protein 4 isoform x1	GO:0006355//regulation of transcription, DNA-templated	GO:0005634//nucleus	GO:0003700//transcription factor activity, sequence-specific DNA binding; GO:0005515//protein binding; GO:0008270//zinc ion binding	no KO assigned | (RefSeq) L3MBTL4, HsT1031; L3MBTL histone methyl-lysine binding protein 4	http://www.genome.jp/dbget-bin/www_bget?hsa:91133
ZDHHC2	1063.2	532.096	406.972	-1.17878	0.0499659	1	palmitoyltransferase zdhhc2	GO:0018345//protein palmitoylation	GO:0005783//endoplasmic reticulum; GO:0005794//Golgi apparatus; GO:0005887//integral component of plasma membrane; GO:0055038//recycling endosome membrane	GO:0008270//zinc ion binding; GO:0019706//protein-cysteine S-palmitoyltransferase activity	K20028 palmitoyltransferase ZDHHC2/15/20 [EC:2.3.1.225] | (RefSeq) ZDHHC2, DHHC2, ZNF372; zinc finge	http://www.genome.jp/dbget-bin/www_bget?hsa:51201
ERVH48-1	2.77556e-17	4.04179	25.5621	6.91868	0.0499855	1	suppressyn precursor	GO:0006949//syncytium formation	GO:0005615//extracellular space; GO:0005886//plasma membrane; GO:0016021//integral component of membrane; GO:0019031//viral envelope	GO:0005515//protein binding	no KO assigned | (RefSeq) ERVH48-1, C21orf105, NDUFV3-AS1; endogenous retrovirus group 48 member 1	http://www.genome.jp/dbget-bin/www_bget?hsa:90625
INCENP	2416.68	3688.42	7196.68	1.17115	0.0499878	1	inner centromere protein isoform x1	GO:0000910//cytokinesis; GO:0007062//sister chromatid cohesion; GO:0007067//mitotic nuclear division; GO:0016925//protein sumoylation	GO:0000777//condensed chromosome kinetochore; GO:0000800//lateral element; GO:0000801//central element; GO:0005654//nucleoplasm; GO:0005721//pericentric heterochromatin; GO:0005819//spindle; GO:0005829//cytosol; GO:0005874//microtubule; GO:0010369//chromocenter; GO:0030496//midbody	GO:0005515//protein binding	K11515 inner centromere protein | (RefSeq) INCENP; inner centromere protein	http://www.genome.jp/dbget-bin/www_bget?hsa:3619
ASMTL	100.401	421.258	1435.51	3.20704	0.000729075	0.542814	n-acetylserotonin o-methyltransferase-like protein	GO:0032259//methylation	GO:0005737//cytoplasm	GO:0005515//protein binding; GO:0008171//O-methyltransferase activity	no KO assigned | (RefSeq) ASMTL, ASMTLX, ASMTLY, ASTML; acetylserotonin O-methyltransferase like	http://www.genome.jp/dbget-bin/www_bget?hsa:8623
KIAA0754	27.8327	143.118	948.539	4.28687	0.00105235	0.685561	uncharacterized protein kiaa0754 homolog	-	GO:0005886//plasma membrane	-	no KO assigned | (RefSeq) KIAA0754	http://www.genome.jp/dbget-bin/www_bget?hsa:643314
ZBED6	63.2732	210.639	1991.56	4.11827	0.00110565	0.691476	zinc finger bed domain-containing protein 6	GO:0006357//regulation of transcription from RNA polymerase II promoter; GO:0045892//negative regulation of transcription, DNA-templated	GO:0005730//nucleolus	GO:0000977//RNA polymerase II regulatory region sequence-specific DNA binding; GO:0003700//transcription factor activity, sequence-specific DNA binding; GO:0046872//metal ion binding; GO:0046983//protein dimerization activity	no KO assigned | (RefSeq) ZBED6, MGR; zinc finger BED-type containing 6	http://www.genome.jp/dbget-bin/www_bget?hsa:100381270
FLRT3	239.631	1385.67	904.446	2.25597	0.00132319	0.730415	leucine-rich repeat transmembrane protein flrt3	GO:0003345//proepicardium cell migration involved in pericardium morphogenesis; GO:0006469//negative regulation of protein kinase activity; GO:0007411//axon guidance; GO:0008543//fibroblast growth factor receptor signaling pathway; GO:0019221//cytokine-mediated signaling pathway; GO:0046426//negative regulation of JAK-STAT cascade; GO:0048678//response to axon injury; GO:0050919//negative chemota…	GO:0005578//proteinaceous extracellular matrix; GO:0005615//extracellular space; GO:0005789//endoplasmic reticulum membrane; GO:0005887//integral component of plasma membrane; GO:0005911//cell-cell junction; GO:0005925//focal adhesion; GO:0043679//axon terminus; GO:0044295//axonal growth cone; GO:0097060//synaptic membrane	GO:0004860//protein kinase inhibitor activity; GO:0005057//receptor signaling protein activity; GO:0005104//fibroblast growth factor receptor binding; GO:0030674//protein binding, bridging; GO:0042803//protein homodimerization activity; GO:0045499//chemorepellent activity	K16362 leucine-rich repeat transmembrane protein FLRT | (RefSeq) FLRT3, HH21; fibronectin leucine ri	http://www.genome.jp/dbget-bin/www_bget?hsa:23767
FIGN	313.888	840.488	3060.67	2.63494	0.00155868	0.812335	fidgetin isoform x1	GO:0007067//mitotic nuclear division; GO:0007626//locomotory behavior; GO:0010569//regulation of double-strand break repair via homologous recombination; GO:0031122//cytoplasmic microtubule organization; GO:0051301//cell division	GO:0005737//cytoplasm; GO:0005815//microtubule organizing center; GO:0005874//microtubule; GO:0016363//nuclear matrix	GO:0005524//ATP binding; GO:0008022//protein C-terminus binding; GO:0008568//microtubule-severing ATPase activity	no KO assigned | (RefSeq) FIGN; fidgetin, microtubule severing factor	http://www.genome.jp/dbget-bin/www_bget?hsa:55137
MMP16	392.363	956.381	3481.66	2.49915	0.00224506	0.980855	matrix metalloproteinase-16	GO:0001958//endochondral ossification; GO:0006508//proteolysis; GO:0022617//extracellular matrix disassembly; GO:0030574//collagen catabolic process; GO:0035988//chondrocyte proliferation; GO:0043085//positive regulation of catalytic activity; GO:0048701//embryonic cranial skeleton morphogenesis; GO:0097094//craniofacial suture morphogenesis	GO:0005578//proteinaceous extracellular matrix; GO:0005796//Golgi lumen; GO:0005887//integral component of plasma membrane; GO:0009986//cell surface	GO:0004222//metalloendopeptidase activity; GO:0005509//calcium ion binding; GO:0008047//enzyme activator activity; GO:0008270//zinc ion binding	K07996 matrix metalloproteinase-16 (membrane-inserted) [EC:3.4.24.-] | (RefSeq) MMP16, C8orf57, MMP-	http://www.genome.jp/dbget-bin/www_bget?hsa:4325
EPHA2	3.36152	69.5334	54.1736	4.14654	0.00334502	1	ephrin type-a receptor 2	GO:0001501//skeletal system development; GO:0001570//vasculogenesis; GO:0001649//osteoblast differentiation; GO:0008630//intrinsic apoptotic signaling pathway in response to DNA damage; GO:0010591//regulation of lamellipodium assembly; GO:0014028//notochord formation; GO:0016032//viral process; GO:0018108//peptidyl-tyrosine phosphorylation; GO:0021915//neural tube development; GO:0030182//neuron …	GO:0005622//intracellular; GO:0005887//integral component of plasma membrane; GO:0005925//focal adhesion; GO:0009986//cell surface; GO:0031258//lamellipodium membrane; GO:0032587//ruffle membrane	GO:0005003//ephrin receptor activity; GO:0005515//protein binding; GO:0005524//ATP binding	K05103 Eph receptor A2 [EC:2.7.10.1] | (RefSeq) EPHA2, ARCC2, CTPA, CTPP1, CTRCT6, ECK; EPH receptor	http://www.genome.jp/dbget-bin/www_bget?hsa:1969
MRVI1	58.2103	448.452	337.595	2.75239	0.00338162	1	protein mrvi1 isoform x8	-	GO:0005789//endoplasmic reticulum membrane; GO:0016021//integral component of membrane; GO:0016529//sarcoplasmic reticulum; GO:0031095//platelet dense tubular network membrane; GO:0048471//perinuclear region of cytoplasm	GO:0005515//protein binding	K12337 inositol 1,4,5-triphosphate receptor-associated cGMP kinase substrate | (RefSeq) MRVI1, IRAG,	http://www.genome.jp/dbget-bin/www_bget?hsa:10335
HSPA6	12.6438	32.2639	1187.11	5.57661	0.00338603	1	heat shock 70 kda protein 6	GO:0006986//response to unfolded protein; GO:0042026//protein refolding; GO:0070370//cellular heat acclimation	GO:0005814//centriole; GO:0005829//cytosol; GO:0008180//COP9 signalosome; GO:0070062//extracellular exosome; GO:0072562//blood microparticle	GO:0005524//ATP binding; GO:0019899//enzyme binding; GO:0031072//heat shock protein binding; GO:0042623//ATPase activity, coupled; GO:0051082//unfolded protein binding	K03283 heat shock 70kDa protein 1/2/6/8 | (RefSeq) HSPA6, HSP70B'; heat shock protein family A (Hsp7	http://www.genome.jp/dbget-bin/www_bget?hsa:3310
MYH14	713.858	1998.4	2663.47	1.70694	0.00349994	1	myosin-14 isoform x1	GO:0003009//skeletal muscle contraction; GO:0007519//skeletal muscle tissue development; GO:0007605//sensory perception of sound; GO:0008360//regulation of cell shape; GO:0019228//neuronal action potential; GO:0030048//actin filament-based movement; GO:0031032//actomyosin structure organization; GO:0070584//mitochondrion morphogenesis; GO:0071625//vocalization behavior	GO:0001725//stress fiber; GO:0005829//cytosol; GO:0005903//brush border; GO:0016020//membrane; GO:0016460//myosin II complex; GO:0030424//axon; GO:0030426//growth cone; GO:0043209//myelin sheath; GO:0070062//extracellular exosome; GO:0097513//myosin II filament	GO:0000146//microfilament motor activity; GO:0005516//calmodulin binding; GO:0005524//ATP binding; GO:0030898//actin-dependent ATPase activity; GO:0051015//actin filament binding	K10352 myosin heavy chain | (RefSeq) MYH14, DFNA4, DFNA4A, FP17425, MHC16, MYH17, NMHC_II-C, NMHC-II	http://www.genome.jp/dbget-bin/www_bget?hsa:79784
HSPA1B	1582.15	2818.73	21050.3	2.91507	0.00401878	1	heat shock 70 kda protein 1	GO:0000723//telomere maintenance; GO:0006281//DNA repair; GO:0007339//binding of sperm to zona pellucida; GO:0031397//negative regulation of protein ubiquitination; GO:0032757//positive regulation of interleukin-8 production; GO:0034599//cellular response to oxidative stress; GO:0042026//protein refolding; GO:0043154//negative regulation of cysteine-type endopeptidase activity involved in apoptot…	GO:0000151//ubiquitin ligase complex; GO:0002199//zona pellucida receptor complex; GO:0005654//nucleoplasm; GO:0005739//mitochondrion; GO:0005814//centriole; GO:0005829//cytosol; GO:0005925//focal adhesion; GO:0016234//inclusion body; GO:0044297//cell body; GO:0048471//perinuclear region of cytoplasm; GO:0070062//extracellular exosome; GO:0072562//blood microparticle	GO:0001618//virus receptor activity; GO:0001664//G-protein coupled receptor binding; GO:0005524//ATP binding; GO:0031072//heat shock protein binding; GO:0031625//ubiquitin protein ligase binding; GO:0042623//ATPase activity, coupled; GO:0042826//histone deacetylase binding; GO:0044183//protein binding involved in protein folding; GO:0051082//unfolded protein binding; GO:0055131//C3HC4-type RING f…	K03283 heat shock 70kDa protein 1/2/6/8 | (RefSeq) HSPA1B, HSP70-1, HSP70-1B, HSP70-2, HSP70.1, HSP7	http://www.genome.jp/dbget-bin/www_bget?hsa:3304
IFI44L	384.768	1370.56	1235.98	1.75972	0.00498563	1	interferon-induced protein 44-like	GO:0051607//defense response to virus	GO:0005654//nucleoplasm; GO:0005737//cytoplasm	GO:0005525//GTP binding	no KO assigned | (RefSeq) IFI44L, C1orf29, GS3686; interferon induced protein 44 like	http://www.genome.jp/dbget-bin/www_bget?hsa:10964
NEUROD4	1952.58	3943.39	10810.3	1.9175	0.00522186	1	neurogenic differentiation factor 4	GO:0001764//neuron migration; GO:0006355//regulation of transcription, DNA-templated; GO:0007219//Notch signaling pathway; GO:0007405//neuroblast proliferation; GO:0010001//glial cell differentiation; GO:0035881//amacrine cell differentiation; GO:0045165//cell fate commitment; GO:0045597//positive regulation of cell differentiation; GO:0048666//neuron development	GO:0005634//nucleus	GO:0003677//DNA binding; GO:0046983//protein dimerization activity	K09079 neurogenic differentiation factor 4 | (RefSeq) NEUROD4, ATH-3, ATH3, Atoh3, MATH-3, MATH3, bH	http://www.genome.jp/dbget-bin/www_bget?hsa:58158
HIST2H2BE	118.121	168.313	3803.64	4.06998	0.00540133	1	histone h2b type 1-m-like	-	GO:0000786//nucleosome; GO:0005634//nucleus	GO:0003677//DNA binding; GO:0046982//protein heterodimerization activity	K11252 histone H2B | (RefSeq) H2BC21, GL105, H2B, H2B.1, H2BFQ, H2BGL105, H2BQ, HIST2H2BE; H2B clust	http://www.genome.jp/dbget-bin/www_bget?hsa:8349
ZNF121	134.998	349.708	1346.11	2.64961	0.00596299	1	zinc finger protein 121	GO:0006355//regulation of transcription, DNA-templated	GO:0005634//nucleus	GO:0003677//DNA binding; GO:0003700//transcription factor activity, sequence-specific DNA binding; GO:0046872//metal ion binding	no KO assigned | (RefSeq) ZNF121, D19S204, ZHC32, ZNF20; zinc finger protein 121	http://www.genome.jp/dbget-bin/www_bget?hsa:7675
HSPG2	393.207	761.884	3274.66	2.35926	0.00623933	1	basement membrane-specific heparan sulfate proteoglycan core protein isoform x4	GO:0001523//retinoid metabolic process; GO:0001525//angiogenesis; GO:0006024//glycosaminoglycan biosynthetic process; GO:0006027//glycosaminoglycan catabolic process; GO:0022617//extracellular matrix disassembly; GO:0042157//lipoprotein metabolic process; GO:0044267//cellular protein metabolic process	GO:0005604//basement membrane; GO:0005615//extracellular space; GO:0005796//Golgi lumen; GO:0005886//plasma membrane; GO:0005925//focal adhesion; GO:0043202//lysosomal lumen; GO:0070062//extracellular exosome	GO:0005509//calcium ion binding; GO:0008022//protein C-terminus binding	K06255 basement membrane-specific heparan sulfate proteoglycan core protein | (RefSeq) HSPG2, HSPG,	http://www.genome.jp/dbget-bin/www_bget?hsa:3339
UBXN7	300.386	549.247	3204.04	2.64265	0.00627135	1	ubx domain-containing protein 7	-	GO:0005654//nucleoplasm; GO:0034098//VCP-NPL4-UFD1 AAA ATPase complex	GO:0008134//transcription factor binding; GO:0031625//ubiquitin protein ligase binding; GO:0043130//ubiquitin binding	no KO assigned | (RefSeq) UBXN7, UBXD7; UBX domain protein 7	http://www.genome.jp/dbget-bin/www_bget?hsa:26043
TRIM56	363.673	808.238	2108.23	2.00293	0.00648544	1	e3 ubiquitin-protein ligase trim56	GO:0032479//regulation of type I interferon production; GO:0032608//interferon-beta production; GO:0034340//response to type I interferon; GO:0051607//defense response to virus; GO:0070534//protein K63-linked ubiquitination	GO:0005829//cytosol	GO:0004842//ubiquitin-protein transferase activity; GO:0008270//zinc ion binding; GO:0016874//ligase activity; GO:0044822//poly(A) RNA binding	K12026 tripartite motif-containing protein 56 [EC:2.3.2.27] | (RefSeq) TRIM56, RNF109; tripartite mo	http://www.genome.jp/dbget-bin/www_bget?hsa:81844
ANKRD20A3	27.8327	159.233	267.981	2.93369	0.00676957	1	low quality protein: ankyrin repeat domain-containing protein 20a2-like	-	GO:0005886//plasma membrane	-	no KO assigned | (RefSeq) ANKRD20A3; ankyrin repeat domain 20 family member A3	http://www.genome.jp/dbget-bin/www_bget?hsa:441425
TXNIP	1602.4	2422.68	17133.2	2.60919	0.00803362	1	thioredoxin-interacting protein	GO:0000122//negative regulation of transcription from RNA polymerase II promoter; GO:0006606//protein import into nucleus; GO:0007049//cell cycle; GO:0009612//response to mechanical stimulus; GO:0009749//response to glucose; GO:0030216//keratinocyte differentiation; GO:0032355//response to estradiol; GO:0032570//response to progesterone; GO:0042127//regulation of cell proliferation; GO:0042493//r…	GO:0005634//nucleus; GO:0005758//mitochondrial intermembrane space; GO:0005829//cytosol	GO:0004857//enzyme inhibitor activity; GO:0031625//ubiquitin protein ligase binding	K20910 thioredoxin-interacting protein | (RefSeq) TXNIP, ARRDC6, EST01027, HHCPA78, THIF, VDUP1; thi	http://www.genome.jp/dbget-bin/www_bget?hsa:10628
CXCL10	10.9562	367.812	39.1622	4.19798	0.00840336	1	c-x-c motif chemokine 10	GO:0006954//inflammatory response; GO:0006955//immune response; GO:0007186//G-protein coupled receptor signaling pathway; GO:0007267//cell-cell signaling; GO:0007517//muscle organ development; GO:0008015//blood circulation; GO:0008284//positive regulation of cell proliferation; GO:0009409//response to cold; GO:0010332//response to gamma radiation; GO:0010819//regulation of T cell chemotaxis; GO:0…	GO:0005615//extracellular space; GO:0009897//external side of plasma membrane	GO:0008009//chemokine activity; GO:0008201//heparin binding; GO:0008603//cAMP-dependent protein kinase regulator activity; GO:0048248//CXCR3 chemokine receptor binding	K12671 C-X-C motif chemokine 10 | (RefSeq) CXCL10, C7, IFI10, INP10, IP-10, SCYB10, crg-2, gIP-10, m	http://www.genome.jp/dbget-bin/www_bget?hsa:3627
NEU3	102.089	305.364	859.342	2.5103	0.00903238	1	low quality protein: sialidase-3	GO:0006689//ganglioside catabolic process; GO:0009313//oligosaccharide catabolic process	GO:0005737//cytoplasm; GO:0005887//integral component of plasma membrane; GO:0043231//intracellular membrane-bounded organelle	GO:0052794//exo-alpha-(2->3)-sialidase activity; GO:0052795//exo-alpha-(2->6)-sialidase activity; GO:0052796//exo-alpha-(2->8)-sialidase activity	K12357 sialidase-2/3/4 [EC:3.2.1.18] | (RefSeq) NEU3, SIAL3; neuraminidase 3	http://www.genome.jp/dbget-bin/www_bget?hsa:10825
RAB39A	126.56	333.582	1046.29	2.44521	0.00934469	1	ras-related protein rab-39a	GO:0006914//autophagy; GO:0007264//small GTPase mediated signal transduction; GO:0015031//protein transport; GO:0090383//phagosome acidification; GO:0090385//phagosome-lysosome fusion	GO:0000139//Golgi membrane; GO:0005764//lysosome; GO:0005886//plasma membrane; GO:0030670//phagocytic vesicle membrane	GO:0005515//protein binding; GO:0005525//GTP binding	K07924 Ras-related protein Rab-39A | (RefSeq) RAB39A, RAB39; RAB39A, member RAS oncogene family	http://www.genome.jp/dbget-bin/www_bget?hsa:54734
HSPA1A	132.466	217.693	1959.82	3.03766	0.00946256	1	heat shock 70 kda protein 1	GO:0000723//telomere maintenance; GO:0006281//DNA repair; GO:0007339//binding of sperm to zona pellucida; GO:0031397//negative regulation of protein ubiquitination; GO:0032757//positive regulation of interleukin-8 production; GO:0034599//cellular response to oxidative stress; GO:0042026//protein refolding; GO:0043154//negative regulation of cysteine-type endopeptidase activity involved in apoptot…	GO:0000151//ubiquitin ligase complex; GO:0002199//zona pellucida receptor complex; GO:0005654//nucleoplasm; GO:0005739//mitochondrion; GO:0005814//centriole; GO:0005829//cytosol; GO:0005925//focal adhesion; GO:0016234//inclusion body; GO:0044297//cell body; GO:0048471//perinuclear region of cytoplasm; GO:0070062//extracellular exosome; GO:0072562//blood microparticle	GO:0001618//virus receptor activity; GO:0001664//G-protein coupled receptor binding; GO:0005524//ATP binding; GO:0031072//heat shock protein binding; GO:0031625//ubiquitin protein ligase binding; GO:0042623//ATPase activity, coupled; GO:0042826//histone deacetylase binding; GO:0044183//protein binding involved in protein folding; GO:0051082//unfolded protein binding; GO:0055131//C3HC4-type RING f…	K03283 heat shock 70kDa protein 1/2/6/8 | (RefSeq) HSPA1B, HSP70-1, HSP70-1B, HSP70-2, HSP70.1, HSP7	http://www.genome.jp/dbget-bin/www_bget?hsa:3304
CLDN20	2.77556e-17	11.0965	43.2218	7.78536	0.0094981	1	claudin-20	GO:0016338//calcium-independent cell-cell adhesion via plasma membrane cell-adhesion molecules	GO:0005886//plasma membrane; GO:0005923//bicellular tight junction; GO:0016021//integral component of membrane	GO:0005198//structural molecule activity; GO:0042802//identical protein binding	K06087 claudin | (RefSeq) CLDN20; claudin 20	http://www.genome.jp/dbget-bin/www_bget?hsa:49861
SPATA46	2.77556e-17	10.0897	49.0589	7.90826	0.00955742	1	uncharacterized protein c1orf111 homolog isoform x1	-	-	GO:0005515//protein binding	no KO assigned | (RefSeq) SPATA46, C1orf111, HSD20; spermatogenesis associated 46	http://www.genome.jp/dbget-bin/www_bget?hsa:284680
NCR3LG1	128.247	350.713	985.17	2.37937	0.00974491	1	natural cytotoxicity triggering receptor 3 ligand 1 isoform x1	GO:0050776//regulation of immune response	GO:0005886//plasma membrane; GO:0016021//integral component of membrane; GO:0019028//viral capsid	GO:0005198//structural molecule activity	K16349 natural cytotoxicity triggering receptor 3 ligand 1 | (RefSeq) NCR3LG1, B7-H6, B7H6, DKFZp686	http://www.genome.jp/dbget-bin/www_bget?hsa:374383
ZNF608	606.693	1298.01	2592.8	1.68067	0.0099971	1	zinc finger protein 608 isoform x1	-	-	GO:0046872//metal ion binding	no KO assigned | (RefSeq) ZNF608, NY-REN-36; zinc finger protein 608	http://www.genome.jp/dbget-bin/www_bget?hsa:57507
EGFR	1222.68	2674.61	3960.52	1.43991	0.0105186	1	epidermal growth factor receptor	GO:0000186//activation of MAPKK activity; GO:0000902//cell morphogenesis; GO:0001503//ossification; GO:0001892//embryonic placenta development; GO:0001942//hair follicle development; GO:0006898//receptor-mediated endocytosis; GO:0007202//activation of phospholipase C activity; GO:0007435//salivary gland morphogenesis; GO:0007611//learning or memory; GO:0014066//regulation of phosphatidylinositol …	GO:0000139//Golgi membrane; GO:0005615//extracellular space; GO:0005789//endoplasmic reticulum membrane; GO:0005925//focal adhesion; GO:0009986//cell surface; GO:0016021//integral component of membrane; GO:0016323//basolateral plasma membrane; GO:0030122//AP-2 adaptor complex; GO:0031901//early endosome membrane; GO:0031965//nuclear membrane; GO:0043235//receptor complex; GO:0045121//membrane raf…	GO:0003682//chromatin binding; GO:0003690//double-stranded DNA binding; GO:0004709//MAP kinase kinase kinase activity; GO:0004716//receptor signaling protein tyrosine kinase activity; GO:0005006//epidermal growth factor-activated receptor activity; GO:0005088//Ras guanyl-nucleotide exchange factor activity; GO:0005524//ATP binding; GO:0019903//protein phosphatase binding; GO:0030235//nitric-oxide…	K04361 epidermal growth factor receptor [EC:2.7.10.1] | (RefSeq) EGFR, ERBB, ERBB1, HER1, NISBD2, PI	http://www.genome.jp/dbget-bin/www_bget?hsa:1956
ZSCAN23	13.4877	51.4101	245.387	3.4467	0.0128932	1	zinc finger and scan domain-containing protein 23	GO:0006355//regulation of transcription, DNA-templated	GO:0005634//nucleus; GO:0070062//extracellular exosome	GO:0003700//transcription factor activity, sequence-specific DNA binding; GO:0043565//sequence-specific DNA binding; GO:0046872//metal ion binding	K09230 SCAN domain-containing zinc finger protein | (RefSeq) ZSCAN23, ZNF390, ZNF453, dJ29K1.3, dJ29	http://www.genome.jp/dbget-bin/www_bget?hsa:222696
MYCL	319.794	1061.17	943.168	1.6475	0.0142434	1	protein l-myc	GO:0006355//regulation of transcription, DNA-templated; GO:0045607//regulation of auditory receptor cell differentiation	GO:0005634//nucleus	GO:0003677//DNA binding; GO:0003700//transcription factor activity, sequence-specific DNA binding; GO:0046983//protein dimerization activity	K09110 L-myc proto-oncogene protein | (RefSeq) MYCL, L-Myc, LMYC, MYCL1, bHLHe38; MYCL proto-oncogen	http://www.genome.jp/dbget-bin/www_bget?hsa:4610
MSMO1	3734.73	6732.88	14213.6	1.48757	0.0145945	1	methylsterol monooxygenase 1 isoform x1	GO:0006633//fatty acid biosynthetic process; GO:0006695//cholesterol biosynthetic process; GO:0055114//oxidation-reduction process	GO:0005789//endoplasmic reticulum membrane; GO:0005886//plasma membrane; GO:0016021//integral component of membrane	GO:0000254//C-4 methylsterol oxidase activity; GO:0005506//iron ion binding	K07750 methylsterol monooxygenase [EC:1.14.18.9] | (RefSeq) MSMO1, DESP4, ERG25, MCCPD, SC4MOL; meth	http://www.genome.jp/dbget-bin/www_bget?hsa:6307
POU3F4	480.964	903.975	2329.31	1.74856	0.0146236	1	pou class transcription factor 4	GO:0006357//regulation of transcription from RNA polymerase II promoter; GO:0007605//sensory perception of sound; GO:0021879//forebrain neuron differentiation; GO:0090103//cochlea morphogenesis; GO:2001054//negative regulation of mesenchymal cell apoptotic process	GO:0005634//nucleus	GO:0000977//RNA polymerase II regulatory region sequence-specific DNA binding; GO:0003680//AT DNA binding; GO:0003700//transcription factor activity, sequence-specific DNA binding	K09365 POU domain transcription factor, class 3 | (RefSeq) POU3F4, BRAIN-4, BRN-4, BRN4, DFN3, DFNX2	http://www.genome.jp/dbget-bin/www_bget?hsa:5456
SLC6A11	546.782	1284.9	1780.32	1.48662	0.0147223	1	sodium- and chloride-dependent gaba transporter 3	GO:0006836//neurotransmitter transport; GO:0007268//synaptic transmission; GO:0007420//brain development; GO:0015812//gamma-aminobutyric acid transport; GO:0042493//response to drug; GO:0055085//transmembrane transport	GO:0005737//cytoplasm; GO:0005887//integral component of plasma membrane; GO:0043005//neuron projection	GO:0005328//neurotransmitter:sodium symporter activity; GO:0005332//gamma-aminobutyric acid:sodium symporter activity; GO:0042165//neurotransmitter binding	K05044 solute carrier family 6 (neurotransmitter transporter, GABA) member 11 | (RefSeq) SLC6A11, GA	http://www.genome.jp/dbget-bin/www_bget?hsa:6538
GAB2	1233.65	2070.97	5598.46	1.636	0.0159304	1	grb2-associated-binding protein 2	GO:0007169//transmembrane receptor protein tyrosine kinase signaling pathway; GO:0008284//positive regulation of cell proliferation; GO:0030316//osteoclast differentiation; GO:0038095//Fc-epsilon receptor signaling pathway; GO:0043306//positive regulation of mast cell degranulation; GO:0048015//phosphatidylinositol-mediated signaling	GO:0005829//cytosol; GO:0005886//plasma membrane	GO:0005068//transmembrane receptor protein tyrosine kinase adaptor activity; GO:0005547//phosphatidylinositol-3,4,5-trisphosphate binding; GO:0043325//phosphatidylinositol-3,4-bisphosphate binding	K08091 growth factor receptor bound protein 2-associated protein 2 | (RefSeq) GAB2; GRB2 associated	http://www.genome.jp/dbget-bin/www_bget?hsa:9846
PDE4DIP	1056.45	2048.79	3677.06	1.43806	0.0163895	1	phosphodiesterase 4d interacting protein	GO:0030036//actin cytoskeleton organization; GO:0043623//cellular protein complex assembly	GO:0005634//nucleus; GO:0005794//Golgi apparatus; GO:0005813//centrosome; GO:0005815//microtubule organizing center; GO:0030016//myofibril	GO:0003779//actin binding; GO:0019899//enzyme binding	K16549 myomegalin | (RefSeq) PDE4DIP, CMYA2, MMGL; phosphodiesterase 4D interacting protein	http://www.genome.jp/dbget-bin/www_bget?hsa:9659
ABCA1	238.788	1704.11	428.362	2.15822	0.0165118	1	atp-binding cassette sub-family a member 1 isoform x2	GO:0002790//peptide secretion; GO:0006497//protein lipidation; GO:0006911//phagocytosis, engulfment; GO:0007040//lysosome organization; GO:0007186//G-protein coupled receptor signaling pathway; GO:0007584//response to nutrient; GO:0008203//cholesterol metabolic process; GO:0010745//negative regulation of macrophage derived foam cell differentiation; GO:0010875//positive regulation of cholesterol …	GO:0005789//endoplasmic reticulum membrane; GO:0005794//Golgi apparatus; GO:0005887//integral component of plasma membrane; GO:0009897//external side of plasma membrane; GO:0034364//high-density lipoprotein particle; GO:0045121//membrane raft; GO:0045335//phagocytic vesicle; GO:0048471//perinuclear region of cytoplasm	GO:0005102//receptor binding; GO:0005524//ATP binding; GO:0005543//phospholipid binding; GO:0005548//phospholipid transporter activity; GO:0008509//anion transmembrane transporter activity; GO:0015485//cholesterol binding; GO:0017127//cholesterol transporter activity; GO:0019905//syntaxin binding; GO:0031267//small GTPase binding; GO:0034186//apolipoprotein A-I binding; GO:0034188//apolipoprotein…	K05641 ATP-binding cassette, subfamily A (ABC1), member 1 | (RefSeq) ABCA1, ABC-1, ABC1, CERP, HDLCQ	http://www.genome.jp/dbget-bin/www_bget?hsa:19
ZNF483	14.3315	40.3259	302.932	3.56989	0.0169864	1	zinc finger protein 483	GO:0006355//regulation of transcription, DNA-templated	GO:0005634//nucleus	GO:0003677//DNA binding; GO:0003700//transcription factor activity, sequence-specific DNA binding; GO:0005515//protein binding; GO:0046872//metal ion binding	K09229 KRAB and SCAN domains-containing zinc finger protein | (RefSeq) ZNF483, ZKSCAN16, ZSCAN48; zi	http://www.genome.jp/dbget-bin/www_bget?hsa:158399
INSIG1	6939.56	11375.7	30146.6	1.58094	0.0177237	1	insulin-induced gene 1 protein isoform x1	GO:0006641//triglyceride metabolic process; GO:0006695//cholesterol biosynthetic process; GO:0008283//cell proliferation; GO:0010894//negative regulation of steroid biosynthetic process; GO:0032355//response to estradiol; GO:0032869//cellular response to insulin stimulus; GO:0032933//SREBP signaling pathway; GO:0042472//inner ear morphogenesis; GO:0042474//middle ear morphogenesis; GO:0045599//ne…	GO:0032937//SREBP-SCAP-Insig complex	GO:0005515//protein binding	no KO assigned | (RefSeq) INSIG1, CL6; insulin induced gene 1	http://www.genome.jp/dbget-bin/www_bget?hsa:3638
DLL4	2.77556e-17	20.1511	11.8753	7.02466	0.01942	1	delta-like protein 4	GO:0000122//negative regulation of transcription from RNA polymerase II promoter; GO:0001569//patterning of blood vessels; GO:0001974//blood vessel remodeling; GO:0003209//cardiac atrium morphogenesis; GO:0003222//ventricular trabecula myocardium morphogenesis; GO:0003344//pericardium morphogenesis; GO:0007220//Notch receptor processing; GO:0007601//visual perception; GO:0008015//blood circulatio…	GO:0005886//plasma membrane; GO:0016021//integral component of membrane	GO:0005112//Notch binding; GO:0005509//calcium ion binding	K06051 delta | (RefSeq) DLL4, AOS6, delta4, hdelta2; delta like canonical Notch ligand 4	http://www.genome.jp/dbget-bin/www_bget?hsa:54567
GFOD1	47.2406	111.876	545.242	2.79446	0.0197911	1	glucose-fructose oxidoreductase domain-containing protein 1	GO:0055114//oxidation-reduction process	GO:0005576//extracellular region	GO:0005515//protein binding; GO:0016491//oxidoreductase activity	no KO assigned | (RefSeq) GFOD1, ADG-90, C6orf114; glucose-fructose oxidoreductase domain containing	http://www.genome.jp/dbget-bin/www_bget?hsa:54438
NKD1	229.506	601.641	951.228	1.75757	0.0200955	1	protein naked cuticle homolog 1	GO:0001754//eye photoreceptor cell differentiation; GO:0007525//somatic muscle development; GO:0045732//positive regulation of protein catabolic process; GO:0090090//negative regulation of canonical Wnt signaling pathway; GO:0090249//regulation of cell motility involved in somitogenic axis elongation; GO:1901231//positive regulation of non-canonical Wnt signaling pathway via JNK cascade; GO:19012…	GO:0000159//protein phosphatase type 2A complex; GO:0005737//cytoplasm; GO:0005886//plasma membrane	GO:0005509//calcium ion binding; GO:0030165//PDZ domain binding	K03213 naked cuticle | (RefSeq) NKD1, Naked1; NKD inhibitor of WNT signaling pathway 1	http://www.genome.jp/dbget-bin/www_bget?hsa:85407
REL	156.937	311.412	1117.99	2.18602	0.0216024	1	proto-oncogene c-rel isoform x1	GO:0000122//negative regulation of transcription from RNA polymerase II promoter; GO:0006954//inflammatory response; GO:0032688//negative regulation of interferon-beta production; GO:0034097//response to cytokine; GO:0038061//NIK/NF-kappaB signaling; GO:0043123//positive regulation of I-kappaB kinase/NF-kappaB signaling; GO:0045087//innate immune response; GO:0045944//positive regulation of trans…	GO:0005654//nucleoplasm; GO:0005667//transcription factor complex; GO:0005829//cytosol; GO:0033256//I-kappaB/NF-kappaB complex	GO:0000980//RNA polymerase II distal enhancer sequence-specific DNA binding; GO:0001205//transcriptional activator activity, RNA polymerase II distal enhancer sequence-specific binding; GO:0003682//chromatin binding; GO:0005515//protein binding	K09254 c-Rel proto-oncogene protein | (RefSeq) REL, C-Rel; REL proto-oncogene, NF-kB subunit	http://www.genome.jp/dbget-bin/www_bget?hsa:5966
EPHB1	869.964	3858.72	1400.83	1.59585	0.02192	1	ephrin type-b receptor 1	GO:0001525//angiogenesis; GO:0001771//immunological synapse formation; GO:0018108//peptidyl-tyrosine phosphorylation; GO:0021631//optic nerve morphogenesis; GO:0021952//central nervous system projection neuron axonogenesis; GO:0030010//establishment of cell polarity; GO:0031290//retinal ganglion cell axon guidance; GO:0031589//cell-substrate adhesion; GO:0046328//regulation of JNK cascade; GO:004…	GO:0005829//cytosol; GO:0005887//integral component of plasma membrane; GO:0030424//axon; GO:0030425//dendrite; GO:0031901//early endosome membrane; GO:0032433//filopodium tip; GO:0045121//membrane raft; GO:0070062//extracellular exosome	GO:0005005//transmembrane-ephrin receptor activity; GO:0005524//ATP binding; GO:0008046//axon guidance receptor activity; GO:0032403//protein complex binding	K05110 Eph receptor B1 [EC:2.7.10.1] | (RefSeq) EPHB1, ELK, EPHT2, Hek6, NET; EPH receptor B1	http://www.genome.jp/dbget-bin/www_bget?hsa:2047
PVRIG	67.4923	174.355	548.864	2.4191	0.0223182	1	transmembrane protein pvrig	-	GO:0016021//integral component of membrane	-	no KO assigned | (RefSeq) PVRIG, C7orf15, CD112R; PVR related immunoglobulin domain containing	http://www.genome.jp/dbget-bin/www_bget?hsa:79037
PATL2	2.77556e-17	15.1165	14.1398	6.89533	0.0223456	1	protein pat1 homolog 2 isoform x2	GO:0000290//deadenylation-dependent decapping of nuclear-transcribed mRNA; GO:0010607//negative regulation of cytoplasmic mRNA processing body assembly; GO:0017148//negative regulation of translation	GO:0000932//cytoplasmic mRNA processing body; GO:0005634//nucleus	GO:0003723//RNA binding; GO:0005515//protein binding	no KO assigned | (RefSeq) PATL2, OOMD4, Pat1a, hPat1a; PAT1 homolog 2	http://www.genome.jp/dbget-bin/www_bget?hsa:197135
KIF5A	427.803	818.314	1733.15	1.57582	0.0228328	1	kinesin heavy chain isoform 5a	GO:0006890//retrograde vesicle-mediated transport, Golgi to ER; GO:0007018//microtubule-based movement; GO:0007268//synaptic transmission; GO:0007411//axon guidance; GO:0008104//protein localization; GO:0019886//antigen processing and presentation of exogenous peptide antigen via MHC class II; GO:0030705//cytoskeleton-dependent intracellular transport; GO:0046854//phosphatidylinositol phosphoryla…	GO:0005829//cytosol; GO:0005871//kinesin complex; GO:0005874//microtubule; GO:0016020//membrane; GO:0035253//ciliary rootlet; GO:0043005//neuron projection; GO:0043025//neuronal cell body; GO:0048471//perinuclear region of cytoplasm	GO:0005524//ATP binding; GO:0008017//microtubule binding; GO:0008574//ATP-dependent microtubule motor activity, plus-end-directed; GO:0016307//phosphatidylinositol phosphate kinase activity	K10396 kinesin family member 5 | (RefSeq) KIF5A, ALS25, D12S1889, MY050, NEIMY, NKHC, SPG10; kinesin	http://www.genome.jp/dbget-bin/www_bget?hsa:3798
FGFBP3	2072.41	4701.22	4947.26	1.21893	0.0229312	1	fibroblast growth factor-binding protein 3	GO:0043117//positive regulation of vascular permeability; GO:0045743//positive regulation of fibroblast growth factor receptor signaling pathway	GO:0031012//extracellular matrix	GO:0008201//heparin binding; GO:0017134//fibroblast growth factor binding	no KO assigned | (RefSeq) FGFBP3, C10orf13, FGF-BP3; fibroblast growth factor binding protein 3	http://www.genome.jp/dbget-bin/www_bget?hsa:143282
EPHB3	728.203	1495.53	2251.85	1.3632	0.0233529	1	ephrin type-b receptor 3	GO:0001525//angiogenesis; GO:0001655//urogenital system development; GO:0007413//axonal fasciculation; GO:0016477//cell migration; GO:0018108//peptidyl-tyrosine phosphorylation; GO:0021952//central nervous system projection neuron axonogenesis; GO:0022038//corpus callosum development; GO:0022407//regulation of cell-cell adhesion; GO:0031290//retinal ganglion cell axon guidance; GO:0034446//substr…	GO:0005576//extracellular region; GO:0005829//cytosol; GO:0005887//integral component of plasma membrane; GO:0030425//dendrite	GO:0005003//ephrin receptor activity; GO:0005524//ATP binding; GO:0008046//axon guidance receptor activity	K05112 Eph receptor B3 [EC:2.7.10.1] | (RefSeq) EPHB3, EK2, ETK2, HEK2, TYRO6; EPH receptor B3	http://www.genome.jp/dbget-bin/www_bget?hsa:2049
PANK3	449.742	605.681	3098.23	2.04147	0.0236044	1	pantothenate kinase 3	GO:0015937//coenzyme A biosynthetic process; GO:0016310//phosphorylation	GO:0005737//cytoplasm; GO:0016021//integral component of membrane	GO:0004594//pantothenate kinase activity; GO:0005524//ATP binding	K09680 type II pantothenate kinase [EC:2.7.1.33] | (RefSeq) PANK3; pantothenate kinase 3	http://www.genome.jp/dbget-bin/www_bget?hsa:79646
RNF169	953.502	1368.56	4872.83	1.71033	0.0240868	1	e3 ubiquitin-protein ligase rnf169	GO:0016567//protein ubiquitination; GO:2000780//negative regulation of double-strand break repair	GO:0005654//nucleoplasm; GO:0035861//site of double-strand break	GO:0008270//zinc ion binding; GO:0016874//ligase activity; GO:0031491//nucleosome binding; GO:0070530//K63-linked polyubiquitin binding	K20805 E3 ubiquitin-protein ligase RNF169 [EC:2.3.2.31] | (RefSeq) RNF169; ring finger protein 169	http://www.genome.jp/dbget-bin/www_bget?hsa:254225
ZNF397	280.979	563.35	1346.23	1.76404	0.0243964	1	zinc finger protein 397	GO:0006355//regulation of transcription, DNA-templated	GO:0005634//nucleus; GO:0005737//cytoplasm	GO:0003700//transcription factor activity, sequence-specific DNA binding; GO:0005515//protein binding; GO:0043565//sequence-specific DNA binding; GO:0046872//metal ion binding	K09230 SCAN domain-containing zinc finger protein | (RefSeq) ZNF397, ZNF47, ZSCAN15; zinc finger pro	http://www.genome.jp/dbget-bin/www_bget?hsa:84307
CHD7	3095.96	5886.35	8678.47	1.23396	0.0248065	1	chromodomain-helicase-dna-binding protein 7 isoform x1	GO:0001501//skeletal system development; GO:0001701//in utero embryonic development; GO:0003007//heart morphogenesis; GO:0006355//regulation of transcription, DNA-templated; GO:0006364//rRNA processing; GO:0007512//adult heart development; GO:0007605//sensory perception of sound; GO:0007628//adult walking behavior; GO:0008015//blood circulation; GO:0021553//olfactory nerve development; GO:0021772…	GO:0005730//nucleolus	GO:0000978//RNA polymerase II core promoter proximal region sequence-specific DNA binding; GO:0003682//chromatin binding; GO:0004386//helicase activity; GO:0005515//protein binding; GO:0005524//ATP binding	K14437 chromodomain-helicase-DNA-binding protein 7 [EC:3.6.4.12] | (RefSeq) CHD7, CRG, HH5, IS3, KAL	http://www.genome.jp/dbget-bin/www_bget?hsa:55636
RBM12B	662.385	1249.64	2285.9	1.41586	0.025766	1	rna-binding protein 12b	-	-	GO:0000166//nucleotide binding; GO:0005515//protein binding; GO:0044822//poly(A) RNA binding	no KO assigned | (RefSeq) RBM12B, MGC:33837; RNA binding motif protein 12B	http://www.genome.jp/dbget-bin/www_bget?hsa:389677
BCAN	2705.27	13661.2	3692.81	1.68141	0.0260859	1	brevican core protein	GO:0001501//skeletal system development; GO:0007155//cell adhesion; GO:0021766//hippocampus development; GO:0022617//extracellular matrix disassembly; GO:0030206//chondroitin sulfate biosynthetic process; GO:0030207//chondroitin sulfate catabolic process; GO:0030208//dermatan sulfate biosynthetic process; GO:0048168//regulation of neuronal synaptic plasticity	GO:0005578//proteinaceous extracellular matrix; GO:0005615//extracellular space; GO:0005796//Golgi lumen; GO:0030425//dendrite; GO:0031225//anchored component of membrane; GO:0043202//lysosomal lumen; GO:0045202//synapse	GO:0005201//extracellular matrix structural constituent; GO:0005540//hyaluronic acid binding; GO:0030246//carbohydrate binding	K06795 brevican | (RefSeq) BCAN, BEHAB, CSPG7; brevican	http://www.genome.jp/dbget-bin/www_bget?hsa:63827
ARL5B	236.256	374.902	1608.33	2.06867	0.0262007	1	adp-ribosylation factor-like protein 5b	GO:0007264//small GTPase mediated signal transduction	GO:0005622//intracellular	GO:0005525//GTP binding	K07950 ADP-ribosylation factor-like protein 5B | (RefSeq) ARL5B, ARL8; ADP ribosylation factor like	http://www.genome.jp/dbget-bin/www_bget?hsa:221079
SLC5A3	2587.14	3757.96	11383	1.54894	0.0264079	1	sodium myo-inositol cotransporter	GO:0006020//inositol metabolic process; GO:0006814//sodium ion transport; GO:0007422//peripheral nervous system development; GO:0015798//myo-inositol transport; GO:0043576//regulation of respiratory gaseous exchange; GO:0055085//transmembrane transport	GO:0005887//integral component of plasma membrane	GO:0005367//myo-inositol:sodium symporter activity	K14383 solute carrier family 5 (sodium/myo-inositol cotransporter), member 3 | (RefSeq) SLC5A3, BCW2	http://www.genome.jp/dbget-bin/www_bget?hsa:6526
YPEL2	116.434	188.467	1066.16	2.42824	0.0275233	1	Protein yippee-like 2	-	-	-	no KO assigned | (RefSeq) YPEL2, FKSG4; yippee like 2	http://www.genome.jp/dbget-bin/www_bget?hsa:388403
POMK	37.9586	84.6666	411.186	2.70305	0.0298015	1	protein o-mannose kinase	GO:0001764//neuron migration; GO:0006468//protein phosphorylation; GO:0006493//protein O-linked glycosylation; GO:0007420//brain development; GO:0007611//learning or memory; GO:0019233//sensory perception of pain; GO:0046835//carbohydrate phosphorylation; GO:0050905//neuromuscular process	GO:0005789//endoplasmic reticulum membrane; GO:0016021//integral component of membrane	GO:0004672//protein kinase activity; GO:0005524//ATP binding; GO:0019200//carbohydrate kinase activity	K17547 glycoprotein-mannosyl O6-kinase [EC:2.7.1.183] | (RefSeq) POMK, MDDGA12, MDDGC12, SGK196; pro	http://www.genome.jp/dbget-bin/www_bget?hsa:84197
ART3	59.8979	347.671	189.504	2.16232	0.0301422	1	adp-ribosyltransferase 3	GO:0006471//protein ADP-ribosylation	GO:0005887//integral component of plasma membrane; GO:0031225//anchored component of membrane; GO:0070062//extracellular exosome	GO:0003950//NAD+ ADP-ribosyltransferase activity; GO:0003956//NAD(P)+-protein-arginine ADP-ribosyltransferase activity	K00775 ADP-ribosyltransferase 3 [EC:2.4.2.31] | (RefSeq) ART3, ARTC3; ADP-ribosyltransferase 3	http://www.genome.jp/dbget-bin/www_bget?hsa:419
NOS1AP	221.911	362.809	1387.27	1.97856	0.030607	1	carboxyl-terminal pdz ligand of neuronal nitric oxide synthase protein isoform x2	GO:0003062//regulation of heart rate by chemical signal; GO:0010628//positive regulation of gene expression; GO:0010750//positive regulation of nitric oxide mediated signal transduction; GO:0042981//regulation of apoptotic process; GO:0045429//positive regulation of nitric oxide biosynthetic process; GO:0051000//positive regulation of nitric-oxide synthase activity; GO:1901841//regulation of high…	GO:0005739//mitochondrion; GO:0005829//cytosol; GO:0005901//caveola; GO:0030018//Z disc; GO:0031965//nuclear membrane; GO:0033017//sarcoplasmic reticulum membrane; GO:0048471//perinuclear region of cytoplasm; GO:1902937//inward rectifier potassium channel complex; GO:1990454//L-type voltage-gated calcium channel complex	GO:0050998//nitric-oxide synthase binding	K16513 carboxyl-terminal PDZ ligand of neuronal nitric oxide synthase protein | (RefSeq) NOS1AP, 633	http://www.genome.jp/dbget-bin/www_bget?hsa:9722
ATP1A2	1.67372	18.1471	37.4715	3.94709	0.0317699	1	sodium potassium-transporting atpase subunit alpha-2	GO:0002026//regulation of the force of heart contraction; GO:0002087//regulation of respiratory gaseous exchange by neurological system process; GO:0006883//cellular sodium ion homeostasis; GO:0006940//regulation of smooth muscle contraction; GO:0008217//regulation of blood pressure; GO:0008344//adult locomotory behavior; GO:0008542//visual learning; GO:0010248//establishment or maintenance of tr…	GO:0005768//endosome; GO:0005829//cytosol; GO:0005890//sodium:potassium-exchanging ATPase complex; GO:0005901//caveola; GO:0014704//intercalated disc; GO:0030315//T-tubule; GO:0043197//dendritic spine; GO:0043209//myelin sheath; GO:0043231//intracellular membrane-bounded organelle; GO:1903561//extracellular vesicle	GO:0005391//sodium:potassium-exchanging ATPase activity; GO:0005524//ATP binding; GO:0008144//drug binding; GO:0030955//potassium ion binding; GO:0031402//sodium ion binding; GO:0051087//chaperone binding; GO:1990239//steroid hormone binding	K01539 sodium/potassium-transporting ATPase subunit alpha [EC:7.2.2.13] | (RefSeq) ATP1A2, FHM2, MHP	http://www.genome.jp/dbget-bin/www_bget?hsa:477
RBM15	761.112	926.15	4544.67	1.84532	0.031874	1	rna-binding protein 15 isoform x1	GO:0000122//negative regulation of transcription from RNA polymerase II promoter; GO:0000398//mRNA splicing, via spliceosome; GO:0001569//patterning of blood vessels; GO:0007221//positive regulation of transcription of Notch receptor target; GO:0016032//viral process; GO:0045638//negative regulation of myeloid cell differentiation; GO:0048536//spleen development; GO:0060412//ventricular septum mo…	GO:0016607//nuclear speck; GO:0031965//nuclear membrane	GO:0000166//nucleotide binding; GO:0005515//protein binding; GO:0044822//poly(A) RNA binding	K13190 RNA-binding protein 15 | (RefSeq) RBM15, OTT, OTT1, SPEN; RNA binding motif protein 15	http://www.genome.jp/dbget-bin/www_bget?hsa:64783
RC3H2	407.551	597.617	2082.28	1.71664	0.0323094	1	roquin-2 isoform x1	GO:0000209//protein polyubiquitination; GO:0001782//B cell homeostasis; GO:0009791//post-embryonic development; GO:0010608//posttranscriptional regulation of gene expression; GO:0035264//multicellular organism growth; GO:0042098//T cell proliferation; GO:0043029//T cell homeostasis; GO:0048286//lung alveolus development; GO:0048535//lymph node development; GO:0048536//spleen development; GO:00601…	GO:0000932//cytoplasmic mRNA processing body; GO:0005654//nucleoplasm; GO:0009986//cell surface; GO:0016020//membrane	GO:0003677//DNA binding; GO:0003729//mRNA binding; GO:0004842//ubiquitin-protein transferase activity; GO:0008270//zinc ion binding; GO:0016874//ligase activity	K15690 RING finger and CCCH-type zinc finger domain-containing protein | (RefSeq) RC3H2, MNAB, RNF16	http://www.genome.jp/dbget-bin/www_bget?hsa:54542
TGFB2	269.165	1059.15	588.152	1.61317	0.0323538	1	transforming growth factor beta-2 isoform x1	GO:0001502//cartilage condensation; GO:0001525//angiogenesis; GO:0001654//eye development; GO:0001666//response to hypoxia; GO:0001974//blood vessel remodeling; GO:0002576//platelet degranulation; GO:0003179//heart valve morphogenesis; GO:0007050//cell cycle arrest; GO:0007179//transforming growth factor beta receptor signaling pathway; GO:0007184//SMAD protein import into nucleus; GO:0007267//ce…	GO:0005615//extracellular space; GO:0005768//endosome; GO:0030424//axon; GO:0031012//extracellular matrix; GO:0031093//platelet alpha granule lumen; GO:0043025//neuronal cell body	GO:0001540//beta-amyloid binding; GO:0004702//receptor signaling protein serine/threonine kinase activity; GO:0005114//type II transforming growth factor beta receptor binding; GO:0005125//cytokine activity; GO:0008083//growth factor activity; GO:0034714//type III transforming growth factor beta receptor binding; GO:0042803//protein homodimerization activity; GO:0046982//protein heterodimerizatio…	K13376 transforming growth factor beta-2 | (RefSeq) TGFB2, G-TSF, LDS4, TGF-beta2; transforming grow	http://www.genome.jp/dbget-bin/www_bget?hsa:7042
CHIC1	596.567	894.906	2657.37	1.57363	0.0327444	1	cysteine-rich hydrophobic domain-containing protein 1 isoform x1	GO:0006810//transport	GO:0005886//plasma membrane; GO:0016021//integral component of membrane; GO:0031410//cytoplasmic vesicle	-	no KO assigned | (RefSeq) CHIC1, BRX; cysteine rich hydrophobic domain 1	http://www.genome.jp/dbget-bin/www_bget?hsa:53344
NHLRC2	394.894	528.083	2304.49	1.84209	0.0327802	1	nhl repeat-containing protein 2	-	-	GO:0005515//protein binding	no KO assigned | (RefSeq) NHLRC2, FINCA; NHL repeat containing 2	http://www.genome.jp/dbget-bin/www_bget?hsa:374354
HIST1H1E	8.42467	19.1627	178.267	3.5304	0.0330029	1	histone	GO:0000122//negative regulation of transcription from RNA polymerase II promoter; GO:0006334//nucleosome assembly; GO:0016584//nucleosome positioning; GO:0080182//histone H3-K4 trimethylation; GO:0098532//histone H3-K27 trimethylation	GO:0000786//nucleosome; GO:0005720//nuclear heterochromatin; GO:0070062//extracellular exosome	GO:0005515//protein binding; GO:0031490//chromatin DNA binding; GO:0044822//poly(A) RNA binding	K11275 histone H1/5 | (RefSeq) H1-4, H1.4, H1E, H1F4, H1s-4, HIST1H1E, RMNS, dJ221C16.5; H1.4 linker	http://www.genome.jp/dbget-bin/www_bget?hsa:3008
PDP2	749.298	1073.28	3362.93	1.56543	0.0331547	1	pyruvate dehydrogenase	GO:0006470//protein dephosphorylation; GO:0010510//regulation of acetyl-CoA biosynthetic process from pyruvate	GO:0005759//mitochondrial matrix	GO:0004724//magnesium-dependent protein serine/threonine phosphatase activity; GO:0004741//[pyruvate dehydrogenase (lipoamide)] phosphatase activity; GO:0046872//metal ion binding	K01102 pyruvate dehydrogenase phosphatase [EC:3.1.3.43] | (RefSeq) PDP2, PDPC_2, PPM2B, PPM2C2; pyru	http://www.genome.jp/dbget-bin/www_bget?hsa:57546
ACKR4	8.42467	21.1779	161.83	3.42102	0.0335983	1	atypical chemokine receptor 4	GO:0006898//receptor-mediated endocytosis; GO:0006935//chemotaxis; GO:0006955//immune response; GO:0007186//G-protein coupled receptor signaling pathway; GO:0070098//chemokine-mediated signaling pathway	GO:0005769//early endosome; GO:0005887//integral component of plasma membrane; GO:0055037//recycling endosome	GO:0004950//chemokine receptor activity; GO:0005044//scavenger receptor activity; GO:0019956//chemokine binding	K04186 atypical chemokine receptor 4 | (RefSeq) ACKR4, CC-CKR-11, CCBP2, CCR-11, CCR10, CCR11, CCRL1	http://www.genome.jp/dbget-bin/www_bget?hsa:51554
HMGCR	4514.42	6874.98	15617.7	1.31679	0.0344673	1	3-hydroxy-3-methylglutaryl-coenzyme a reductase isoform x1	GO:0006695//cholesterol biosynthetic process; GO:0006743//ubiquinone metabolic process; GO:0007568//aging; GO:0007584//response to nutrient; GO:0008299//isoprenoid biosynthetic process; GO:0008542//visual learning; GO:0010664//negative regulation of striated muscle cell apoptotic process; GO:0010666//positive regulation of cardiac muscle cell apoptotic process; GO:0015936//coenzyme A metabolic pr…	GO:0005778//peroxisomal membrane; GO:0005789//endoplasmic reticulum membrane; GO:0016021//integral component of membrane	GO:0004420//hydroxymethylglutaryl-CoA reductase (NADPH) activity; GO:0042282//hydroxymethylglutaryl-CoA reductase activity; GO:0042803//protein homodimerization activity; GO:0051721//protein phosphatase 2A binding; GO:0070402//NADPH binding	K00021 hydroxymethylglutaryl-CoA reductase (NADPH) [EC:1.1.1.34] | (RefSeq) HMGCR, LDLCQ3; 3-hydroxy	http://www.genome.jp/dbget-bin/www_bget?hsa:3156
CDHR5	19.3945	19.1631	482.74	3.68502	0.0345004	1	cadherin-related family member 5	GO:0007156//homophilic cell adhesion via plasma membrane adhesion molecules; GO:0030154//cell differentiation; GO:0032532//regulation of microvillus length	GO:0005905//coated pit; GO:0016324//apical plasma membrane; GO:0031526//brush border membrane; GO:0031528//microvillus membrane; GO:0044214//spanning component of plasma membrane; GO:0070062//extracellular exosome	GO:0005509//calcium ion binding; GO:0008013//beta-catenin binding; GO:0050839//cell adhesion molecule binding	K16505 cadherin-related family member 5 | (RefSeq) CDHR5, MLPCDH, MU-PCDH, MUCDHL, MUPCDH; cadherin	http://www.genome.jp/dbget-bin/www_bget?hsa:53841
ADAMTS14	29.5204	195.499	102.489	2.33008	0.0354168	1	a disintegrin and metalloproteinase with thrombospondin motifs 14 isoform x1	GO:0006508//proteolysis; GO:0007229//integrin-mediated signaling pathway; GO:0030199//collagen fibril organization; GO:0030574//collagen catabolic process	GO:0005578//proteinaceous extracellular matrix	GO:0004222//metalloendopeptidase activity; GO:0008270//zinc ion binding	K08628 a disintegrin and metalloproteinase with thrombospondin motifs 14 [EC:3.4.24.-] | (RefSeq) AD	http://www.genome.jp/dbget-bin/www_bget?hsa:140766
HMGCS1	12334.9	16309.7	53437.6	1.49937	0.0365424	1	hydroxymethylglutaryl- cytoplasmic	GO:0001889//liver development; GO:0006695//cholesterol biosynthetic process; GO:0007420//brain development; GO:0008299//isoprenoid biosynthetic process; GO:0008584//male gonad development; GO:0009645//response to low light intensity stimulus; GO:0014074//response to purine-containing compound; GO:0033197//response to vitamin E; GO:0042493//response to drug; GO:0046690//response to tellurium ion; …	GO:0005654//nucleoplasm; GO:0005829//cytosol; GO:0005886//plasma membrane	GO:0004421//hydroxymethylglutaryl-CoA synthase activity; GO:0008144//drug binding; GO:0016853//isomerase activity; GO:0042803//protein homodimerization activity; GO:0043177//organic acid binding	K01641 hydroxymethylglutaryl-CoA synthase [EC:2.3.3.10] | (RefSeq) HMGCS1, HMGCS; 3-hydroxy-3-methyl	http://www.genome.jp/dbget-bin/www_bget?hsa:3157
MYO18A	216.004	460.557	948.799	1.70508	0.0369397	1	unconventional myosin-xviiia isoform x3	GO:0006259//DNA metabolic process; GO:0016477//cell migration; GO:0031032//actomyosin structure organization; GO:0043066//negative regulation of apoptotic process; GO:0048194//Golgi vesicle budding; GO:0050714//positive regulation of protein secretion; GO:0090164//asymmetric Golgi ribbon formation	GO:0000139//Golgi membrane; GO:0005654//nucleoplasm; GO:0005793//endoplasmic reticulum-Golgi intermediate compartment; GO:0005802//trans-Golgi network; GO:0016459//myosin complex; GO:0042641//actomyosin	GO:0003677//DNA binding; GO:0003774//motor activity; GO:0005524//ATP binding; GO:0008094//DNA-dependent ATPase activity; GO:0043531//ADP binding; GO:0044822//poly(A) RNA binding; GO:0051015//actin filament binding	K10362 myosin XVIII | (RefSeq) MYO18A, MAJN, MYSPDZ, SP-R210, SPR210; myosin XVIIIA	http://www.genome.jp/dbget-bin/www_bget?hsa:399687
GTPBP6	66.6485	1106.5	57.9845	3.12433	0.0374251	1	gtp-binding protein 6	-	GO:0005737//cytoplasm	GO:0005525//GTP binding; GO:0043022//ribosome binding; GO:0046872//metal ion binding	no KO assigned | (RefSeq) GTPBP6, PGPL; GTP binding protein 6 (putative)	http://www.genome.jp/dbget-bin/www_bget?hsa:8225
ZBTB8B	189.846	330.559	1098.02	1.91075	0.0378989	1	zinc finger and btb domain-containing protein 8b	GO:0006355//regulation of transcription, DNA-templated	GO:0005634//nucleus	GO:0003677//DNA binding; GO:0046872//metal ion binding	K10495 zinc finger and BTB domain-containing protein 8 | (RefSeq) ZBTB8B, ZNF916B; zinc finger and B	http://www.genome.jp/dbget-bin/www_bget?hsa:728116
VGLL3	986.411	1754.52	2825.7	1.21494	0.039292	1	transcription cofactor vestigial-like protein 3 isoform x3	GO:0006355//regulation of transcription, DNA-templated	GO:0005634//nucleus	-	no KO assigned | (RefSeq) VGLL3, VGL-3, VGL3; vestigial like family member 3	http://www.genome.jp/dbget-bin/www_bget?hsa:389136
TTBK2	107.152	140.095	1016.73	2.43096	0.0397174	1	tau-tubulin kinase 2 isoform x1	GO:0007224//smoothened signaling pathway; GO:0008360//regulation of cell shape; GO:0018105//peptidyl-serine phosphorylation; GO:0030030//cell projection organization	GO:0005615//extracellular space; GO:0005634//nucleus; GO:0005814//centriole; GO:0005829//cytosol; GO:0035869//ciliary transition zone; GO:0036064//ciliary basal body; GO:0045095//keratin filament	GO:0004674//protein serine/threonine kinase activity; GO:0005198//structural molecule activity; GO:0005515//protein binding; GO:0005524//ATP binding	K08815 tau tubulin kinase [EC:2.7.11.26] | (RefSeq) TTBK2, SCA11, TTBK; tau tubulin kinase 2	http://www.genome.jp/dbget-bin/www_bget?hsa:146057
BACH1	1939.93	3180.51	5774.97	1.20665	0.0398678	1	transcription regulator protein bach1 isoform x1	GO:0000077//DNA damage checkpoint; GO:0000083//regulation of transcription involved in G1/S transition of mitotic cell cycle; GO:0000117//regulation of transcription involved in G2/M transition of mitotic cell cycle; GO:0000122//negative regulation of transcription from RNA polymerase II promoter; GO:0000731//DNA synthesis involved in DNA repair; GO:0000732//strand displacement; GO:0006260//DNA r…	GO:0005654//nucleoplasm; GO:0005829//cytosol; GO:0031463//Cul3-RING ubiquitin ligase complex; GO:0031965//nuclear membrane	GO:0000980//RNA polymerase II distal enhancer sequence-specific DNA binding; GO:0001078//transcriptional repressor activity, RNA polymerase II core promoter proximal region sequence-specific binding; GO:0001205//transcriptional activator activity, RNA polymerase II distal enhancer sequence-specific binding; GO:0001206//transcriptional repressor activity, RNA polymerase II distal enhancer sequence…	K09042 transcription regulator BACH | (RefSeq) BACH1, BACH-1, BTBD24; BTB domain and CNC homolog 1	http://www.genome.jp/dbget-bin/www_bget?hsa:571
LDLR	2943.23	4290.06	10261.2	1.30559	0.0401546	1	low density lipoprotein receptor	GO:0006898//receptor-mediated endocytosis; GO:0008203//cholesterol metabolic process; GO:0010867//positive regulation of triglyceride biosynthetic process; GO:0010899//regulation of phosphatidylcholine catabolic process; GO:0015914//phospholipid transport; GO:0030299//intestinal cholesterol absorption; GO:0034383//low-density lipoprotein particle clearance; GO:0042159//lipoprotein catabolic proce…	GO:0005764//lysosome; GO:0005769//early endosome; GO:0005770//late endosome; GO:0005794//Golgi apparatus; GO:0005887//integral component of plasma membrane; GO:0005905//coated pit; GO:0009897//external side of plasma membrane; GO:0010008//endosome membrane; GO:0016323//basolateral plasma membrane; GO:0030669//clathrin-coated endocytic vesicle membrane; GO:0034362//low-density lipoprotein particle…	GO:0001618//virus receptor activity; GO:0001948//glycoprotein binding; GO:0002020//protease binding; GO:0005041//low-density lipoprotein receptor activity; GO:0005509//calcium ion binding; GO:0030169//low-density lipoprotein particle binding; GO:0030229//very-low-density lipoprotein particle receptor activity; GO:0032050//clathrin heavy chain binding; GO:0042802//identical protein binding	K12473 low-density lipoprotein receptor | (RefSeq) LDLR, FH, FHC, FHCL1, LDLCQ2; low density lipopro	http://www.genome.jp/dbget-bin/www_bget?hsa:3949
FUT9	1613.37	2289.65	5998.29	1.36079	0.040252	1	alpha-( )-fucosyltransferase 9	GO:0006487//protein N-linked glycosylation; GO:0007399//nervous system development; GO:0036065//fucosylation; GO:0042355//L-fucose catabolic process	GO:0016021//integral component of membrane; GO:0032580//Golgi cisterna membrane	GO:0017083//4-galactosyl-N-acetylglucosaminide 3-alpha-L-fucosyltransferase activity	K03663 4-galactosyl-N-acetylglucosaminide 3-alpha-L-fucosyltransferase [EC:2.4.1.152] | (RefSeq) FUT	http://www.genome.jp/dbget-bin/www_bget?hsa:10690
ZDHHC22	1244.62	1725.3	4752.94	1.37971	0.0415368	1	palmitoyltransferase zdhhc22	GO:0018345//protein palmitoylation; GO:0072659//protein localization to plasma membrane	GO:0005783//endoplasmic reticulum; GO:0005794//Golgi apparatus; GO:0016021//integral component of membrane	GO:0005515//protein binding; GO:0008270//zinc ion binding; GO:0019706//protein-cysteine S-palmitoyltransferase activity	K18932 palmitoyltransferase [EC:2.3.1.225] | (RefSeq) ZDHHC22, C14orf59; zinc finger DHHC-type palmi	http://www.genome.jp/dbget-bin/www_bget?hsa:283576
TICRR	671.667	1146.84	2137.72	1.28956	0.0415378	1	treslin isoform x1	GO:0001731//formation of translation preinitiation complex; GO:0006281//DNA repair; GO:0010212//response to ionizing radiation; GO:0030174//regulation of DNA-dependent DNA replication initiation; GO:0033314//mitotic DNA replication checkpoint	GO:0005654//nucleoplasm	GO:0003682//chromatin binding; GO:0005515//protein binding	no KO assigned | (RefSeq) TICRR, C15orf42, SLD3, Treslin; TOPBP1 interacting checkpoint and replicat	http://www.genome.jp/dbget-bin/www_bget?hsa:90381
FAM72B	637.914	1011.8	2265.85	1.36088	0.041573	1	protein fam72a isoform x1	-	GO:0005739//mitochondrion	GO:0005515//protein binding	no KO assigned | (RefSeq) FAM72B, p17; family with sequence similarity 72 member B	http://www.genome.jp/dbget-bin/www_bget?hsa:653820
KLHL31	10.9562	62.4828	67.0256	2.54783	0.0416021	1	kelch-like protein 31	GO:0006355//regulation of transcription, DNA-templated; GO:0007519//skeletal muscle tissue development; GO:0016567//protein ubiquitination	GO:0016021//integral component of membrane; GO:0031463//Cul3-RING ubiquitin ligase complex	GO:0004842//ubiquitin-protein transferase activity	K10467 kelch-like protein 31 | (RefSeq) KLHL31, BKLHD6, KBTBD1, KLHL, bA345L23.2; kelch like family	http://www.genome.jp/dbget-bin/www_bget?hsa:401265
MXD1	474.213	491.804	3221.66	1.9688	0.0420289	1	max dimerization protein 1	GO:0000122//negative regulation of transcription from RNA polymerase II promoter; GO:0007275//multicellular organismal development; GO:0008283//cell proliferation	GO:0000790//nuclear chromatin	GO:0000978//RNA polymerase II core promoter proximal region sequence-specific DNA binding; GO:0001078//transcriptional repressor activity, RNA polymerase II core promoter proximal region sequence-specific binding; GO:0003714//transcription corepressor activity; GO:0046983//protein dimerization activity	K09114 MAX dimerization protein | (RefSeq) MXD1, BHLHC58, MAD, MAD1; MAX dimerization protein 1	http://www.genome.jp/dbget-bin/www_bget?hsa:4084
AGO2	569.565	604.674	3632.09	1.89472	0.0425136	1	protein argonaute-2 isoform x2	GO:0007223//Wnt signaling pathway, calcium modulating pathway; GO:0009791//post-embryonic development; GO:0010501//RNA secondary structure unwinding; GO:0010586//miRNA metabolic process; GO:0030154//cell differentiation; GO:0031054//pre-miRNA processing; GO:0035087//siRNA loading onto RISC involved in RNA interference; GO:0035279//mRNA cleavage involved in gene silencing by miRNA; GO:0035280//miR…	GO:0000932//cytoplasmic mRNA processing body; GO:0005654//nucleoplasm; GO:0005739//mitochondrion; GO:0005829//cytosol; GO:0005844//polysome; GO:0005845//mRNA cap binding complex; GO:0016020//membrane; GO:0016442//RISC complex; GO:0030425//dendrite; GO:0035068//micro-ribonucleoprotein complex; GO:0070578//RISC-loading complex	GO:0000340//RNA 7-methylguanosine cap binding; GO:0000993//RNA polymerase II core binding; GO:0001047//core promoter binding; GO:0003725//double-stranded RNA binding; GO:0003727//single-stranded RNA binding; GO:0003729//mRNA binding; GO:0003743//translation initiation factor activity; GO:0008022//protein C-terminus binding; GO:0016443//bidentate ribonuclease III activity; GO:0035197//siRNA bindin…	K11593 eukaryotic translation initiation factor 2C | (RefSeq) AGO2, CASC7, EIF2C2, LINC00980, PPD, Q	http://www.genome.jp/dbget-bin/www_bget?hsa:27161
PTAR1	4154.11	5291.78	17320.4	1.44443	0.0426423	1	protein prenyltransferase alpha subunit repeat-containing protein 1 isoform x2	GO:0018342//protein prenylation	GO:0005737//cytoplasm; GO:1990234//transferase complex	GO:0008318//protein prenyltransferase activity	K14137 protein prenyltransferase alpha subunit repeat containing protein 1 | (RefSeq) PTAR1; protein	http://www.genome.jp/dbget-bin/www_bget?hsa:375743
RIMS4	4012.35	6600.86	11131.5	1.14381	0.0430579	1	regulating synaptic membrane exocytosis protein 4 isoform x2	GO:0042391//regulation of membrane potential; GO:0048791//calcium ion-dependent exocytosis of neurotransmitter; GO:2000300//regulation of synaptic vesicle exocytosis	GO:0030054//cell junction; GO:0048786//presynaptic active zone; GO:0097060//synaptic membrane	GO:0044325//ion channel binding	K15299 regulating synaptic membrane exocytosis protein 4 | (RefSeq) RIMS4, C20orf190, RIM_4, RIM-4,	http://www.genome.jp/dbget-bin/www_bget?hsa:140730
UNC5D	355.235	700.403	1218.14	1.43265	0.0443752	1	netrin receptor unc5d isoform x1	GO:0006915//apoptotic process; GO:0007165//signal transduction; GO:0007411//axon guidance; GO:0021859//pyramidal neuron differentiation; GO:0098609//cell-cell adhesion; GO:2001222//regulation of neuron migration	GO:0005886//plasma membrane; GO:0009986//cell surface; GO:0016021//integral component of membrane	-	K07521 netrin receptor unc-5 | (RefSeq) UNC5D, PRO34692, Unc5h4; unc-5 netrin receptor D	http://www.genome.jp/dbget-bin/www_bget?hsa:137970
EPN2	1004.98	1952.04	2449.47	1.13067	0.045335	1	epsin-2 isoform x1	GO:0030100//regulation of endocytosis	GO:0005654//nucleoplasm; GO:0005794//Golgi apparatus; GO:0030128//clathrin coat of endocytic vesicle	GO:0005515//protein binding; GO:0008289//lipid binding	K12471 epsin | (RefSeq) EPN2, EHB21; epsin 2	http://www.genome.jp/dbget-bin/www_bget?hsa:22905
FASN	17216.4	27051.4	49673.5	1.15589	0.0464254	1	fatty acid synthase	GO:0001649//osteoblast differentiation; GO:0006084//acetyl-CoA metabolic process; GO:0006633//fatty acid biosynthetic process; GO:0015939//pantothenate metabolic process; GO:0030879//mammary gland development; GO:0031325//positive regulation of cellular metabolic process; GO:0035338//long-chain fatty-acyl-CoA biosynthetic process; GO:0055114//oxidation-reduction process; GO:0071353//cellular resp…	GO:0005739//mitochondrion; GO:0005794//Golgi apparatus; GO:0005829//cytosol; GO:0005886//plasma membrane; GO:0042470//melanosome; GO:0042587//glycogen granule; GO:0070062//extracellular exosome	GO:0004313//[acyl-carrier-protein] S-acetyltransferase activity; GO:0004314//[acyl-carrier-protein] S-malonyltransferase activity; GO:0004315//3-oxoacyl-[acyl-carrier-protein] synthase activity; GO:0004316//3-oxoacyl-[acyl-carrier-protein] reductase (NADPH) activity; GO:0004317//3-hydroxypalmitoyl-[acyl-carrier-protein] dehydratase activity; GO:0004319//enoyl-[acyl-carrier-protein] reductase (NAD…	K00665 fatty acid synthase, animal type [EC:2.3.1.85] | (RefSeq) FASN, FAS, OA-519, SDR27X1; fatty a	http://www.genome.jp/dbget-bin/www_bget?hsa:2194
CECR2	1082.61	1452.2	4217.87	1.38864	0.046519	1	cat eye syndrome critical region protein 2 isoform x1	GO:0000910//cytokinesis; GO:0001842//neural fold formation; GO:0001843//neural tube closure; GO:0006309//apoptotic DNA fragmentation; GO:0007010//cytoskeleton organization; GO:0007338//single fertilization; GO:0016192//vesicle-mediated transport; GO:0043044//ATP-dependent chromatin remodeling; GO:0060122//inner ear receptor stereocilium organization; GO:0090102//cochlea development	GO:0005719//nuclear euchromatin; GO:0090537//CERF complex	GO:0005515//protein binding	no KO assigned | (RefSeq) CECR2; CECR2 histone acetyl-lysine reader	http://www.genome.jp/dbget-bin/www_bget?hsa:27443
SLC25A51	106.308	243.888	540.723	1.88216	0.0470714	1	solute carrier family 25 member 51	GO:0006412//translation; GO:0006810//transport	GO:0005743//mitochondrial inner membrane; GO:0016021//integral component of membrane	GO:0003735//structural constituent of ribosome	no KO assigned | (RefSeq) SLC25A51, CG7943, MCART1; solute carrier family 25 member 51	http://www.genome.jp/dbget-bin/www_bget?hsa:92014
GPR63	609.224	1035.99	1904.88	1.27085	0.0470719	1	probable g-protein coupled receptor 63	GO:0007186//G-protein coupled receptor signaling pathway	GO:0005886//plasma membrane; GO:0016021//integral component of membrane; GO:0043235//receptor complex	GO:0004930//G-protein coupled receptor activity	K04321 G protein-coupled receptor 63 | (RefSeq) GPR63, PSP24(beta), PSP24B; G protein-coupled recept	http://www.genome.jp/dbget-bin/www_bget?hsa:81491
ONECUT1	2.77556e-17	3.03522	33.7172	7.2299	0.047926	1	hepatocyte nuclear factor 6	GO:0001889//liver development; GO:0001952//regulation of cell-matrix adhesion; GO:0002064//epithelial cell development; GO:0006006//glucose metabolic process; GO:0007219//Notch signaling pathway; GO:0007492//endoderm development; GO:0009653//anatomical structure morphogenesis; GO:0030183//B cell differentiation; GO:0030335//positive regulation of cell migration; GO:0030512//negative regulation of…	GO:0005634//nucleus	GO:0001077//transcriptional activator activity, RNA polymerase II core promoter proximal region sequence-specific binding; GO:0003677//DNA binding; GO:0003705//transcription factor activity, RNA polymerase II distal enhancer sequence-specific binding	K08026 one cut domain, family member 1, hepatocyte nuclear factor 6 | (RefSeq) ONECUT1, HNF-6, HNF6,	http://www.genome.jp/dbget-bin/www_bget?hsa:3175
KRBA2	43.8653	132.025	244.435	2.09762	0.0479639	1	krab-a domain-containing protein 2 isoform x1	GO:0006355//regulation of transcription, DNA-templated; GO:0015074//DNA integration	GO:0005622//intracellular	GO:0003676//nucleic acid binding	no KO assigned | (RefSeq) KRBA2; KRAB-A domain containing 2	http://www.genome.jp/dbget-bin/www_bget?hsa:124751
HMBOX1	131.623	144.126	1161.36	2.30893	0.0492607	1	homeobox-containing protein 1 isoform x2	GO:0032212//positive regulation of telomere maintenance via telomerase; GO:0035563//positive regulation of chromatin binding; GO:0045892//negative regulation of transcription, DNA-templated; GO:0045893//positive regulation of transcription, DNA-templated; GO:0051973//positive regulation of telomerase activity	GO:0000784//nuclear chromosome, telomeric region; GO:0005697//telomerase holoenzyme complex; GO:0005737//cytoplasm	GO:0003691//double-stranded telomeric DNA binding; GO:0003720//telomerase activity; GO:0032403//protein complex binding; GO:0042802//identical protein binding	no KO assigned | (RefSeq) HMBOX1, HNF1LA, HOT1, PBHNF, TAH1; homeobox containing 1	http://www.genome.jp/dbget-bin/www_bget?hsa:79618
TLL2	3.36152	39.2958	18.9841	3.06351	0.0493629	1	tolloid-like protein 2	GO:0006508//proteolysis; GO:0022617//extracellular matrix disassembly; GO:0030154//cell differentiation; GO:0048632//negative regulation of skeletal muscle tissue growth	GO:0005576//extracellular region	GO:0004222//metalloendopeptidase activity; GO:0004252//serine-type endopeptidase activity; GO:0005509//calcium ion binding; GO:0008270//zinc ion binding	K13047 tolloid-like protein 2 [EC:3.4.24.-] | (RefSeq) TLL2; tolloid like 2	http://www.genome.jp/dbget-bin/www_bget?hsa:7093
CCNG2	1215.09	1566.08	4774.08	1.38327	0.0495548	1	cyclin-g2	GO:0000075//cell cycle checkpoint; GO:0007067//mitotic nuclear division; GO:0051301//cell division	GO:0005737//cytoplasm	-	K10146 cyclin G2 | (RefSeq) CCNG2; cyclin G2	http://www.genome.jp/dbget-bin/www_bget?hsa:901
ERVH48-1	2.77556e-17	4.04179	25.5621	6.91868	0.0499855	1	suppressyn precursor	GO:0006949//syncytium formation	GO:0005615//extracellular space; GO:0005886//plasma membrane; GO:0016021//integral component of membrane; GO:0019031//viral envelope	GO:0005515//protein binding	no KO assigned | (RefSeq) ERVH48-1, C21orf105, NDUFV3-AS1; endogenous retrovirus group 48 member 1	http://www.genome.jp/dbget-bin/www_bget?hsa:90625
INCENP	2416.68	3688.42	7196.68	1.17115	0.0499878	1	inner centromere protein isoform x1	GO:0000910//cytokinesis; GO:0007062//sister chromatid cohesion; GO:0007067//mitotic nuclear division; GO:0016925//protein sumoylation	GO:0000777//condensed chromosome kinetochore; GO:0000800//lateral element; GO:0000801//central element; GO:0005654//nucleoplasm; GO:0005721//pericentric heterochromatin; GO:0005819//spindle; GO:0005829//cytosol; GO:0005874//microtubule; GO:0010369//chromocenter; GO:0030496//midbody	GO:0005515//protein binding	K11515 inner centromere protein | (RefSeq) INCENP; inner centromere protein	http://www.genome.jp/dbget-bin/www_bget?hsa:3619
