# Supplementary material for: FBXO7 Confers Mesenchymal Properties and Chemoresistance in Glioblastoma by Controlling Rbfox2‐Mediated Alternative Splicing
Source: Adv Sci (Weinh). 2023 Oct 11;10(33):2303561. doi: 10.1002/advs.202303561 (PMC10667838; doi:10.1002/advs.202303561)
Supplement: Supplementary file 3 — Supplemental Table 2 [file ADVS-10-2303561-s002.xlsx]

## Sheet: Sheet1
Supplementary Table 1 List of FBXO7 interacting proteins by Mass Spectrometry.
Myc-FBXO7
Proteins ID	Accession	Coverage (%)	Area	Avg.Mass	-10lgP	Description
32	Q02413|DSG1_HUMAN	23	71800000	113748	168.59	Desmoglein-1 OS=Homo sapiens OX=9606 GN=DSG1 PE=1 SV=2
47	P14868|SYDC_HUMAN	42	37300000	57136	152.93	Aspartate--tRNA ligase cytoplasmic OS=Homo sapiens OX=9606 GN=DARS1 PE=1 SV=2
61	P55795|HNRH2_HUMAN	22	3820000	49264	145.22	Heterogeneous nuclear ribonucleoprotein H2 OS=Homo sapiens OX=9606 GN=HNRNPH2 PE=1 SV=1
67	P07910|HNRPC_HUMAN	35	111000000	33670	133.98	Heterogeneous nuclear ribonucleoproteins C1/C2 OS=Homo sapiens OX=9606 GN=HNRNPC PE=1 SV=4
95	P04075|ALDOA_HUMAN	20	23400000	39420	127.25	Fructose-bisphosphate aldolase A OS=Homo sapiens OX=9606 GN=ALDOA PE=1 SV=2
117	O43251|RBFOX2_HUMAN	20	11700000	41374	127.16	RNA binding protein fox-1 homolog 2 OS=Homo sapiens OX=9606 GN=RBFOX2 PE=1 SV=3
105	P00558|PGK1_HUMAN	18	14200000	44615	125.83	Phosphoglycerate kinase 1 OS=Homo sapiens OX=9606 GN=PGK1 PE=1 SV=3
71	Q5D862|FILA2_HUMAN	8	12500000	248072	123.99	Filaggrin-2 OS=Homo sapiens OX=9606 GN=FLG2 PE=1 SV=1
106	P07355|ANXA2_HUMAN	24	13200000	38604	122.25	Annexin A2 OS=Homo sapiens OX=9606 GN=ANXA2 PE=1 SV=2
118	Q13835|PKP1_HUMAN	8	10100000	82861	115.43	Plakophilin-1 OS=Homo sapiens OX=9606 GN=PKP1 PE=1 SV=2
119	P0DMV8|HS71A_HUMAN	11	9560000	70052	114.85	Heat shock 70 kDa protein 1A OS=Homo sapiens OX=9606 GN=HSPA1A PE=1 SV=1
154	P12277|KCRB_HUMAN	23	10300000	42644	113.5	Creatine kinase B-type OS=Homo sapiens OX=9606 GN=CKB PE=1 SV=1
129	P31944|CASPE_HUMAN	35	13500000	27680	108.31	Caspase-14 OS=Homo sapiens OX=9606 GN=CASP14 PE=1 SV=2
170	P00505|AATM_HUMAN	10	5370000	47518	106.65	Aspartate aminotransferase mitochondrial OS=Homo sapiens OX=9606 GN=GOT2 PE=1 SV=3
111	Q9Y230|RUVB2_HUMAN	18	9870000	51157	105.34	RuvB-like 2 OS=Homo sapiens OX=9606 GN=RUVBL2 PE=1 SV=3
152	Q08554|DSC1_HUMAN	6	18300000	99987	105.3	Desmocollin-1 OS=Homo sapiens OX=9606 GN=DSC1 PE=1 SV=2
146	P13489|RINI_HUMAN	14	7510000	49974	104.48	Ribonuclease inhibitor OS=Homo sapiens OX=9606 GN=RNH1 PE=1 SV=2
151	Q5T749|KPRP_HUMAN	10	21800000	64136	103.26	Keratinocyte proline-rich protein OS=Homo sapiens OX=9606 GN=KPRP PE=1 SV=1
145	P04406|G3P_HUMAN	16	12100000	36053	102.45	Glyceraldehyde-3-phosphate dehydrogenase OS=Homo sapiens OX=9606 GN=GAPDH PE=1 SV=3
186	P20930|FILA_HUMAN	1	18300000	435180	97.33	Filaggrin OS=Homo sapiens OX=9606 GN=FLG PE=1 SV=3
158	P23526|SAHH_HUMAN	10	3490000	47716	96.45	Adenosylhomocysteinase OS=Homo sapiens OX=9606 GN=AHCY PE=1 SV=4
205	P22695|QCR2_HUMAN	11	5070000	48443	95.93	Cytochrome b-c1 complex subunit 2 mitochondrial OS=Homo sapiens OX=9606 GN=UQCRC2 PE=1 SV=3
215	P50454|SERPH_HUMAN	14	7160000	46441	94.18	Serpin H1 OS=Homo sapiens OX=9606 GN=SERPINH1 PE=1 SV=2
176	Q53H12|AGK_HUMAN	12	5420000	47137	87.59	Acylglycerol kinase mitochondrial OS=Homo sapiens OX=9606 GN=AGK PE=1 SV=2
228	Q6UWP8|SBSN_HUMAN	8	5280000	60541	86.72	Suprabasin OS=Homo sapiens OX=9606 GN=SBSN PE=1 SV=2
192	Q08188|TGM3_HUMAN	7	9320000	76632	81.45	Protein-glutamine gamma-glutamyltransferase E OS=Homo sapiens OX=9606 GN=TGM3 PE=1 SV=4
278	P01772|HV333_HUMAN	22	34200000	13074	78.34	Immunoglobulin heavy variable 3-33 OS=Homo sapiens OX=9606 GN=IGHV3-33 PE=1 SV=2
214	O60884|DNJA2_HUMAN	7	4520000	45746	76.85	DnaJ homolog subfamily A member 2 OS=Homo sapiens OX=9606 GN=DNAJA2 PE=1 SV=1
314	P12036|NFH_HUMAN	3	959000	112479	75.39	Neurofilament heavy polypeptide OS=Homo sapiens OX=9606 GN=NEFH PE=1 SV=4
265	P22234|PUR6_HUMAN	7	3050000	47079	68.48	Multifunctional protein ADE2 OS=Homo sapiens OX=9606 GN=PAICS PE=1 SV=3
227	O00148|DX39A_HUMAN	6	5340000	49130	67.24	ATP-dependent RNA helicase DDX39A OS=Homo sapiens OX=9606 GN=DDX39A PE=1 SV=2
369	Q15084|PDIA6_HUMAN	3	2680000	48121	66.52	Protein disulfide-isomerase A6 OS=Homo sapiens OX=9606 GN=PDIA6 PE=1 SV=1
287	Q16658|FSCN1_HUMAN	6	1440000	54530	65.33	Fascin OS=Homo sapiens OX=9606 GN=FSCN1 PE=1 SV=3
263	P31689|DNJA1_HUMAN	7	1640000	44868	64.43	DnaJ homolog subfamily A member 1 OS=Homo sapiens OX=9606 GN=DNAJA1 PE=1 SV=2
370	Q8IZP2|ST134_HUMAN	6	1610000	27407	63.43	Putative protein FAM10A4 OS=Homo sapiens OX=9606 GN=ST13P4 PE=5 SV=1
284	P07900|HS90A_HUMAN	3	162000	84660	61.31	Heat shock protein HSP 90-alpha OS=Homo sapiens OX=9606 GN=HSP90AA1 PE=1 SV=5
291	Q9NZT1|CALL5_HUMAN	15	42600000	15893	60.84	Calmodulin-like protein 5 OS=Homo sapiens OX=9606 GN=CALML5 PE=1 SV=2
256	P39656|OST48_HUMAN	6	2010000	50801	60.51	Dolichyl-diphosphooligosaccharide--protein glycosyltransferase 48 kDa subunit OS=Homo sapiens OX=9606 GN=DDOST PE=1 SV=4
344	P05089|ARGI1_HUMAN	7	1430000	34735	59.26	Arginase-1 OS=Homo sapiens OX=9606 GN=ARG1 PE=1 SV=2
294	P30566|PUR8_HUMAN	5	1360000	54889	58.64	Adenylosuccinate lyase OS=Homo sapiens OX=9606 GN=ADSL PE=1 SV=2
346	O43175|SERA_HUMAN	5	1430000	56651	58.49	D-3-phosphoglycerate dehydrogenase OS=Homo sapiens OX=9606 GN=PHGDH PE=1 SV=4
350	P11310|ACADM_HUMAN	5	2410000	46588	57.99	Medium-chain specific acyl-CoA dehydrogenase mitochondrial OS=Homo sapiens OX=9606 GN=ACADM PE=1 SV=1
283	Q9NVA2|SEP11_HUMAN	4	156000	49398	56.01	Septin-11 OS=Homo sapiens OX=9606 GN=SEPTIN11 PE=1 SV=3
483	Q13148|TADBP_HUMAN	4	2450000	44740	55.46	TAR DNA-binding protein 43 OS=Homo sapiens OX=9606 GN=TARDBP PE=1 SV=1
347	Q9UBM7|DHCR7_HUMAN	4	1560000	54489	55.45	7-dehydrocholesterol reductase OS=Homo sapiens OX=9606 GN=DHCR7 PE=1 SV=1
303	Q8WVV4|POF1B_HUMAN	3	6670000	68065	55.17	Protein POF1B OS=Homo sapiens OX=9606 GN=POF1B PE=1 SV=3
331	P50395|GDIB_HUMAN	3	2380000	50663	55.16	Rab GDP dissociation inhibitor beta OS=Homo sapiens OX=9606 GN=GDI2 PE=1 SV=2
348	P24752|THIL_HUMAN	4	2160000	45200	54.61	Acetyl-CoA acetyltransferase mitochondrial OS=Homo sapiens OX=9606 GN=ACAT1 PE=1 SV=1
329	P60174|TPIS_HUMAN	5	512000	26669	54.24	Triosephosphate isomerase OS=Homo sapiens OX=9606 GN=TPI1 PE=1 SV=4
305	Q16186|ADRM1_HUMAN	6	2570000	42153	54.04	Proteasomal ubiquitin receptor ADRM1 OS=Homo sapiens OX=9606 GN=ADRM1 PE=1 SV=2
273	Q9Y266|NUDC_HUMAN	9	1810000	38243	52.76	Nuclear migration protein nudC OS=Homo sapiens OX=9606 GN=NUDC PE=1 SV=1
323	Q9BRX2|PELO_HUMAN	3	1820000	43359	51.71	Protein pelota homolog OS=Homo sapiens OX=9606 GN=PELO PE=1 SV=2
379	P53985|MOT1_HUMAN	4	1660000	53944	50.17	Monocarboxylate transporter 1 OS=Homo sapiens OX=9606 GN=SLC16A1 PE=1 SV=3
277	Q13867|BLMH_HUMAN	10	4360000	52562	48.24	Bleomycin hydrolase OS=Homo sapiens OX=9606 GN=BLMH PE=1 SV=1
403	P61201|CSN2_HUMAN	2	550000	51597	47.95	COP9 signalosome complex subunit 2 OS=Homo sapiens OX=9606 GN=COPS2 PE=1 SV=1
280	Q9BY77|PDIP3_HUMAN	3	1280000	46089	46.7	Polymerase delta-interacting protein 3 OS=Homo sapiens OX=9606 GN=POLDIP3 PE=1 SV=2
322	P35237|SPB6_HUMAN	2	363000	42622	46.24	Serpin B6 OS=Homo sapiens OX=9606 GN=SERPINB6 PE=1 SV=3
380	P40938|RFC3_HUMAN	4	1300000	40556	45.99	Replication factor C subunit 3 OS=Homo sapiens OX=9606 GN=RFC3 PE=1 SV=2
307	P38159|RBMX_HUMAN	4	2170000	42332	45.95	RNA-binding motif protein X chromosome OS=Homo sapiens OX=9606 GN=RBMX PE=1 SV=3
354	Q16181|SEPT7_HUMAN	4	754000	50680	45.94	Septin-7 OS=Homo sapiens OX=9606 GN=SEPTIN7 PE=1 SV=2
487	Q06830|PRDX1_HUMAN	6	2890000	22110	45.72	Peroxiredoxin-1 OS=Homo sapiens OX=9606 GN=PRDX1 PE=1 SV=1
292	Q9BT78|CSN4_HUMAN	5	1730000	46269	45.41	COP9 signalosome complex subunit 4 OS=Homo sapiens OX=9606 GN=COPS4 PE=1 SV=1
486	O94905|ERLN2_HUMAN	4	1490000	37840	45.06	Erlin-2 OS=Homo sapiens OX=9606 GN=ERLIN2 PE=1 SV=1
275	P19474|RO52_HUMAN	4	1090000	54170	44.86	E3 ubiquitin-protein ligase TRIM21 OS=Homo sapiens OX=9606 GN=TRIM21 PE=1 SV=1
359	P12081|HARS1_HUMAN	3	1120000	57411	44.36	Histidine--tRNA ligase cytoplasmic OS=Homo sapiens OX=9606 GN=HARS1 PE=1 SV=2
361	P11021|BIP_HUMAN	3	1320000	72333	44.18	Endoplasmic reticulum chaperone BiP OS=Homo sapiens OX=9606 GN=HSPA5 PE=1 SV=2
270	P08670|VIME_HUMAN	5	956000	53652	43.92	Vimentin OS=Homo sapiens OX=9606 GN=VIM PE=1 SV=4
485	Q99729|ROAA_HUMAN	4	682000	36225	43.35	Heterogeneous nuclear ribonucleoprotein A/B OS=Homo sapiens OX=9606 GN=HNRNPAB PE=1 SV=2
562	P0DOX3|IGD_HUMAN	5	2600000	56224	42.27	Immunoglobulin delta heavy chain OS=Homo sapiens OX=9606 PE=1 SV=1
377	Q9UJZ1|STML2_HUMAN	4	4170000	38534	42.12	Stomatin-like protein 2 mitochondrial OS=Homo sapiens OX=9606 GN=STOML2 PE=1 SV=1
436	O75390|CISY_HUMAN	2	971000	51712	41.27	Citrate synthase mitochondrial OS=Homo sapiens OX=9606 GN=CS PE=1 SV=2
488	Q15517|CDSN_HUMAN	3	4710000	51522	40.96	Corneodesmosin OS=Homo sapiens OX=9606 GN=CDSN PE=1 SV=3
404	Q14956|GPNMB_HUMAN	2	449000	63923	39.96	Transmembrane glycoprotein NMB OS=Homo sapiens OX=9606 GN=GPNMB PE=1 SV=2
505	P10599|THIO_HUMAN	10	737000	11737	39.74	Thioredoxin OS=Homo sapiens OX=9606 GN=TXN PE=1 SV=3
713	Q8IWZ3|ANKH1_HUMAN	0	8950000	269455	39.18	Ankyrin repeat and KH domain-containing protein 1 OS=Homo sapiens OX=9606 GN=ANKHD1 PE=1 SV=1
391	O75306|NDUS2_HUMAN	2	635000	52546	38.99	NADH dehydrogenase [ubiquinone] iron-sulfur protein 2 mitochondrial OS=Homo sapiens OX=9606 GN=NDUFS2 PE=1 SV=2
501	P25685|DNJB1_HUMAN	3	929000	38044	38.63	DnaJ homolog subfamily B member 1 OS=Homo sapiens OX=9606 GN=DNAJB1 PE=1 SV=4
433	P22102|PUR2_HUMAN	1	585000	107767	38.46	Trifunctional purine biosynthetic protein adenosine-3 OS=Homo sapiens OX=9606 GN=GART PE=1 SV=1
500	P62495|ERF1_HUMAN	3	977000	49031	38.24	Eukaryotic peptide chain release factor subunit 1 OS=Homo sapiens OX=9606 GN=ETF1 PE=1 SV=3
503	P01889|HLAB_HUMAN	2	544000	40460	38.06	HLA class I histocompatibility antigen B alpha chain OS=Homo sapiens OX=9606 GN=HLA-B PE=1 SV=3
439	O75874|IDHC_HUMAN	3	579000	46659	37.95	Isocitrate dehydrogenase [NADP] cytoplasmic OS=Homo sapiens OX=9606 GN=IDH1 PE=1 SV=2
502	Q96P63|SPB12_HUMAN	2	511000	46276	37.66	Serpin B12 OS=Homo sapiens OX=9606 GN=SERPINB12 PE=1 SV=1
374	P81605|DCD_HUMAN	10	1780000	11284	37.18	Dermcidin OS=Homo sapiens OX=9606 GN=DCD PE=1 SV=2
332	P13639|EF2_HUMAN	2	1050000	95338	36.78	Elongation factor 2 OS=Homo sapiens OX=9606 GN=EEF2 PE=1 SV=4
386	P25788|PSA3_HUMAN	5	1200000	28433	36.59	Proteasome subunit alpha type-3 OS=Homo sapiens OX=9606 GN=PSMA3 PE=1 SV=2
410	Q9UNS2|CSN3_HUMAN	3	1510000	47873	36.46	COP9 signalosome complex subunit 3 OS=Homo sapiens OX=9606 GN=COPS3 PE=1 SV=3
511	P04181|OAT_HUMAN	2	937000	48535	36.32	Ornithine aminotransferase mitochondrial OS=Homo sapiens OX=9606 GN=OAT PE=1 SV=1
299	P05455|LA_HUMAN	4	529000	46837	35.75	Lupus La protein OS=Homo sapiens OX=9606 GN=SSB PE=1 SV=2
364	P68400|CSK21_HUMAN	5	658000	45144	35.47	Casein kinase II subunit alpha OS=Homo sapiens OX=9606 GN=CSNK2A1 PE=1 SV=1
440	Q9BV68|RN126_HUMAN	3	1770000	33862	34.94	E3 ubiquitin-protein ligase RNF126 OS=Homo sapiens OX=9606 GN=RNF126 PE=1 SV=2
333	Q96I99|SUCB2_HUMAN	3	537000	46511	34.47	Succinate--CoA ligase [GDP-forming] subunit beta mitochondrial OS=Homo sapiens OX=9606 GN=SUCLG2 PE=1 SV=2
335	Q15645|PCH2_HUMAN	2	507000	48551	33.64	Pachytene checkpoint protein 2 homolog OS=Homo sapiens OX=9606 GN=TRIP13 PE=1 SV=2
534	O14818|PSA7_HUMAN	4	651000	27887	33.01	Proteasome subunit alpha type-7 OS=Homo sapiens OX=9606 GN=PSMA7 PE=1 SV=1
522	Q01105|SET_HUMAN	3	1790000	33489	32.18	Protein SET OS=Homo sapiens OX=9606 GN=SET PE=1 SV=3
313	Q8TD31|CCHCR_HUMAN	2	369000	88671	32.16	Coiled-coil alpha-helical rod protein 1 OS=Homo sapiens OX=9606 GN=CCHCR1 PE=1 SV=2
414	P01859|IGHG2_HUMAN	3	231000	35901	32.05	Immunoglobulin heavy constant gamma 2 OS=Homo sapiens OX=9606 GN=IGHG2 PE=1 SV=2
434	O95801|TTC4_HUMAN	3	173000	44679	31.69	Tetratricopeptide repeat protein 4 OS=Homo sapiens OX=9606 GN=TTC4 PE=1 SV=3
531	P60900|PSA6_HUMAN	4	1880000	27399	30.78	Proteasome subunit alpha type-6 OS=Homo sapiens OX=9606 GN=PSMA6 PE=1 SV=1
408	Q5JPH6|SYEM_HUMAN	3	724000	58689	30.4	Probable glutamate--tRNA ligase mitochondrial OS=Homo sapiens OX=9606 GN=EARS2 PE=1 SV=2
337	Q8TCU4|ALMS1_HUMAN	0	2090000	461066	29.94	Alstrom syndrome protein 1 OS=Homo sapiens OX=9606 GN=ALMS1 PE=1 SV=4
381	O43150|ASAP2_HUMAN	1	60300000	111650	29.51	Arf-GAP with SH3 domain ANK repeat and PH domain-containing protein 2 OS=Homo sapiens OX=9606 GN=ASAP2 PE=1 SV=3
334	P17174|AATC_HUMAN	2	502000	46248	29.09	Aspartate aminotransferase cytoplasmic OS=Homo sapiens OX=9606 GN=GOT1 PE=1 SV=3
463	Q9BTY7|HGH1_HUMAN	2	493000	42129	28.84	Protein HGH1 homolog OS=Homo sapiens OX=9606 GN=HGH1 PE=1 SV=1
616	P35613|BASI_HUMAN	2	2370000	42200	27.68	Basigin OS=Homo sapiens OX=9606 GN=BSG PE=1 SV=2
578	Q8TBC4|UBA3_HUMAN	2	436000	51852	27.55	NEDD8-activating enzyme E1 catalytic subunit OS=Homo sapiens OX=9606 GN=UBA3 PE=1 SV=2
579	O43837|IDH3B_HUMAN	2	702000	42184	27.27	Isocitrate dehydrogenase [NAD] subunit beta mitochondrial OS=Homo sapiens OX=9606 GN=IDH3B PE=1 SV=2
572	Q12802|AKP13_HUMAN	0	1230000	307550	27.15	A-kinase anchor protein 13 OS=Homo sapiens OX=9606 GN=AKAP13 PE=1 SV=2
619	Q96PU8|QKI_HUMAN	2	651000	37671	26.7	Protein quaking OS=Homo sapiens OX=9606 GN=QKI PE=1 SV=1
455	P61978|HNRPK_HUMAN	4	530000	50976	25.76	Heterogeneous nuclear ribonucleoprotein K OS=Homo sapiens OX=9606 GN=HNRNPK PE=1 SV=1
520	P48637|GSHB_HUMAN	2	284000	52385	24.8	Glutathione synthetase OS=Homo sapiens OX=9606 GN=GSS PE=1 SV=1
9306	Q8NG31|KNL1_HUMAN	0	391000	265389	24.58	Kinetochore scaffold 1 OS=Homo sapiens OX=9606 GN=KNL1 PE=1 SV=3
647	P28838|AMPL_HUMAN	2	622000	56166	24.34	Cytosol aminopeptidase OS=Homo sapiens OX=9606 GN=LAP3 PE=1 SV=3
638	O43681|GET3_HUMAN	3	935000	38793	23.82	ATPase GET3 OS=Homo sapiens OX=9606 GN=GET3 PE=1 SV=2
357	Q52LJ0|FA98B_HUMAN	3	820000	45547	23.47	Protein FAM98B OS=Homo sapiens OX=9606 GN=FAM98B PE=1 SV=2
11118	Q8NBS9|TXND5_HUMAN	2	1370000	47629	23.17	Thioredoxin domain-containing protein 5 OS=Homo sapiens OX=9606 GN=TXNDC5 PE=1 SV=2
401	Q7Z6R9|AP2D_HUMAN	2	1240000	49578	23.02	Transcription factor AP-2-delta OS=Homo sapiens OX=9606 GN=TFAP2D PE=1 SV=1
794	Q96QA5|GSDMA_HUMAN	2	446000	49365	22.91	Gasdermin-A OS=Homo sapiens OX=9606 GN=GSDMA PE=1 SV=4
627	Q7Z3U7|MON2_HUMAN	1	1400000	190357	22.86	Protein MON2 homolog OS=Homo sapiens OX=9606 GN=MON2 PE=1 SV=3
645	Q15070|OXA1L_HUMAN	2	1500000	48548	22.66	Mitochondrial inner membrane protein OXA1L OS=Homo sapiens OX=9606 GN=OXA1L PE=1 SV=3
703	P43034|LIS1_HUMAN	2	245000	46638	22.61	Platelet-activating factor acetylhydrolase IB subunit beta OS=Homo sapiens OX=9606 GN=PAFAH1B1 PE=1 SV=2
621	P61619|S61A1_HUMAN	2	534000	52265	22.57	Protein transport protein Sec61 subunit alpha isoform 1 OS=Homo sapiens OX=9606 GN=SEC61A1 PE=1 SV=2
790	P30740|ILEU_HUMAN	2	18900000	42742	22.05	Leukocyte elastase inhibitor OS=Homo sapiens OX=9606 GN=SERPINB1 PE=1 SV=1
11149	P57679|EVC_HUMAN	1	829000	111990	21.75	Ellis-van Creveld syndrome protein OS=Homo sapiens OX=9606 GN=EVC PE=1 SV=1
6508	Q02156|KPCE_HUMAN	1	979000	83674	21.59	Protein kinase C epsilon type OS=Homo sapiens OX=9606 GN=PRKCE PE=1 SV=1
777	Q9HCU5|PREB_HUMAN	3	1410000	45468	21.54	Prolactin regulatory element-binding protein OS=Homo sapiens OX=9606 GN=PREB PE=1 SV=2
406	Q8NI99|ANGL6_HUMAN	1	1310000	51694	21.15	Angiopoietin-related protein 6 OS=Homo sapiens OX=9606 GN=ANGPTL6 PE=1 SV=1
1590	Q8N3K9|CMYA5_HUMAN	0	1600000	449215	21.09	Cardiomyopathy-associated protein 5 OS=Homo sapiens OX=9606 GN=CMYA5 PE=1 SV=3
699	Q5VT52|RPRD2_HUMAN	1	3520000	156019	21	Regulation of nuclear pre-mRNA domain-containing protein 2 OS=Homo sapiens OX=9606 GN=RPRD2 PE=1 SV=1
828	P78369|CLD10_HUMAN	4	1080000	24488	20.63	Claudin-10 OS=Homo sapiens OX=9606 GN=CLDN10 PE=1 SV=2
Myc control
104	Q9Y295|DRG1_HUMAN	20	6250000	40542	132.16	Developmentally-regulated GTP-binding protein 1 OS=Homo sapiens OX=9606 GN=DRG1 PE=1 SV=1
276	Q15050|RRS1_HUMAN	10	3330000	41193	64.06	Ribosome biogenesis regulatory protein homolog OS=Homo sapiens OX=9606 GN=RRS1 PE=1 SV=2
295	P35659|DEK_HUMAN	5	1750000	42674	58.37	Protein DEK OS=Homo sapiens OX=9606 GN=DEK PE=1 SV=1
319	Q16204|CCDC6_HUMAN	2	651000	53291	54.61	Coiled-coil domain-containing protein 6 OS=Homo sapiens OX=9606 GN=CCDC6 PE=1 SV=2
293	O14556|G3PT_HUMAN	4	2750000	44501	52.76	Glyceraldehyde-3-phosphate dehydrogenase testis-specific OS=Homo sapiens OX=9606 GN=GAPDHS PE=1 SV=2
497	Q9NX58|LYAR_HUMAN	4	203000	43615	50.54	Cell growth-regulating nucleolar protein OS=Homo sapiens OX=9606 GN=LYAR PE=1 SV=2
271	Q9Y4P3|TBL2_HUMAN	7	3230000	49798	50.41	Transducin beta-like protein 2 OS=Homo sapiens OX=9606 GN=TBL2 PE=1 SV=1
199	P13929|ENOB_HUMAN	4	1100000	46987	50.2	Beta-enolase OS=Homo sapiens OX=9606 GN=ENO3 PE=1 SV=5
499	P61626|LYSC_HUMAN	8	1480000	16537	42.95	Lysozyme C OS=Homo sapiens OX=9606 GN=LYZ PE=1 SV=1
336	Q00577|PURA_HUMAN	3	698000	34911	42.37	Transcriptional activator protein Pur-alpha OS=Homo sapiens OX=9606 GN=PURA PE=1 SV=2
551	Q9NQS7|INCE_HUMAN	1	1180000	105429	41.32	Inner centromere protein OS=Homo sapiens OX=9606 GN=INCENP PE=1 SV=3
515	P49674|KC1E_HUMAN	3	540000	47315	40.16	Casein kinase I isoform epsilon OS=Homo sapiens OX=9606 GN=CSNK1E PE=1 SV=1
6386	Q9NR28|DBLOH_HUMAN	3	922000	27131	39.37	Diablo homolog mitochondrial OS=Homo sapiens OX=9606 GN=DIABLO PE=1 SV=1
6380	Q9NUD5|ZCHC3_HUMAN	2	154000	43547	37.11	Zinc finger CCHC domain-containing protein 3 OS=Homo sapiens OX=9606 GN=ZCCHC3 PE=1 SV=2
548	P26440|IVD_HUMAN	2	418000	46651	35.7	Isovaleryl-CoA dehydrogenase mitochondrial OS=Homo sapiens OX=9606 GN=IVD PE=1 SV=2
583	Q8NCU4|CC191_HUMAN	1	783000	110568	35.31	Coiled-coil domain-containing protein 191 OS=Homo sapiens OX=9606 GN=CCDC191 PE=2 SV=1
858	Q8NI27|THOC2_HUMAN	0	3540000	182774	34.53	THO complex subunit 2 OS=Homo sapiens OX=9606 GN=THOC2 PE=1 SV=2
823	Q8IUG5|MY18B_HUMAN	0	1150000	285213	34.49	Unconventional myosin-XVIIIb OS=Homo sapiens OX=9606 GN=MYO18B PE=1 SV=2
3289	Q9Y5G8|PCDG5_HUMAN	1	5680000	100935	34.24	Protocadherin gamma-A5 OS=Homo sapiens OX=9606 GN=PCDHGA5 PE=2 SV=1
2698	Q7Z2Y8|GVIN1_HUMAN	0	1570000	279046	33.76	Interferon-induced very large GTPase 1 OS=Homo sapiens OX=9606 GN=GVINP1 PE=2 SV=2
6421	Q5T2E6|ARMD3_HUMAN	2	587000	78710	31.56	Armadillo-like helical domain-containing protein 3 OS=Homo sapiens OX=9606 GN=ARMH3 PE=1 SV=1
542	P42696|RBM34_HUMAN	2	365000	48565	31.29	RNA-binding protein 34 OS=Homo sapiens OX=9606 GN=RBM34 PE=1 SV=2
476	P51991|ROA3_HUMAN	6	239000	39595	29.44	Heterogeneous nuclear ribonucleoprotein A3 OS=Homo sapiens OX=9606 GN=HNRNPA3 PE=1 SV=2
363	Q9Y490|TLN1_HUMAN	0	618000	269765	28.87	Talin-1 OS=Homo sapiens OX=9606 GN=TLN1 PE=1 SV=3
484	Q13813|SPTN1_HUMAN	0	560000	284538	27.61	Spectrin alpha chain non-erythrocytic 1 OS=Homo sapiens OX=9606 GN=SPTAN1 PE=1 SV=3
582	P56182|RRP1_HUMAN	2	1100000	52839	27.44	Ribosomal RNA processing protein 1 homolog A OS=Homo sapiens OX=9606 GN=RRP1 PE=1 SV=1
445	Q96F81|DISP1_HUMAN	0	7610000	170933	26.02	Protein dispatched homolog 1 OS=Homo sapiens OX=9606 GN=DISP1 PE=1 SV=3
592	Q92752|TENR_HUMAN	1	571000	149561	25.22	Tenascin-R OS=Homo sapiens OX=9606 GN=TNR PE=1 SV=3
6412	Q8NBH2|KY_HUMAN	1	2620000	75154	24.38	Kyphoscoliosis peptidase OS=Homo sapiens OX=9606 GN=KY PE=1 SV=3
6404	Q8IYU4|UBQLN_HUMAN	1	0	52897	23.94	Ubiquilin-like protein OS=Homo sapiens OX=9606 GN=UBQLNL PE=1 SV=3
727	Q711Q0|CEFIP_HUMAN	1	107000000	156476	23.65	Cardiac-enriched FHL2-interacting protein OS=Homo sapiens OX=9606 GN=CEFIP PE=1 SV=2
308	A0A0B4J1X5|HV374_HUMAN	14	2450000	12840	23.54	Immunoglobulin heavy variable 3-74 OS=Homo sapiens OX=9606 GN=IGHV3-74 PE=3 SV=1
675	Q15283|RASA2_HUMAN	1	2660000	96614	23.27	Ras GTPase-activating protein 2 OS=Homo sapiens OX=9606 GN=RASA2 PE=1 SV=3
775	Q6ZMV9|KIF6_HUMAN	1	329000	92569	22.93	Kinesin-like protein KIF6 OS=Homo sapiens OX=9606 GN=KIF6 PE=1 SV=3
821	Q3SY77|UD3A2_HUMAN	2	275000	59547	22.76	UDP-glucuronosyltransferase 3A2 OS=Homo sapiens OX=9606 GN=UGT3A2 PE=2 SV=1
799	Q9BTD8|RBM42_HUMAN	1	1030000	50414	22.69	RNA-binding protein 42 OS=Homo sapiens OX=9606 GN=RBM42 PE=1 SV=1
826	P19338|NUCL_HUMAN	1	431000	76615	22.2	Nucleolin OS=Homo sapiens OX=9606 GN=NCL PE=1 SV=3
830	Q99878|H2A1J_HUMAN	7	437000	13936	22.07	Histone H2A type 1-J OS=Homo sapiens OX=9606 GN=H2AC14 PE=1 SV=3
796	Q15477|SKIV2_HUMAN	1	355000	137755	21.96	Helicase SKI2W OS=Homo sapiens OX=9606 GN=SKIV2L PE=1 SV=3
807	Q8N0Z6|TTC5_HUMAN	2	897000	48928	21.8	Tetratricopeptide repeat protein 5 OS=Homo sapiens OX=9606 GN=TTC5 PE=1 SV=2
613	Q5T447|HECD3_HUMAN	1	483000	97113	21.79	E3 ubiquitin-protein ligase HECTD3 OS=Homo sapiens OX=9606 GN=HECTD3 PE=1 SV=1
957	Q13936|CAC1C_HUMAN	0	1260000	248974	21.4	Voltage-dependent L-type calcium channel subunit alpha-1C OS=Homo sapiens OX=9606 GN=CACNA1C PE=1 SV=4
1225	P34896|GLYC_HUMAN	2	1060000	53083	21.36	Serine hydroxymethyltransferase cytosolic OS=Homo sapiens OX=9606 GN=SHMT1 PE=1 SV=1
800	Q13601|KRR1_HUMAN	3	641000	43665	21.23	KRR1 small subunit processome component homolog OS=Homo sapiens OX=9606 GN=KRR1 PE=1 SV=4
6469	O15270|SPTC2_HUMAN	1	160000	62924	21.16	Serine palmitoyltransferase 2 OS=Homo sapiens OX=9606 GN=SPTLC2 PE=1 SV=1
6484	P55265|DSRAD_HUMAN	1	3860000	136066	20.88	Double-stranded RNA-specific adenosine deaminase OS=Homo sapiens OX=9606 GN=ADAR PE=1 SV=4
1003	Q9NQ75|CASS4_HUMAN	1	232000	87144	20.69	Cas scaffolding protein family member 4 OS=Homo sapiens OX=9606 GN=CASS4 PE=1 SV=2
811	Q69YQ0|CYTSA_HUMAN	1	215000	124602	20.3	Cytospin-A OS=Homo sapiens OX=9606 GN=SPECC1L PE=1 SV=2
6713	Q93088|BHMT1_HUMAN	1	802000	44999	20.06	Betaine--homocysteine S-methyltransferase 1 OS=Homo sapiens OX=9606 GN=BHMT PE=1 SV=2
867	Q8WWI5|CTL1_HUMAN	1	3950000	73302	20	Choline transporter-like protein 1 OS=Homo sapiens OX=9606 GN=SLC44A1 PE=1 SV=1
