# Supplementary material for: FBXO7 Confers Mesenchymal Properties and Chemoresistance in Glioblastoma by Controlling Rbfox2‐Mediated Alternative Splicing
Source: Adv Sci (Weinh). 2023 Oct 11;10(33):2303561. doi: 10.1002/advs.202303561 (PMC10667838; doi:10.1002/advs.202303561)
Supplement: Supplementary file 4 — Supplemental Table 3 [file ADVS-10-2303561-s005.xlsx]

## Sheet: A3SS_sig_AS events
geneSymbol	chr	strand	longExonStart_0base	longExonEnd	shortES	shortEE	flankingES	flankingEE	IJC_SAMPLE_1	SJC_SAMPLE_1	IJC_SAMPLE_2	SJC_SAMPLE_2	IncFormLen	SkipFormLen	PValue	FDR	PSI_SAMPLE_1	PSI_SAMPLE_2	ΔPSI	PSI_group(|ΔPSI|>=0.15)
ADAT3	chr19	+	1911888	1913446	1912079	1913446	1905397	1905438	4	4	11,8	1,0	298	149	6.37266e-05	0.00432877	0.333	0.846,1.0	-0.59	down
NR4A2	chr2	-	157185834	157186700	157185834	157186522	157187179	157187303	0	2	7,10	1,5	298	149	0.000598157	0.0214876	0	0.778,0.5	-0.639	down
LAS1L	chrX	-	64740308	64741167	64740308	64740697	64743439	64743587	11	3	14,8	0,0	298	149	0.000644372	0.0220977	0.647	1.0,1.0	-0.353	down
LAS1L	chrX	-	64740308	64741170	64740308	64740697	64743439	64743587	10	3	15,8	0,0	298	149	0.000501643	0.0198609	0.625	1.0,1.0	-0.375	down
LINC01503	chr9	+	132104014	132104322	132104110	132104322	132101070	132101196	0	1	1,3	0,0	245	149	1.96054e-05	0.00197962	0	1.0,1.0	-1	down
STAG3L5P-PVRIG2P-PILRB	chr7	+	99949785	99950101	99949884	99950101	99948874	99949033	24	0	26,28	3,6	248	149	0.00163311	0.04091	1	0.839,0.737	0.212	up
PHF23	chr17	-	7139248	7140086	7139248	7139885	7140703	7140796	233	19	261,315	2,5	298	149	3.31244e-06	0.000773454	0.86	0.985,0.969	-0.117	no_change
ATP5IF1	chr1	+	28564271	28564611	28564347	28564611	28562871	28562963	81	926	89,98	591,512	225	149	0.000327566	0.0151085	0.055	0.091,0.112	-0.047	no_change
TMEM44-AS1	chr3	+	194309749	194309871	194309753	194309871	194304996	194305177	2	0	0,2	2,3	153	149	1.27284e-05	0.00164267	1	0.0,0.394	0.803	up
CASC1	chr12	-	25311405	25311671	25311405	25311497	25348009	25348094	1	0	0,0	2,1	298	149	2.7679e-05	0.00248874	1	0.0,0.0	1	up
TRDMT1	chr10	-	17211308	17211538	17211308	17211375	17216549	17216659	2	3	3,2	0,0	298	149	1.29809e-05	0.00164267	0.25	1.0,1.0	-0.75	down
PAK1	chr11	-	77047130	77047327	77047130	77047304	77051690	77051808	6	0	7,9	3,4	172	149	0.00187576	0.044922	1	0.669,0.661	0.335	up
CEP170	chr1	-	243319522	243319757	243319522	243319649	243327585	243329418	66	10	186,208	5,6	257	149	0.000610396	0.0217185	0.793	0.956,0.953	-0.161	down
HEXIM2	chr17	+	43240113	43240226	43240116	43240226	43239225	43239306	1	0	1,0	3,1	152	149	4.6129e-07	0.000168168	1	0.246,0.0	0.877	up
TGFBR3	chr1	-	92185449	92185787	92185449	92185784	92187511	92187701	0	1	4,7	2,0	152	149	7.51589e-05	0.0049262	0	0.662,1.0	-0.831	down
SNCB	chr5	-	176056809	176056966	176056809	176056864	176057280	176057535	0	2	7,3	3,0	251	149	0.000152101	0.00848891	0	0.581,1.0	-0.79	down
TMEM25	chr11	+	118402489	118402586	118402492	118402586	118401802	118401949	8	6	12,9	0,1	152	149	6.61057e-05	0.00441019	0.567	1.0,0.898	-0.382	down
KREMEN2	chr16	+	3016642	3016796	3016759	3016796	3016325	3016450	47	4	52,72	0,0	266	149	0.00184569	0.0447378	0.868	1.0,1.0	-0.132	no_change
ZNF7	chr8	+	146054811	146054989	146054829	146054989	146054427	146054475	3	0	1,0	1,7	167	149	2.4386e-07	0.000142927	1	0.472,0.0	0.764	up
ZNF7	chr8	+	146054829	146054989	146054862	146054989	146054427	146054475	0	5	3,11	12,9	182	149	0.00198844	0.0468915	0	0.17,0.5	-0.335	down
PSIP1	chr9	-	15470641	15471309	15470641	15471229	15472629	15472748	82	246	138,195	275,255	229	149	0.00159495	0.0405357	0.178	0.246,0.332	-0.111	no_change
TRPM7	chr15	-	50875285	50875356	50875285	50875353	50878588	50878685	19	1	15,11	9,10	152	149	0.000287653	0.0138703	0.949	0.62,0.519	0.379	up
OSR2	chr8	+	99963746	99964332	99963828	99964332	99962883	99962983	6	0	2,15	11,8	231	149	0.00013659	0.00810001	1	0.105,0.547	0.674	up
MITF	chr3	+	70000962	70001037	70000980	70001037	69998201	69998319	3	3	0,0	1,3	167	149	0.000398932	0.0174575	0.472	0.0,0.0	0.472	up
OPTN	chr10	+	13151096	13151288	13151111	13151288	13150961	13151015	3	3	0,0	10,6	164	149	0.00023919	0.0124113	0.476	0.0,0.0	0.476	up
PHPT1	chr9	+	139744954	139745012	139744957	139745012	139744464	139744589	10	6	2,0	6,4	152	149	0.000953441	0.0280477	0.62	0.246,0.0	0.497	up
UNC50	chr2	+	99234608	99234977	99234630	99234977	99232894	99232996	0	87	6,4	50,43	171	149	0.00114356	0.0323661	0	0.095,0.075	-0.085	no_change
GAS5	chr1	-	173833621	173833644	173833621	173833640	173833812	173833842	586	22	969,611	9,2	153	149	2.23225e-05	0.00213838	0.963	0.991,0.997	-0.031	no_change
CCDC138	chr2	+	109408130	109408258	109408135	109408258	109405307	109405422	13	0	17,10	8,1	154	149	0.0022067	0.0489192	1	0.673,0.906	0.21	up
NAP1L4	chr11	-	3010358	3010501	3010358	3010427	3013483	3013559	3	2	1,0	5,2	223	149	0.00144348	0.0377121	0.501	0.118,0.0	0.442	up
RCBTB1	chr13	-	50154640	50154720	50154640	50154716	50159579	50159694	5	3	5,17	0,0	153	149	0.00047813	0.0192075	0.619	1.0,1.0	-0.381	down
ZNF584	chr19	+	58921307	58921458	58921372	58921458	58920015	58920532	5	9	18,11	6,1	214	149	0.00185609	0.0447378	0.279	0.676,0.885	-0.501	down
SETMAR	chr3	+	4355330	4355445	4355350	4355445	4344987	4345210	0	2	7,3	2,0	169	149	2.1223e-05	0.00208655	0	0.755,1.0	-0.877	down
UROS	chr10	-	127477851	127478097	127477851	127477932	127483448	127483547	24	6	33,30	0,2	298	149	0.000827769	0.0253487	0.667	1.0,0.882	-0.274	down
TMEM209	chr7	-	129815351	129815478	129815351	129815449	129818241	129818367	9	35	2,2	62,74	178	149	0.000152237	0.00848891	0.177	0.026,0.022	0.153	up
NSUN5	chr7	-	72716512	72717526	72716512	72717521	72717596	72717737	12	4	10,5	0,0	154	149	0.00051566	0.0198609	0.744	1.0,1.0	-0.256	down
FDXR	chr17	-	72862905	72863127	72862905	72863001	72868160	72868258	0	9	6,9	8,6	275	149	0.000104348	0.00639091	0	0.289,0.448	-0.368	down
ACBD4	chr17	+	43213205	43213320	43213208	43213320	43212707	43212959	1	0	0,5	5,5	152	149	0.00040186	0.0174575	1	0.0,0.495	0.752	up
ACBD4	chr17	+	43215088	43215197	43215126	43215197	43214734	43214821	5	0	2,1	5,2	187	149	3.16658e-05	0.00257181	1	0.242,0.285	0.737	up
FKBP7	chr2	-	179334378	179334512	179334378	179334509	179341788	179341940	4	3	3,11	1,0	152	149	0.00180265	0.0440177	0.567	0.746,1.0	-0.306	down
ZNF302	chr19	+	35174056	35174143	35174059	35174143	35173681	35173802	6	9	0,4	34,45	152	149	0.000259316	0.013092	0.395	0.0,0.08	0.355	up
ABLIM1	chr10	-	116207638	116207785	116207638	116207779	116211382	116211430	0	1	3,2	4,0	155	149	0.000323631	0.0151085	0	0.419,1.0	-0.71	down
POLM	chr7	-	44113996	44114129	44113996	44114121	44116107	44116228	12	4	28,27	1,0	157	149	0.000546798	0.0203422	0.74	0.964,1.0	-0.242	down
RANBP3L	chr5	-	36247018	36249799	36247018	36248873	36251414	36251601	12	3	5,24	0,0	298	149	0.00072462	0.0237472	0.667	1.0,1.0	-0.333	down
GATD1	chr11	-	770992	771212	770992	771104	771332	771426	1	41	37,23	89,80	257	149	1.16114e-05	0.00160668	0.014	0.194,0.143	-0.154	down
SUPT7L	chr2	-	27883850	27884310	27883850	27884255	27885045	27885148	7	36	30,43	34,71	204	149	0.00151356	0.0389976	0.124	0.392,0.307	-0.226	down
ZFP37	chr9	-	115812070	115812197	115812070	115812155	115818836	115819004	1	0	0,0	1,1	191	149	4.19608e-05	0.00313531	1	0.0,0.0	1	up
SERPINE2	chr2	-	224845027	224845117	224845027	224845114	224847397	224847498	29	131	17,21	167,260	152	149	0.00214066	0.0487653	0.178	0.091,0.073	0.096	no_change
PLA2G6	chr22	-	38565224	38565478	38565224	38565474	38577670	38577837	1	0	1,2	1,4	153	149	0.000269075	0.0132272	1	0.493,0.327	0.59	up
DDX55	chr12	+	124103978	124104271	124103994	124104271	124103215	124103384	80	7	91,118	25,34	165	149	0.00202408	0.0472622	0.912	0.767,0.758	0.15	up
SIGMAR1	chr9	-	34636993	34637109	34636993	34637086	34637263	34637417	0	3	15,1	3,6	172	149	0.00141156	0.0376686	0	0.812,0.126	-0.469	down
PLEKHH3	chr17	-	40824103	40824410	40824103	40824230	40825193	40825314	131	8	200,174	1,2	298	149	0.000459569	0.0190258	0.891	0.99,0.978	-0.093	no_change
KBTBD4	chr11	-	47598962	47599607	47598962	47599576	47600484	47600567	1	0	1,1	1,2	180	149	0.00143565	0.0377121	1	0.453,0.293	0.627	up
KBTBD4	chr11	-	47598962	47599629	47598962	47599576	47600484	47600567	2	0	1,1	1,2	202	149	0.000751308	0.0241973	1	0.425,0.269	0.653	up
KBTBD4	chr11	-	47598962	47599649	47598962	47599576	47600484	47600567	2	0	1,1	1,2	222	149	0.00045786	0.0190258	1	0.402,0.251	0.673	up
TMEM263	chr12	+	107353047	107353163	107353065	107353163	107350859	107350927	0	2	1,4	2,2	167	149	0.000838267	0.0254615	0	0.308,0.641	-0.475	down
EXOC7	chr17	-	74086409	74086562	74086409	74086478	74087223	74087316	0	8	6,2	2,3	233	149	0.000229861	0.0120952	0	0.657,0.299	-0.478	down
FAM120A	chr9	+	96277948	96278049	96277951	96278049	96259752	96259881	0	1	3,2	0,0	152	149	1.41041e-05	0.00164267	0	1.0,1.0	-1	down
MARCHF2	chr19	+	8483420	8483691	8483422	8483691	8478188	8478304	3	3	7,4	1,0	151	149	0.0010465	0.0304105	0.497	0.874,1.0	-0.44	down
WDR20	chr14	+	102674939	102676199	102675198	102676199	102661274	102661457	7	3	26,30	1,0	298	149	0.000370991	0.0166991	0.538	0.929,1.0	-0.426	down
SHISA8	chr22	-	42306411	42306843	42306411	42306735	42307219	42307353	2	5	1,1	0,0	257	149	2.67796e-07	0.000142927	0.188	1.0,1.0	-0.812	down
LACTB	chr15	+	63421683	63423666	63421687	63423666	63419551	63419888	11	0	23,25	6,8	153	149	0.00162805	0.04091	1	0.789,0.753	0.229	up
ZNF160	chr19	-	53594665	53594806	53594665	53594782	53594889	53594973	1	0	1,1	5,4	173	149	0.00032398	0.0151085	1	0.147,0.177	0.838	up
DAZAP1	chr19	+	1434735	1435682	1434738	1435682	1433737	1433826	14	5	7,7	1,0	152	149	0.00199565	0.0468915	0.733	0.873,1.0	-0.204	down
ZNF197	chr3	+	44670556	44671036	44670565	44671036	44666527	44666635	11	8	1,3	19,21	158	149	1.45096e-05	0.00164267	0.565	0.047,0.119	0.482	up
IGBP1	chrX	+	69353572	69353985	69353747	69353985	69353296	69353390	11	4	4,4	0,0	298	149	6.16122e-05	0.00432877	0.579	1.0,1.0	-0.421	down
IGBP1	chrX	+	69353572	69353985	69353797	69353985	69353296	69353390	12	0	10,10	2,8	298	149	0.000418313	0.0179634	1	0.714,0.385	0.451	up
IGBP1	chrX	+	69353747	69353985	69353797	69353985	69353296	69353390	6	0	6,6	2,8	199	149	0.000683253	0.0228804	1	0.692,0.36	0.474	up
PCNP	chr3	+	101298432	101298848	101298633	101298848	101292937	101293123	57	248	160,109	240,239	298	149	1.00662e-05	0.0015043	0.103	0.25,0.186	-0.115	no_change
PCNP	chr3	+	101298432	101298848	101298685	101298848	101292937	101293123	146	163	320,249	173,104	298	149	3.99523e-06	0.00087801	0.309	0.48,0.545	-0.203	down
KALRN	chr3	+	124393207	124393461	124393210	124393461	124390506	124390745	3	5	0,0	2,3	152	149	0.000880747	0.0263238	0.37	0.0,0.0	0.37	up
GMEB1	chr1	+	29016585	29016698	29016615	29016698	29010094	29010252	4	0	9,3	3,10	179	149	0.000782599	0.0245696	1	0.714,0.2	0.543	up
PXK	chr3	+	58406262	58406295	58406265	58406295	58398627	58398690	0	3	4,1	1,5	152	149	0.00220232	0.0489192	0	0.797,0.164	-0.481	down
CEP112	chr17	-	64092368	64092449	64092368	64092446	64092702	64092750	2	0	2,3	1,3	152	149	0.00165953	0.04091	1	0.662,0.495	0.421	up
RNF111	chr15	+	59368152	59368414	59368155	59368414	59358962	59359282	5	0	10,10	6,6	152	149	0.0012527	0.0346674	1	0.62,0.62	0.38	up
TSACC	chr1	+	156309424	156309582	156309525	156309582	156308316	156308396	0	1	0,7	1,0	250	149	0.00123196	0.0343478	0	0.0,1.0	-0.5	down
RAPH1	chr2	-	204306191	204307396	204306191	204306803	204309590	204309733	2	0	2,1	3,1	298	149	0.000139124	0.00812139	1	0.25,0.333	0.709	up
CIRBP	chr19	+	1270865	1271035	1270926	1271035	1269330	1269409	117	572	204,85	384,236	210	149	7.77436e-06	0.00126283	0.127	0.274,0.204	-0.112	no_change
FBXO44	chr1	+	11715384	11715756	11715726	11715756	11714913	11715009	17	0	20,25	5,4	298	149	0.00142453	0.0377121	1	0.667,0.758	0.287	up
ILK	chr11	+	6625409	6625590	6625455	6625590	6625003	6625052	129	39	139,94	82,64	195	149	0.00204969	0.0475629	0.717	0.564,0.529	0.17	up
ZFAND2B	chr2	+	220071688	220071764	220071691	220071764	220071505	220071567	0	23	6,8	28,29	152	149	0.000508803	0.0198609	0	0.174,0.213	-0.194	down
FAM149A	chr4	+	187070719	187070858	187070746	187070858	187070326	187070437	1	3	2,3	0,0	176	149	1.63276e-05	0.00174285	0.22	1.0,1.0	-0.78	down
DEPDC5	chr22	+	32232957	32233141	32232984	32233141	32229900	32229966	0	2	6,4	4,0	176	149	0.000182444	0.0100237	0	0.559,1.0	-0.78	down
NRCAM	chr7	-	107815766	107815802	107815766	107815778	107816874	107817051	1	0	1,0	0,3	173	149	0.00127674	0.0350727	1	1.0,0.0	0.5	up
FGD3	chr9	+	95796822	95796963	95796825	95796963	95795050	95795155	0	3	1,2	1,0	152	149	2.77597e-05	0.00248874	0	0.495,1.0	-0.748	down
NDRG2	chr14	-	21491399	21491516	21491399	21491480	21493835	21493911	0	1	7,2	0,1	185	149	1.32041e-06	0.00032887	0	1.0,0.617	-0.808	down
FOXP1	chr3	-	71101687	71101777	71101687	71101774	71102786	71102924	0	1	5,2	0,1	152	149	4.95142e-07	0.000168168	0	1.0,0.662	-0.831	down
HMGN3	chr6	-	79910961	79911872	79910961	79911443	79911992	79912106	96	174	118,115	107,105	298	149	0.000532134	0.0200814	0.216	0.355,0.354	-0.138	no_change
LETMD1	chr12	+	51442795	51442968	51442816	51442968	51442109	51442154	2	0	2,0	4,3	170	149	7.07124e-06	0.00125801	1	0.305,0.0	0.848	up
PLPP5	chr8	-	38125414	38125590	38125414	38125478	38125888	38125979	19	107	45,42	91,112	261	149	0.00218607	0.0489192	0.092	0.22,0.176	-0.106	no_change
FAM122C	chrX	+	133955356	133957015	133955498	133957015	133948800	133948879	0	1	4,2	1,1	291	149	0.000685923	0.0228804	0	0.672,0.506	-0.589	down
HNRNPA3	chr2	+	178084135	178088687	178086787	178088687	178083974	178084042	980	162	796,615	211,188	298	149	0.000641049	0.0220977	0.752	0.654,0.621	0.115	no_change
WSB1	chr17	+	25634769	25636298	25636125	25636298	25633807	25633908	196	32	508,239	3,16	298	149	3.18238e-08	5.94468e-05	0.754	0.988,0.882	-0.181	down
FKBP8	chr19	-	18649025	18649246	18649025	18649243	18650180	18650269	447	230	404,288	347,307	152	149	8.05217e-05	0.00518671	0.656	0.533,0.479	0.15	up
CUTA	chr6	-	33385257	33385593	33385257	33385472	33385735	33385884	0	4	2,2	1,0	270	149	6.82364e-06	0.00125801	0	0.525,1.0	-0.762	down
GTF2I	chr7	+	74129176	74129236	74129179	74129236	74125362	74125440	10	0	16,20	9,3	152	149	0.00211374	0.0487465	1	0.635,0.867	0.249	up
LOC100996724	chr1	-	144881429	144882033	144881429	144881622	144882445	144882881	0	1	3,3	0,0	298	149	1.62326e-05	0.00174285	0	1.0,1.0	-1	down
DRAM2	chr1	-	111682122	111682333	111682122	111682288	111682659	111682838	19	23	63,44	22,16	194	149	0.00105004	0.0304105	0.388	0.687,0.679	-0.295	down
SEC22C	chr3	-	42589460	42594940	42589460	42590149	42597421	42597487	83	48	75,93	89,113	298	149	0.0022678	0.049574	0.464	0.296,0.292	0.17	up
OGG1	chr3	+	9798727	9799089	9798744	9799089	9798450	9798500	0	9	2,4	3,8	166	149	0.00220875	0.0489192	0	0.374,0.31	-0.342	down
RARS2	chr6	-	88229897	88229974	88229897	88229970	88231181	88231242	71	2	108,101	20,15	153	149	0.000926281	0.027465	0.972	0.84,0.868	0.118	no_change
ADORA1	chr1	+	203134183	203136533	203134388	203136533	203097912	203098310	0	3	2,3	0,2	298	149	0.000463423	0.0190258	0	1.0,0.429	-0.715	down
ZNF346	chr5	+	176477703	176477937	176477751	176477937	176471389	176471534	12	19	4,5	40,39	197	149	0.000644713	0.0220977	0.323	0.07,0.088	0.244	up
DDIT3	chr12	-	57911051	57911221	57911051	57911207	57911488	57911536	136	32	513,76	49,8	163	149	0.00157633	0.0403368	0.795	0.905,0.897	-0.106	no_change
BCLAF1	chr6	-	136596980	136597646	136596980	136597127	136599002	136599914	80	1	130,137	11,19	298	149	0.000623397	0.0219718	0.976	0.855,0.783	0.157	up
IRF3	chr19	-	50163969	50164101	50163969	50164085	50165681	50165874	4	0	3,3	3,2	165	149	0.000814624	0.0251524	1	0.475,0.575	0.475	up
EEF1D	chr8	-	144668898	144669022	144668898	144669019	144671160	144672251	49	7	65,48	2,0	152	149	0.000720061	0.0237472	0.873	0.97,1.0	-0.112	no_change
CD58	chr1	-	117061852	117061924	117061852	117061889	117064527	117064605	11	20	0,2	24,24	184	149	1.11309e-05	0.00159942	0.308	0.0,0.063	0.276	up
FGFR1	chr8	-	38268655	38271322	38268655	38270113	38271435	38271541	978	38	1799,1351	28,14	298	149	3.67992e-05	0.00292514	0.928	0.97,0.98	-0.047	no_change
TMEM205	chr19	-	11456195	11456413	11456195	11456304	11456802	11456944	144	149	244,193	100,101	258	149	1.83806e-05	0.0019075	0.358	0.585,0.525	-0.197	down
SLC26A6	chr3	-	48664308	48664488	48664308	48664485	48665378	48665471	59	26	55,42	64,53	152	149	0.000477667	0.0192075	0.69	0.457,0.437	0.243	up
SPATA5L1	chr15	+	45699226	45699421	45699259	45699421	45697517	45697703	2	0	3,1	3,5	182	149	0.000198835	0.0106121	1	0.45,0.141	0.705	up
DDX59	chr1	-	200609932	200610384	200609932	200610313	200617566	200617695	0	2	3,9	0,1	220	149	9.2382e-07	0.000265492	0	1.0,0.859	-0.929	down
RWDD4	chr4	-	184572370	184572480	184572370	184572476	184577033	184577114	53	6	33,60	18,23	153	149	0.00133929	0.036263	0.896	0.641,0.718	0.217	up
LOC100996842	chr17	-	7485291	7485849	7485291	7485481	7487235	7487410	9	5	20,21	0,0	298	149	1.25584e-06	0.00032887	0.474	1.0,1.0	-0.526	down
ARFIP2	chr11	-	6500369	6500587	6500369	6500540	6501201	6501298	0	2	3,2	1,0	196	149	7.71375e-07	0.000240155	0	0.695,1.0	-0.847	down
ARFIP2	chr11	-	6501201	6501409	6501201	6501298	6502460	6502561	0	6	4,3	0,1	260	149	2.32406e-07	0.000142927	0	1.0,0.632	-0.816	down
SUN1	chr7	+	892446	892589	892449	892589	892245	892304	54	47	139,184	64,63	152	149	0.00213882	0.0487653	0.53	0.68,0.741	-0.18	down
ZNF419	chr19	+	58002835	58002965	58002838	58002965	57999117	57999351	0	7	4,7	14,3	152	149	0.000866777	0.0261151	0	0.219,0.696	-0.457	down
CAP1	chr1	+	40525005	40525130	40525008	40525130	40507100	40507165	0	3	8,3	6,3	152	149	0.000807862	0.0251514	0	0.567,0.495	-0.531	down
ZNF639	chr3	+	179042829	179043110	179042833	179043110	179041240	179041632	0	1	1,1	0,0	153	149	3.14682e-05	0.00257181	0	1.0,1.0	-1	down
ANKRD9	chr14	-	102974977	102975189	102974977	102975183	102975865	102976113	6	1	11,2	16,13	155	149	0.0023069	0.0498185	0.852	0.398,0.129	0.589	up
ZFP90	chr16	+	68592277	68592471	68592375	68592471	68591900	68592027	0	5	7,10	8,11	247	149	0.000679008	0.0228804	0	0.345,0.354	-0.349	down
TRMT11	chr6	+	126314933	126314968	126314938	126314968	126307575	126307768	0	1	2,2	0,0	154	149	1.40636e-05	0.00164267	0	1.0,1.0	-1	down
POC1A	chr3	-	52185031	52185187	52185031	52185116	52188370	52188439	0	24	8,7	34,23	220	149	0.000524134	0.0199813	0	0.137,0.171	-0.154	down
USP39	chr2	+	85850748	85850905	85850768	85850905	85846342	85846412	0	3	1,1	0,0	169	149	1.42328e-07	0.000132934	0	1.0,1.0	-1	down
SPDL1	chr5	+	169017756	169017833	169017759	169017833	169015397	169015579	2	2	0,0	1,1	152	149	0.00221289	0.0489192	0.495	0.0,0.0	0.495	up
NAGA	chr22	-	42466285	42466377	42466285	42466370	42466766	42466846	6	0	4,4	3,3	156	149	0.00107429	0.0308734	1	0.56,0.56	0.44	up
PCBP4	chr3	-	51991469	51992365	51991469	51992168	51992805	51992975	1579	110	1691,1346	72,46	298	149	0.00122119	0.0343034	0.878	0.922,0.936	-0.051	no_change
NPAS3	chr14	+	33836391	33836474	33836397	33836474	33684742	33684793	0	1	1,1	0,0	155	149	3.1044e-05	0.00257181	0	1.0,1.0	-1	down
KNOP1	chr16	-	19728672	19728933	19728672	19728807	19729479	19729549	0	1	2,1	0,1	275	149	0.000391097	0.0173945	0	1.0,0.351	-0.675	down
FOXP4	chr6	+	41555036	41555250	41555039	41555250	41554746	41554894	17	0	37,25	14,8	152	149	0.000189214	0.010245	1	0.722,0.754	0.262	up
LOC727751	chr15	-	82763617	82765954	82763617	82765622	82767618	82767756	1	0	0,0	4,1	298	149	2.79783e-05	0.00248874	1	0.0,0.0	1	up
SLTM	chr15	-	59191667	59192136	59191667	59192082	59193458	59193486	10	0	23,27	4,12	203	149	0.00145823	0.037833	1	0.808,0.623	0.284	up
TRMT44	chr4	+	8451395	8451615	8451424	8451615	8448202	8448317	6	4	13,3	0,0	178	149	4.95522e-05	0.00362994	0.557	1.0,1.0	-0.443	down
CNDP2	chr18	+	72167116	72167268	72167171	72167268	72163597	72163666	40	16	78,96	11,5	204	149	0.000425868	0.01808	0.646	0.838,0.933	-0.239	down
ZNF276	chr16	+	89804128	89804313	89804213	89804313	89800328	89800446	15	25	8,4	53,51	234	149	0.000252789	0.0129373	0.276	0.088,0.048	0.208	up
STK33	chr11	-	8496227	8496613	8496227	8496363	8615629	8615775	1	2	3,10	0,1	298	149	0.000267917	0.0132272	0.2	1.0,0.833	-0.716	down
ABHD14B	chr3	-	52005475	52005908	52005475	52005714	52007980	52008646	37	55	27,20	106,82	298	149	0.000750012	0.0241973	0.252	0.113,0.109	0.141	no_change
XRCC3	chr14	-	104179211	104179305	104179211	104179278	104181760	104181788	10	0	16,16	3,8	176	149	0.00165334	0.04091	1	0.819,0.629	0.276	up
NT5C2	chr10	-	104860508	104860721	104860508	104860700	104860801	104860859	2	0	2,1	6,6	170	149	0.000142511	0.0081911	1	0.226,0.127	0.824	up
TP53I13	chr17	+	27898849	27899075	27898874	27899075	27896335	27896377	4	2	1,0	6,6	174	149	0.000102314	0.00637074	0.631	0.125,0.0	0.569	up
AFG3L1P	chr16	+	90044012	90044210	90044085	90044210	90038987	90039173	0	5	4,2	1,0	222	149	3.11468e-07	0.000145456	0	0.729,1.0	-0.865	down
AFG3L1P	chr16	+	90044046	90044210	90044085	90044210	90038987	90039173	5	5	24,15	1,0	188	149	7.60964e-06	0.00126283	0.442	0.95,1.0	-0.533	down
GZF1	chr20	+	23350727	23353698	23350773	23353698	23350220	23350378	43	5	59,48	24,27	195	149	0.00133948	0.036263	0.868	0.653,0.576	0.253	up
UAP1	chr1	+	162562521	162562572	162562524	162562572	162560112	162560301	13	5	6,10	1,0	152	149	0.00141017	0.0376686	0.718	0.855,1.0	-0.21	down
SYN1	chrX	-	47431299	47432398	47431299	47432360	47433400	47433989	0	2	2,5	0,3	187	149	0.000125167	0.00754234	0	1.0,0.57	-0.785	down
BTN3A1	chr6	+	26412639	26415436	26412932	26415436	26411782	26411809	3	2	3,6	0,0	298	149	0.000767474	0.024299	0.429	1.0,1.0	-0.571	down
PHKG1	chr7	-	56154662	56154717	56154662	56154712	56155290	56155469	0	1	4,1	0,0	154	149	1.39277e-05	0.00164267	0	1.0,1.0	-1	down
ING4	chr12	-	6761827	6761936	6761827	6761933	6762110	6762216	0	17	8,10	41,19	152	149	0.000512324	0.0198609	0	0.161,0.34	-0.251	down
CDCA3	chr12	-	6958728	6959022	6958728	6958947	6959630	6959760	214	4	253,439	14,42	224	149	0.000584784	0.0212112	0.973	0.923,0.874	0.074	no_change
LINS1	chr15	-	101112098	101112226	101112098	101112214	101113855	101114446	0	1	2,3	1,0	161	149	3.89151e-07	0.000161541	0	0.649,1.0	-0.825	down
LINS1	chr15	-	101112098	101112270	101112098	101112226	101113855	101114446	5	0	2,7	2,2	193	149	0.00194419	0.0462644	1	0.436,0.73	0.417	up
TM2D2	chr8	-	38852836	38853212	38852836	38852924	38853731	38854028	25	80	58,92	42,61	298	149	2.13415e-08	5.94468e-05	0.135	0.408,0.43	-0.284	down
TM2D2	chr8	-	38852836	38853313	38852836	38852924	38853731	38854028	39	80	80,118	42,61	298	149	5.77496e-08	7.19175e-05	0.196	0.488,0.492	-0.294	down
CD101	chr1	+	117578777	117579173	117578789	117579173	117576481	117576756	13	0	0,3	3,3	161	149	8.9133e-06	0.0013875	1	0.0,0.481	0.76	up
TECR	chr19	+	14673952	14674069	14673985	14674069	14673336	14673387	2	111	24,14	129,77	182	149	7.02459e-06	0.00125801	0.015	0.132,0.13	-0.116	no_change
ZSCAN5A	chr19	-	56736031	56736542	56736031	56736417	56824651	56824753	5	0	1,3	1,3	274	149	0.000549937	0.0203422	1	0.352,0.352	0.648	up
TLK2	chr17	+	60558481	60558567	60558484	60558567	60556184	60556651	4	0	2,4	5,4	152	149	0.000289583	0.0138703	1	0.282,0.495	0.612	up
NPR3	chr5	+	32784901	32784989	32784904	32784989	32782998	32783134	2	0	0,1	1,1	152	149	0.00228232	0.049574	1	0.0,0.495	0.752	up
ZNF133	chr20	+	18286941	18287037	18286962	18287037	18268871	18269248	2	3	11,10	0,0	170	149	4.18675e-05	0.00313531	0.369	1.0,1.0	-0.631	down
SLC35B1	chr17	-	47783565	47783696	47783565	47783671	47784326	47784430	94	48	61,54	79,77	174	149	5.73678e-05	0.00412165	0.626	0.398,0.375	0.239	up
SMAD7	chr18	-	46468850	46468925	46468850	46468922	46474753	46474807	3	0	0,1	1,1	152	149	0.00228232	0.049574	1	0.0,0.495	0.752	up
ZNF23	chr16	-	71481502	71483788	71481502	71483785	71484496	71484618	1	0	1,3	2,2	152	149	0.000573963	0.0210228	1	0.329,0.595	0.538	up
YPEL1	chr22	-	22058127	22058414	22058127	22058171	22064916	22065197	5	11	1,0	11,15	298	149	0.0011	0.0313711	0.185	0.043,0.0	0.164	up
ANKRD26	chr10	-	27335281	27335452	27335281	27335449	27337729	27337908	0	1	3,4	1,7	152	149	0.00166443	0.04091	0	0.746,0.359	-0.552	down
LINC01184	chr5	-	127417664	127417886	127417664	127417883	127418661	127418867	0	2	3,1	0,4	152	149	0.000767233	0.024299	0	1.0,0.197	-0.599	down
TFB1M	chr6	-	155577267	155579216	155577267	155579042	155581406	155581534	74	7	91,99	0,2	298	149	0.000363384	0.0165561	0.841	1.0,0.961	-0.139	no_change
SLC29A2	chr11	-	66133596	66133702	66133596	66133662	66133901	66134035	67	3	90,78	32,30	189	149	4.69e-06	0.000973436	0.946	0.689,0.672	0.265	up
ATP11A	chr13	+	113536129	113541482	113536189	113541482	113532530	113532617	1	3	8,13	1,0	209	149	2.96589e-05	0.00257181	0.192	0.851,1.0	-0.734	down
ELP1	chr9	-	111693276	111693481	111693276	111693336	111696143	111696404	4	0	1,5	3,2	294	149	6.2999e-05	0.00432877	1	0.145,0.559	0.648	up
HNF1A	chr12	+	121437264	121437430	121437285	121437430	121437070	121437192	1	0	0,0	1,2	170	149	3.782e-05	0.00294366	1	0.0,0.0	1	up
RABL2A	chr2	+	114386126	114386290	114386130	114386290	114384842	114384977	2	0	0,3	2,8	153	149	9.67859e-05	0.00612868	1	0.0,0.268	0.866	up

## Sheet: A5SS_sig_AS events
geneSymbol	chr	strand	longExonStart_0base	longExonEnd	shortES	shortEE	flankingES	flankingEE	IJC_SAMPLE_1	SJC_SAMPLE_1	IJC_SAMPLE_2	SJC_SAMPLE_2	IncFormLen	SkipFormLen	PValue	FDR	PSI_SAMPLE_1	PSI_SAMPLE_2	ΔPSI	PSI_group(|ΔPSI|>=0.15)
TTC31	chr2	+	74718607	74718799	74718607	74718793	74719070	74719182	0	2	7,7	0,0	155	149	6.20328e-07	0.000153009	0	1.0,1.0	-1	down
ABI2	chr2	+	204231599	204231853	204231599	204231767	204244930	204245107	6	43	3,2	127,177	235	149	0.00177711	0.0337945	0.081	0.015,0.007	0.07	no_change
LOC728485	chr19	+	37264054	37264411	37264054	37264211	37266287	37267980	0	3	2,4	4,1	298	149	0.00295974	0.0446817	0	0.2,0.667	-0.433	down
ERCC3	chr2	-	128051432	128051720	128051629	128051720	128051088	128051294	0	46	10,4	58,47	298	149	0.00301591	0.0451338	0	0.079,0.041	-0.06	no_change
TXLNA	chr1	+	32646842	32647277	32646842	32647178	32650125	32650217	5	23	0,0	59,71	248	149	0.000930065	0.0240698	0.116	0.0,0.0	0.116	no_change
CCDC51	chr3	-	48481397	48481529	48481505	48481529	48476226	48476546	11	6	7,5	27,35	257	149	0.000103882	0.00614485	0.515	0.131,0.076	0.411	up
FAN1	chr15	+	31196075	31196227	31196075	31196214	31196714	31198100	2	0	1,2	6,5	162	149	0.000146976	0.00743957	1	0.133,0.269	0.799	up
ZNF224	chr19	+	44598513	44598683	44598513	44598641	44600495	44600584	1	0	9,3	3,5	191	149	0.00294804	0.0446817	1	0.701,0.319	0.49	up
NUDCD2	chr5	-	162886000	162887108	162886867	162887108	162884567	162884616	21	238	48,61	178,158	298	149	5.95864e-07	0.000153009	0.042	0.119,0.162	-0.099	no_change
NUDCD2	chr5	-	162886332	162887108	162886867	162887108	162884567	162884616	18	238	39,32	178,158	298	149	0.000320329	0.013284	0.036	0.099,0.092	-0.06	no_change
NUDCD2	chr5	-	162886697	162887108	162886867	162887108	162884567	162884616	8	238	32,32	178,158	298	149	3.86665e-07	0.000153009	0.017	0.082,0.092	-0.07	no_change
MTIF2	chr2	-	55495952	55496384	55496304	55496384	55494704	55494771	2	4	1,1	0,0	298	149	6.2235e-07	0.000153009	0.2	1.0,1.0	-0.8	down
PVR	chr19	+	45162009	45162168	45162009	45162033	45164558	45164590	24	5	29,38	1,0	284	149	0.00023158	0.0103519	0.716	0.938,1.0	-0.253	down
IFI35	chr17	+	41165283	41165396	41165283	41165390	41165492	41165679	3	0	0,7	2,2	155	149	0.0011031	0.0261854	1	0.0,0.771	0.615	up
SLC8B1	chr12	-	113770527	113770765	113770553	113770765	113759000	113759153	2	1	0,1	2,2	175	149	0.00226438	0.0376521	0.63	0.0,0.299	0.481	up
TYW5	chr2	-	200813040	200813195	200813059	200813195	200808487	200808557	6	5	1,2	11,17	168	149	0.00107271	0.0260018	0.516	0.075,0.094	0.431	up
PTBP3	chr9	-	115060111	115060196	115060120	115060196	115030328	115030475	1	4	2,3	0,1	158	149	9.92674e-05	0.00599436	0.191	1.0,0.739	-0.678	down
NCOR2	chr12	-	124811954	124812179	124812092	124812179	124810736	124810916	216	104	555,377	73,113	287	149	0.000530795	0.0171316	0.519	0.798,0.634	-0.197	down
IVD	chr15	+	40697995	40698551	40697995	40698172	40699836	40699926	12	40	0,3	43,35	298	149	9.90133e-05	0.00599436	0.13	0.0,0.041	0.11	no_change
ESYT3	chr3	+	138191204	138191935	138191204	138191701	138192377	138192476	2	0	4,3	3,7	298	149	0.000922768	0.0240619	1	0.4,0.176	0.712	up
CLDND1	chr3	-	98241385	98241910	98241692	98241910	98239976	98240281	3	2	1,0	9,4	298	149	0.00141757	0.0297517	0.429	0.053,0.0	0.402	up
CLDND1	chr3	-	98241385	98241910	98241692	98241910	98240496	98240540	0	1	1,3	0,0	298	149	1.59474e-05	0.00171534	0	1.0,1.0	-1	down
SMIM19	chr8	+	42396727	42397298	42396727	42396848	42401611	42401749	17	89	48,33	81,84	298	149	0.00184259	0.034443	0.087	0.229,0.164	-0.11	no_change
SMIM19	chr8	+	42396727	42397608	42396727	42396848	42401611	42401749	0	89	18,13	81,84	298	149	3.00967e-06	0.000517965	0	0.1,0.072	-0.086	no_change
SLC12A9	chr7	+	100450334	100450461	100450334	100450457	100451777	100452000	0	2	3,1	1,1	153	149	6.18636e-05	0.00450443	0	0.745,0.493	-0.619	down
ZNF7	chr8	+	146054427	146054989	146054427	146054475	146062775	146062892	33	0	37,45	4,15	298	149	0.000136327	0.00733182	1	0.822,0.6	0.289	up
ZNF454	chr5	+	178368198	178368445	178368198	178368387	178369685	178369825	1	0	0,0	3,5	207	149	2.0416e-05	0.00195199	1	0.0,0.0	1	up
CCDC57	chr17	-	80159413	80159828	80159547	80159828	80156189	80156298	2	2	10,7	0,1	283	149	0.00134193	0.0292336	0.345	1.0,0.787	-0.548	down
OARD1	chr6	-	41039974	41040353	41040057	41040353	41039334	41039414	23	19	19,14	47,44	232	149	0.00164712	0.0322124	0.437	0.206,0.17	0.249	up
CBLB	chr3	-	105389864	105389890	105389867	105389890	105389076	105389196	1	0	1,0	0,3	152	149	0.00188999	0.034788	1	1.0,0.0	0.5	up
ZBTB8OS	chr1	-	33116029	33116533	33116033	33116533	33100368	33100393	6	102	14,15	50,56	153	149	0.000355605	0.0137527	0.054	0.214,0.207	-0.157	down
KHSRP	chr19	-	6415544	6415745	6415619	6415745	6415390	6415468	468	61	560,491	21,25	224	149	2.81266e-06	0.000509536	0.836	0.947,0.929	-0.102	no_change
GLIDR	chr9	-	41954503	41955177	41954748	41955177	41948513	41948877	5	4	6,4	1,0	298	149	0.000499335	0.0166898	0.385	0.75,1.0	-0.49	down
CCDC130	chr19	+	13842565	13842894	13842565	13842882	13842988	13843099	1	0	3,5	3,3	161	149	0.00253736	0.0406214	1	0.481,0.607	0.456	up
ZNF32	chr10	-	44141503	44141650	44141507	44141650	44139306	44140249	0	9	2,5	6,11	153	149	0.00210947	0.0365999	0	0.245,0.307	-0.276	down
USP25	chr21	+	17102300	17103007	17102300	17102757	17135209	17135287	1	0	0,0	3,1	298	149	2.76387e-05	0.0024407	1	0.0,0.0	1	up
RPL6	chr12	-	112846844	112847089	112846853	112847089	112846223	112846460	2	0	1,1	2,3	158	149	0.000145929	0.00743957	1	0.32,0.239	0.721	up
RPL6	chr12	-	112847214	112847418	112847390	112847418	112846223	112846460	67	625	32,22	1057,881	298	149	1.63855e-09	5.63987e-06	0.051	0.015,0.012	0.037	no_change
PLXNB2	chr22	-	50733147	50733207	50733154	50733207	50727945	50729026	3	0	3,6	9,1	156	149	0.00164557	0.0322124	1	0.241,0.851	0.454	up
FDXR	chr17	-	72868893	72869119	72868990	72869119	72868160	72868258	15	45	2,9	77,74	246	149	0.000412257	0.0147207	0.168	0.015,0.069	0.126	no_change
NOP16	chr5	-	175815235	175815599	175815433	175815599	175813840	175813910	204	8	237,219	3,0	298	149	0.00173416	0.0333463	0.927	0.975,1.0	-0.06	no_change
THTPA	chr14	+	24025190	24026248	24025190	24026243	24027903	24028790	0	2	1,1	0,0	154	149	1.06418e-06	0.000228931	0	1.0,1.0	-1	down
SNX17	chr2	+	27594135	27594335	27594135	27594210	27596113	27596178	1	5	8,6	0,0	274	149	5.73774e-09	9.87465e-06	0.098	1.0,1.0	-0.902	down
MARCHF7	chr2	+	160569016	160569172	160569016	160569117	160571067	160571109	3	3	4,5	1,0	204	149	0.000874022	0.0233208	0.422	0.745,1.0	-0.451	down
MARCHF7	chr2	+	160569016	160569295	160569016	160569117	160571067	160571109	0	3	1,3	1,0	298	149	4.50461e-05	0.00360579	0	0.333,1.0	-0.666	down
MFSD2A	chr1	+	40420816	40421057	40420816	40421051	40422758	40422893	17	6	24,23	0,2	155	149	0.00103467	0.0256211	0.731	1.0,0.917	-0.228	down
SLC41A2	chr12	-	105351865	105352068	105351967	105352068	105321750	105322472	9	0	8,10	8,7	251	149	7.17629e-05	0.00484329	1	0.372,0.459	0.585	up
RABL2B	chr22	-	51221818	51222064	51221928	51222064	51221466	51221714	7	6	2,0	14,10	259	149	0.000161349	0.00782203	0.402	0.076,0.0	0.364	up
PARP6	chr15	-	72564621	72564895	72564843	72564895	72563363	72563628	9	0	6,4	1,4	298	149	0.000534361	0.0171316	1	0.75,0.333	0.459	up
PARP6	chr15	-	72564733	72564895	72564843	72564895	72563363	72563628	12	0	8,9	1,4	259	149	0.00230593	0.0381586	1	0.822,0.564	0.307	up
BAG5	chr14	-	104028249	104028657	104028436	104028657	104022887	104027529	1	0	1,0	2,4	298	149	5.85215e-08	6.71437e-05	1	0.2,0.0	0.9	up
ARSA	chr22	-	51066325	51066580	51066373	51066580	51065983	51066220	0	5	5,9	11,10	197	149	0.00145554	0.0303635	0	0.256,0.405	-0.331	down
NOL8	chr9	-	95087587	95087876	95087599	95087876	95086304	95086491	0	1	7,6	3,0	161	149	0.000491767	0.0166898	0	0.683,1.0	-0.842	down
PLA2G6	chr22	-	38577670	38577837	38577790	38577837	38565224	38565478	1	0	1,0	1,2	269	149	1.97071e-06	0.00039901	1	0.356,0.0	0.822	up
ZNF266	chr19	-	9529437	9529975	9529726	9529975	9529180	9529307	7	0	2,12	4,1	298	149	0.00154823	0.0313472	1	0.2,0.857	0.472	up
ZNF266	chr19	-	9529441	9529975	9529726	9529975	9529180	9529307	10	0	5,16	4,1	298	149	0.00328283	0.048083	1	0.385,0.889	0.363	up
PER3	chr1	+	7870497	7870648	7870497	7870627	7879344	7879480	3	0	5,7	4,6	170	149	0.00135841	0.0294066	1	0.523,0.506	0.486	up
PLD2	chr17	+	4722723	4722877	4722723	4722844	4725087	4725202	58	5	53,48	18,20	182	149	0.000812433	0.0220189	0.905	0.707,0.663	0.22	up
INTS10	chr8	+	19701586	19701996	19701586	19701749	19703214	19703308	4	351	27,15	423,397	298	149	0.00234529	0.0384404	0.006	0.031,0.019	-0.019	no_change
RTCA-AS1	chr1	-	100731370	100731473	100731384	100731473	100730297	100730803	1	0	0,2	2,2	163	149	1.42022e-05	0.00171534	1	0.0,0.478	0.761	up
ANAPC10	chr4	-	146019271	146019371	146019282	146019371	146002811	146002902	2	0	1,0	1,1	160	149	0.00193628	0.0348936	1	0.482,0.0	0.759	up
MDM1	chr12	-	68718951	68720801	68720436	68720801	68716852	68717020	10	1	5,3	9,4	298	149	0.000558603	0.0173217	0.833	0.217,0.273	0.588	up
TANGO2	chr22	+	20049052	20049229	20049052	20049204	20050860	20050965	0	2	2,3	4,2	174	149	0.00192946	0.0348936	0	0.3,0.562	-0.431	down
HNRNPH1	chr5	-	179043860	179043959	179043899	179043959	179043126	179043219	372	101	501,618	78,69	188	149	0.00012667	0.0069355	0.745	0.836,0.877	-0.112	no_change
HNRNPH1	chr5	-	179050595	179050672	179050636	179050672	179050037	179050188	0	1	2,2	1,1	190	149	0.00245229	0.0396281	0	0.611,0.611	-0.611	down
PHACTR4	chr1	+	28784342	28784370	28784342	28784366	28785595	28785769	1	0	0,0	5,2	153	149	1.47315e-05	0.00171534	1	0.0,0.0	1	up
ZNF431	chr19	+	21324842	21324989	21324842	21324936	21326353	21326446	10	0	10,14	6,3	202	149	0.00132763	0.029168	1	0.551,0.775	0.337	up
MLH1	chr3	+	37034840	37035381	37034840	37035154	37038114	37038200	3	4	0,0	7,8	298	149	0.00182312	0.034443	0.273	0.0,0.0	0.273	up
ZNF557	chr19	+	7069713	7069784	7069713	7069772	7070572	7070664	0	1	7,2	0,3	161	149	0.000117782	0.00665313	0	1.0,0.382	-0.691	down
TMEM68	chr8	-	56685785	56685937	56685827	56685937	56676494	56676539	12	51	0,3	55,43	191	149	9.47123e-05	0.00592727	0.155	0.0,0.052	0.129	no_change
BCS1L	chr2	+	219524405	219525144	219524405	219524466	219525661	219526030	0	9	13,3	8,8	298	149	0.000330758	0.0135532	0	0.448,0.158	-0.303	down
BCS1L	chr2	+	219524405	219525144	219524405	219524523	219525661	219526030	0	2	14,3	4,3	298	149	0.00108566	0.0261317	0	0.636,0.333	-0.485	down
BCS1L	chr2	+	219524405	219525471	219524405	219525144	219525661	219526030	20	0	17,18	13,2	298	149	0.000349006	0.0136509	1	0.395,0.818	0.393	up
NTPCR	chr1	+	233092092	233092193	233092092	233092189	233113908	233119628	0	4	7,6	5,5	153	149	0.000348978	0.0136509	0	0.577,0.539	-0.558	down
KLHL24	chr3	+	183353410	183353570	183353410	183353535	183361267	183361330	1	0	2,1	2,3	184	149	6.90516e-05	0.00475351	1	0.447,0.213	0.67	up
CTNND1	chr11	+	57529273	57529540	57529273	57529518	57563048	57563201	2	0	0,1	1,1	171	149	0.00156549	0.031429	1	0.0,0.466	0.767	up
HP1BP3	chr1	-	21112678	21113145	21113006	21113145	21106837	21107033	28	10	34,21	32,36	298	149	0.00293517	0.0446817	0.583	0.347,0.226	0.296	up
POMT1	chr9	+	134378304	134378700	134378304	134378460	134381500	134381607	3	1	1,0	7,3	298	149	0.000482566	0.0166099	0.6	0.067,0.0	0.567	up
NIPA2	chr15	-	23034120	23034427	23034146	23034427	23027800	23027922	0	2	5,2	0,0	175	149	4.24304e-07	0.000153009	0	1.0,1.0	-1	down
MECR	chr1	-	29547345	29547433	29547349	29547433	29543099	29543324	1	0	0,0	1,1	153	149	3.32607e-05	0.00279227	1	0.0,0.0	1	up
ANKLE1	chr19	+	17394033	17394771	17394033	17394693	17394897	17395075	0	1	5,4	0,0	227	149	9.48276e-06	0.00141912	0	1.0,1.0	-1	down
MGAT1	chr5	-	180236335	180236875	180236633	180236875	180235647	180236076	11	0	16,10	10,1	298	149	0.00128672	0.0285736	1	0.444,0.833	0.362	up
MGAT1	chr5	-	180236363	180236875	180236633	180236875	180235647	180236076	16	0	30,17	10,1	298	149	0.00204446	0.0361004	1	0.6,0.895	0.252	up
ZBTB48	chr1	+	6640053	6640196	6640053	6640109	6640600	6641359	2	5	1,2	0,0	236	149	3.32103e-07	0.000153009	0.202	1.0,1.0	-0.798	down
SMC2	chr9	+	106856589	106856767	106856589	106856758	106857604	106857833	3	0	6,6	7,9	158	149	0.000661874	0.0196394	1	0.447,0.386	0.584	up
TACC1	chr8	+	38684685	38684893	38684685	38684806	38688642	38688695	9	0	19,18	11,17	236	149	8.76525e-05	0.00558703	1	0.522,0.401	0.538	up
FAM111A	chr11	+	58910328	58910442	58910328	58910419	58910555	58910777	3	0	11,5	7,4	172	149	0.0019361	0.0348936	1	0.577,0.52	0.452	up
PMS1	chr2	+	190649175	190649496	190649175	190649319	190650071	190650197	6	0	7,6	4,1	298	149	0.00106599	0.0260018	1	0.467,0.75	0.391	up
SMUG1	chr12	-	54582294	54582380	54582298	54582380	54577439	54577743	0	2	3,2	1,4	153	149	0.000767019	0.020953	0	0.745,0.327	-0.536	down
CERS5	chr12	-	50526744	50527851	50527715	50527851	50523084	50524477	6	3	6,5	1,0	298	149	0.00168915	0.0326632	0.5	0.75,1.0	-0.375	down
DPH7	chr9	-	140470160	140470619	140470531	140470619	140469203	140469295	9	24	23,16	9,14	298	149	0.00243087	0.0394672	0.158	0.561,0.364	-0.304	down
TRIR	chr19	-	12845126	12845498	12845149	12845498	12842157	12842235	1210	26	914,906	10,4	172	149	0.00314247	0.0466223	0.976	0.988,0.995	-0.016	no_change
ATP5PF	chr21	-	27107163	27107965	27107797	27107965	27101941	27102112	1072	48	940,1001	16,24	298	149	0.00141577	0.0297517	0.918	0.967,0.954	-0.042	no_change
ZNF567	chr19	+	37180298	37180623	37180298	37180399	37185703	37185778	2	0	4,4	9,5	298	149	0.00128287	0.0285736	1	0.182,0.286	0.766	up
ZNF518B	chr4	-	10456217	10456612	10456428	10456612	10441503	10448163	0	1	3,3	4,0	298	149	0.00149973	0.0307266	0	0.273,1.0	-0.637	down
ASCC2	chr22	-	30230430	30230539	30230477	30230539	30229529	30229603	2	0	1,0	3,4	196	149	2.1826e-07	0.000125209	1	0.202,0.0	0.899	up
EOLA1	chrX	+	148622556	148622888	148622556	148622837	148623563	148623611	14	8	13,7	1,0	200	149	5.30575e-05	0.0040201	0.566	0.906,1.0	-0.387	down
ZKSCAN7	chr3	+	44596684	44597010	44596684	44596973	44598421	44598962	0	1	1,4	3,3	186	149	0.00320207	0.0473026	0	0.211,0.516	-0.363	down
RPA2	chr1	-	28240932	28241308	28241137	28241308	28240573	28240680	20	1	12,10	8,5	298	149	0.00103264	0.0256211	0.909	0.429,0.5	0.445	up
CCDC66	chr3	+	56600621	56600768	56600621	56600766	56600977	56601081	1	0	2,3	3,7	151	149	0.00147487	0.0304943	1	0.397,0.297	0.653	up
CCDC66	chr3	+	56600621	56600787	56600621	56600766	56600977	56601081	8	0	10,17	3,7	170	149	0.0016409	0.0322124	1	0.745,0.68	0.287	up
AKT1S1	chr19	-	50379859	50380644	50380281	50380644	50376173	50376559	89	1	102,98	9,8	298	149	0.00271106	0.0426095	0.978	0.85,0.86	0.123	no_change
ARHGEF9	chrX	-	62974183	62975003	62974194	62975003	62926137	62926329	1	0	0,0	3,2	160	149	1.53762e-05	0.00171534	1	0.0,0.0	1	up
ARHGEF9	chrX	-	62974183	62975003	62974898	62975003	62944411	62944591	6	3	1,2	0,0	298	149	0.000198154	0.00909393	0.5	1.0,1.0	-0.5	down
ARHGEF9	chrX	-	62974194	62975003	62974898	62975003	62944411	62944591	8	3	4,5	0,0	298	149	0.000360159	0.0137741	0.571	1.0,1.0	-0.429	down
S100A16	chr1	-	153581374	153581831	153581653	153581831	153580474	153580653	4	0	7,9	1,4	298	149	0.0020452	0.0361004	1	0.778,0.529	0.347	up
PEA15	chr1	+	160181332	160181506	160181332	160181440	160182899	160183055	373	13	625,794	7,7	215	149	0.00257839	0.0410872	0.952	0.984,0.987	-0.034	no_change
TMEM230	chr20	-	5093365	5093733	5093375	5093733	5092409	5092454	0	20	1,4	8,4	159	149	0.00233831	0.0384404	0	0.105,0.484	-0.294	down
TMEM230	chr20	-	5093365	5093733	5093388	5093733	5092409	5092454	3	7	14,18	0,3	172	149	1.88231e-05	0.00190556	0.271	1.0,0.839	-0.648	down
CHRNA10	chr11	-	3690963	3691171	3691025	3691171	3690425	3690580	2	0	0,1	3,0	211	149	0.000705302	0.0203742	1	0.0,1.0	0.5	up
RAPGEF2	chr4	+	160272210	160272333	160272210	160272285	160273836	160274062	2	2	3,7	0,1	197	149	0.00289159	0.0444495	0.431	1.0,0.841	-0.489	down
ADAMTS13	chr9	+	136320406	136320725	136320406	136320557	136321190	136321337	0	2	8,1	0,0	298	149	1.9683e-07	0.000125209	0	1.0,1.0	-1	down
NCBP1	chr9	+	100403843	100403973	100403843	100403944	100405485	100405642	8	29	3,1	38,54	178	149	0.00157967	0.031429	0.188	0.062,0.015	0.149	no_change
PACRGL	chr4	+	20702080	20702234	20702080	20702201	20706088	20706156	4	4	15,3	2,0	182	149	0.00301383	0.0451338	0.45	0.86,1.0	-0.48	down
GPR161	chr1	-	168105247	168106168	168105976	168106168	168083693	168083787	1	0	1,2	5,1	298	149	1.21855e-05	0.00171534	1	0.091,0.5	0.705	up
TMEM218	chr11	-	124981434	124981522	124981480	124981522	124972532	124972705	46	8	25,16	14,14	195	149	0.00208708	0.0364893	0.815	0.577,0.466	0.293	up
ZNF532	chr18	+	56530714	56530982	56530714	56530918	56532535	56532617	0	1	3,7	0,3	213	149	0.000266359	0.0114601	0	1.0,0.62	-0.81	down
ZNF532	chr18	+	56620749	56621274	56620749	56621031	56621457	56621566	2	0	3,2	4,7	298	149	0.000547909	0.0172903	1	0.273,0.125	0.801	up
TMEM181	chr6	+	159052354	159052518	159052354	159052421	159052841	159056461	0	29	7,15	34,47	246	149	0.000155543	0.00775912	0	0.111,0.162	-0.137	no_change
PARP9	chr3	-	122282957	122283147	122283091	122283147	122278452	122278556	0	2	2,1	1,0	283	149	0.000340945	0.0136509	0	0.513,1.0	-0.756	down
NDST2	chr10	-	75562729	75562839	75562766	75562839	75562431	75562534	67	9	54,58	1,2	186	149	0.00260949	0.0412011	0.856	0.977,0.959	-0.112	no_change
NCBP2	chr3	-	196666121	196666303	196666263	196666303	196664380	196664502	109	28	198,176	14,14	291	149	7.96248e-05	0.0051711	0.666	0.879,0.866	-0.207	down
SLC39A11	chr17	-	71088633	71088827	71088749	71088827	71084795	71084914	3	4	0,0	6,5	265	149	0.00168263	0.0326632	0.297	0.0,0.0	0.297	up
PAQR3	chr4	-	79843294	79843648	79843507	79843648	79833031	79841835	3	2	8,6	0,0	298	149	0.000691881	0.0201818	0.429	1.0,1.0	-0.571	down
PABPC4	chr1	-	40030094	40030214	40030142	40030214	40029285	40029413	100	9	124,97	0,2	197	149	0.000143648	0.00743957	0.894	1.0,0.973	-0.092	no_change
CLDN12	chr7	+	90034832	90034926	90034832	90034922	90041320	90041363	1	0	3,0	1,3	153	149	0.000301478	0.0126547	1	0.745,0.0	0.627	up
INPP4A	chr2	+	99172015	99172271	99172015	99172154	99179927	99180100	1	0	2,1	2,2	266	149	3.98747e-05	0.00326782	1	0.359,0.219	0.711	up
CUTA	chr6	-	33385645	33385884	33385735	33385884	33385257	33385472	0	4	2,1	1,0	239	149	0.000160997	0.00782203	0	0.555,1.0	-0.778	down
ZNF879	chr5	+	178450804	178451876	178450804	178450905	178451970	178452038	4	0	0,1	3,0	298	149	0.000258006	0.0113854	1	0.0,1.0	0.5	up
THRB	chr3	-	24536142	24536341	24536177	24536341	24378790	24378862	2	0	4,2	4,2	184	149	0.00091119	0.0239413	1	0.447,0.447	0.553	up
MKNK1	chr1	-	47069856	47069940	47069898	47069940	47059784	47059952	8	1	6,3	8,8	191	149	0.00139639	0.0296774	0.862	0.369,0.226	0.565	up
MFSD11	chr17	+	74733582	74734058	74733582	74733965	74734363	74734530	6	4	3,3	1,0	242	149	0.00208843	0.0364893	0.48	0.649,1.0	-0.345	down
MFSD11	chr17	+	74733582	74734247	74733582	74733965	74734363	74734530	14	4	9,8	1,0	298	149	0.0019149	0.0348936	0.636	0.818,1.0	-0.273	down
TRIM7	chr5	-	180630744	180631340	180631021	180631340	180630544	180630640	0	1	14,3	0,0	298	149	7.37639e-06	0.00120902	0	1.0,1.0	-1	down
NEK1	chr4	-	170476838	170477002	170476870	170477002	170458959	170459062	1	0	1,1	2,3	181	149	0.000369188	0.0139267	1	0.292,0.215	0.746	up
TMEM179B	chr11	+	62554873	62555022	62554873	62554999	62556494	62556682	0	141	6,11	115,139	172	149	0.000748403	0.020608	0	0.043,0.064	-0.053	no_change
ZNF30	chr19	+	35417806	35418186	35417806	35418120	35420787	35420860	0	5	3,3	3,6	215	149	0.0028481	0.0443581	0	0.409,0.257	-0.333	down
KRIT1	chr7	-	91874740	91875414	91875219	91875414	91874215	91874485	1	0	0,0	2,2	298	149	2.76479e-05	0.0024407	1	0.0,0.0	1	up
EPB41L5	chr2	+	120859164	120859295	120859164	120859267	120861635	120866050	3	4	1,1	0,0	177	149	1.30194e-05	0.00171534	0.387	1.0,1.0	-0.613	down
GET1	chr21	+	40762623	40763402	40762623	40762789	40763694	40763762	8	229	20,31	173,203	298	149	0.000146139	0.00743957	0.017	0.055,0.071	-0.046	no_change
INTS2	chr17	-	60005014	60005343	60005282	60005343	60003712	60004023	0	2	1,3	0,1	298	149	1.51317e-05	0.00171534	0	1.0,0.6	-0.8	down
INTS2	chr17	-	60005282	60005343	60005295	60005343	60003712	60004023	2	0	0,1	1,1	162	149	0.0018608	0.034443	1	0.0,0.479	0.76	up
ZNF331	chr19	+	54041398	54041745	54041398	54041550	54042469	54042536	1	0	0,0	1,1	298	149	2.8207e-05	0.0024407	1	0.0,0.0	1	up
HES4	chr1	-	935071	935477	935245	935477	934905	934993	418	21	462,483	5,6	298	149	6.8168e-05	0.00475351	0.909	0.979,0.976	-0.069	no_change
ZNF429	chr19	+	21688403	21688882	21688403	21688576	21712459	21712586	2	0	2,5	4,6	298	149	0.000893994	0.0236702	1	0.2,0.294	0.753	up
TRMT2B	chrX	-	100306772	100307105	100306805	100307105	100297030	100297301	2	3	6,1	0,1	182	149	0.00109422	0.026155	0.353	1.0,0.45	-0.372	down
GEM	chr8	-	95274317	95274547	95274432	95274547	95272400	95272740	1	5	15,22	6,5	264	149	0.00101082	0.0253959	0.101	0.585,0.713	-0.548	down
HDHD5-AS1	chr22	+	17640278	17640727	17640278	17640441	17646158	17646335	2	3	2,2	0,1	298	149	0.00259403	0.0411458	0.25	1.0,0.5	-0.5	down
SENP1	chr12	-	48499184	48499638	48499239	48499638	48495251	48495299	11	0	20,17	11,4	204	149	0.000630795	0.0193321	1	0.57,0.756	0.337	up
CCDC90B	chr11	-	82996595	82997450	82996915	82997450	82991183	82991303	96	44	110,112	22,20	298	149	0.00113912	0.0265701	0.522	0.714,0.737	-0.204	down
MFAP4	chr17	-	19290353	19290503	19290462	19290503	19290072	19290151	10	50	4,1	101,65	258	149	0.000344772	0.0136509	0.104	0.022,0.009	0.088	no_change
BFSP1	chr20	-	17539332	17539478	17539336	17539478	17505492	17505553	0	1	2,6	0,0	153	149	1.40455e-05	0.00171534	0	1.0,1.0	-1	down
ZNF462	chr9	+	109686413	109692040	109686413	109689445	109692805	109692970	6	4	9,20	0,1	298	149	7.72039e-05	0.00511031	0.429	1.0,0.909	-0.526	down
TSNAXIP1	chr16	+	67840791	67841288	67840791	67841099	67848204	67848304	1	3	1,9	0,2	298	149	0.00238035	0.0388301	0.143	1.0,0.692	-0.703	down
GLOD4	chr17	-	681861	681984	681934	681984	680107	680228	4	80	13,16	66,61	222	149	0.00125025	0.0281266	0.032	0.117,0.15	-0.102	no_change
ETF1	chr5	-	137878322	137878625	137878393	137878625	137854380	137854556	0	1	2,2	0,1	220	149	2.36783e-06	0.000452782	0	1.0,0.575	-0.787	down
OSBPL3	chr7	-	24873705	24874355	24874104	24874355	24870386	24870524	16	13	9,12	34,36	298	149	0.0019855	0.0354099	0.381	0.117,0.143	0.251	up
NEK11	chr3	+	130745720	130746062	130745720	130745850	130748456	130748722	2	0	0,5	1,2	298	149	0.00290562	0.0444495	1	0.0,0.556	0.722	up
MBOAT2	chr2	-	9002400	9002852	9002719	9002852	9000742	9000894	19	34	5,4	32,28	298	149	0.00184705	0.034443	0.218	0.072,0.067	0.148	no_change
USP19	chr3	-	49154153	49154376	49154159	49154376	49153883	49154040	0	15	9,4	23,22	155	149	0.00113898	0.0265701	0	0.273,0.149	-0.211	down
CAP1	chr1	+	40506254	40506473	40506254	40506455	40507100	40507165	1	2	9,5	0,0	167	149	0.000961239	0.024508	0.308	1.0,1.0	-0.692	down
WDR83	chr19	+	12780790	12780911	12780790	12780894	12780993	12781099	69	6	74,92	1,0	166	149	0.0011856	0.0273881	0.912	0.985,1.0	-0.08	no_change
ACSF3	chr16	+	89160259	89160404	89160259	89160400	89164998	89165171	1	2	9,3	0,0	153	149	0.00124175	0.0281192	0.327	1.0,1.0	-0.673	down
METTL23	chr17	+	74725771	74725876	74725771	74725859	74729059	74729297	81	16	64,61	1,6	166	149	0.00290019	0.0444495	0.82	0.983,0.901	-0.122	no_change
PTPRZ1	chr7	+	121650387	121653943	121650387	121651363	121659177	121659322	139	304	297,471	397,481	298	149	0.000126943	0.0069355	0.186	0.272,0.329	-0.114	no_change
PDP2	chr16	+	66914417	66914567	66914417	66914543	66918133	66925002	4	2	0,1	4,5	173	149	0.000169602	0.00810792	0.633	0.0,0.147	0.559	up
PDP2	chr16	+	66914417	66914659	66914417	66914567	66918133	66925002	0	4	2,4	0,1	241	149	5.57401e-07	0.000153009	0	1.0,0.712	-0.856	down
PDP2	chr16	+	66914417	66914684	66914417	66914659	66918133	66925002	1	0	0,0	2,4	174	149	1.66613e-05	0.00173782	1	0.0,0.0	1	up
LYPLA1	chr8	-	54978307	54978373	54978347	54978373	54975887	54975935	125	3	162,271	27,20	189	149	0.00122369	0.0278937	0.97	0.825,0.914	0.101	no_change
MSTO1	chr1	+	155581479	155581643	155581479	155581618	155581773	155581891	0	8	6,5	14,12	174	149	0.00157209	0.031429	0	0.268,0.263	-0.266	down
MSTO1	chr1	+	155583447	155583557	155583447	155583524	155583852	155584758	6	3	1,4	0,0	182	149	0.000741152	0.020608	0.621	1.0,1.0	-0.379	down
ATAD2B	chr2	-	24008896	24009093	24008911	24009093	24005738	24005898	1	0	3,3	2,3	164	149	0.00216489	0.0370467	1	0.577,0.476	0.474	up
TRMT11	chr6	+	126307575	126307919	126307575	126307768	126314938	126314968	0	1	1,2	0,0	298	149	1.58367e-05	0.00171534	0	1.0,1.0	-1	down
NRP1	chr10	-	33491818	33491923	33491839	33491923	33486577	33486637	0	4	4,6	1,7	170	149	0.000500533	0.0166898	0	0.778,0.429	-0.604	down
TMEM169	chr2	+	216946641	216946702	216946641	216946696	216960560	216960957	4	0	4,3	4,3	155	149	0.000552567	0.0172903	1	0.49,0.49	0.51	up
TMEM9	chr1	-	201123275	201123683	201123576	201123683	201122985	201123087	6	0	10,8	4,1	298	149	0.00248777	0.0400135	1	0.556,0.8	0.322	up
TMEM9	chr1	-	201123489	201123683	201123576	201123683	201122985	201123087	2	0	4,3	4,1	236	149	0.000478207	0.0166099	1	0.387,0.654	0.48	up
LZTS3	chr20	-	3148383	3148607	3148444	3148607	3147350	3147827	10	1	10,3	14,20	210	149	5.00097e-05	0.00391212	0.876	0.336,0.096	0.66	up
PWWP2B	chr10	+	134218129	134219793	134218129	134219490	134230564	134231358	11	6	15,14	2,0	298	149	0.00114247	0.0265701	0.478	0.789,1.0	-0.417	down
AHCY	chr20	-	32889552	32890796	32889563	32890796	32883200	32883391	0	3	2,3	1,2	160	149	0.000634669	0.0193321	0	0.651,0.583	-0.617	down
FANCD2	chr3	+	10068120	10068310	10068120	10068157	10070308	10070405	0	8	8,7	9,13	298	149	0.000644826	0.0193696	0	0.308,0.212	-0.26	down
GON4L	chr1	-	155826937	155827005	155826949	155827005	155823066	155823597	0	1	1,6	4,4	161	149	0.00322998	0.0475111	0	0.188,0.581	-0.384	down
SMARCC2	chr12	-	56558086	56558515	56558431	56558515	56556142	56557549	60	155	116,108	151,133	298	149	0.000720927	0.0205077	0.162	0.278,0.289	-0.121	no_change
IQCH-AS1	chr15	-	67813856	67814182	67813883	67814182	67811337	67811440	0	3	1,1	0,0	176	149	1.29826e-07	0.000111716	0	1.0,1.0	-1	down
EDA2R	chrX	-	65819315	65819702	65819610	65819702	65815481	65817935	4	0	2,8	2,2	298	149	0.000537539	0.0171316	1	0.333,0.667	0.5	up
LOC727751	chr15	-	82973923	82976258	82974255	82976258	82972121	82972259	3	0	2,0	2,1	298	149	6.2816e-05	0.00450443	1	0.333,0.0	0.834	up
ZNF341	chr20	+	32344953	32345149	32344953	32345128	32346521	32346612	0	1	5,4	5,4	170	149	0.00335179	0.048885	0	0.467,0.467	-0.467	down
ZNF776	chr19	+	58264658	58267059	58264658	58266164	58268239	58269516	16	5	34,47	0,2	298	149	0.000387753	0.0141984	0.615	1.0,0.922	-0.346	down
WDR53	chr3	-	196293747	196294178	196294061	196294178	196281049	196281678	22	3	34,35	0,0	298	149	0.00214603	0.0369332	0.786	1.0,1.0	-0.214	down
WDR53	chr3	-	196293760	196294178	196294061	196294178	196281049	196281678	22	3	31,32	0,0	298	149	0.00218183	0.0370467	0.786	1.0,1.0	-0.214	down
IFTAP	chr11	+	36616042	36616311	36616042	36616142	36631630	36631789	16	16	2,6	12,26	298	149	0.00122069	0.0278937	0.333	0.077,0.103	0.243	up
IFTAP	chr11	+	36616042	36616311	36616042	36616191	36631630	36631789	16	9	3,6	17,13	269	149	0.000740231	0.020608	0.496	0.089,0.204	0.35	up
EEF1AKMT2	chr10	-	126477607	126477726	126477611	126477726	126453960	126454177	1	2	2,5	0,0	153	149	0.000512397	0.0167969	0.327	1.0,1.0	-0.673	down
DCAF8	chr1	-	160231906	160232339	160232238	160232339	160209486	160210160	6	0	8,5	5,2	298	149	0.000647156	0.0193696	1	0.444,0.556	0.5	up
ZNF37A	chr10	+	38404122	38404268	38404122	38404218	38406317	38414471	0	6	5,4	2,5	199	149	0.000300012	0.0126547	0	0.652,0.375	-0.514	down
STMN3	chr20	-	62275011	62275284	62275108	62275284	62273460	62273652	16	622	52,26	720,585	246	149	0.00312526	0.0465678	0.015	0.042,0.026	-0.019	no_change
MIR4435-2HG	chr2	-	112123137	112125152	112125063	112125152	112101637	112101814	0	3	13,17	4,7	298	149	0.000183708	0.00866195	0	0.619,0.548	-0.584	down
FNDC11	chr20	+	62185511	62185624	62185511	62185559	62187006	62188048	0	3	0,5	1,0	214	149	0.00153005	0.0311623	0	0.0,1.0	-0.5	down
ST3GAL4	chr11	+	126276367	126276452	126276367	126276440	126276837	126276918	65	4	89,76	20,23	161	149	0.00136987	0.0294694	0.938	0.805,0.754	0.158	up
ARPC4	chr3	+	9834178	9834389	9834178	9834244	9839342	9839461	44	5	55,11	1,0	294	149	0.00139679	0.0296774	0.817	0.965,1.0	-0.165	down
GOSR1	chr17	+	28804425	28804504	28804425	28804482	28808160	28808275	4	13	1,0	26,24	171	149	0.00107042	0.0260018	0.211	0.032,0.0	0.195	up
NT5C2	chr10	-	104940941	104941085	104940987	104941085	104934614	104934739	12	0	9,2	2,2	195	149	0.00289075	0.0444495	1	0.775,0.433	0.396	up
KHNYN	chr14	+	24899159	24899325	24899159	24899197	24899919	24900137	3	2	2,10	0,0	277	149	0.000854094	0.0229671	0.447	1.0,1.0	-0.553	down
ZNF638	chr2	+	71558884	71559005	71558884	71558995	71575882	71577401	2	0	2,4	4,2	159	149	0.000745651	0.020608	1	0.319,0.652	0.514	up
ITPRID2	chr2	+	182779942	182781732	182779942	182781154	182783324	182783402	9	51	26,44	52,62	298	149	0.000710315	0.0203742	0.081	0.2,0.262	-0.15	down
ALG9	chr11	-	111741497	111742024	111741663	111742024	111740954	111741093	0	5	14,9	3,0	298	149	6.84509e-07	0.000157072	0	0.7,1.0	-0.85	down
SRSF5	chr14	+	70233858	70234097	70233858	70233968	70234854	70234999	119	156	242,195	134,146	278	149	0.000216055	0.009785	0.29	0.492,0.417	-0.165	down
SRSF5	chr14	+	70233858	70234097	70233858	70233972	70234854	70234999	119	353	242,195	365,344	274	149	0.000453562	0.0159302	0.155	0.265,0.236	-0.096	no_change
WDR49	chr3	-	167272437	167272586	167272470	167272586	167254657	167254788	3	0	3,2	4,1	182	149	0.000405988	0.0147096	1	0.38,0.621	0.5	up
TTPAL	chr20	+	43112976	43113170	43112976	43113068	43115235	43115346	0	1	6,8	0,0	251	149	8.72161e-06	0.00136454	0	1.0,1.0	-1	down
POLI	chr18	+	51795943	51796069	51795943	51796031	51797729	51797855	4	11	0,0	6,4	187	149	0.000956189	0.024508	0.225	0.0,0.0	0.225	up
ZNF260	chr19	-	37016056	37016275	37016075	37016275	37001588	37006601	6	3	4,13	0,0	168	149	0.000671015	0.0197405	0.639	1.0,1.0	-0.361	down
ING4	chr12	-	6762101	6762216	6762110	6762216	6761827	6761936	61	0	61,62	8,10	158	149	0.00010533	0.00614485	1	0.878,0.854	0.134	no_change
LETM2	chr8	+	38250059	38250636	38250059	38250513	38251615	38251759	1	0	4,0	2,1	272	149	0.00211603	0.0365999	1	0.523,0.0	0.738	up
RCC1	chr1	+	28835341	28835417	28835341	28835413	28843236	28843379	3	3	20,21	0,2	153	149	0.00186124	0.034443	0.493	1.0,0.911	-0.463	down
FAM47E	chr4	+	77189812	77189966	77189812	77189921	77192720	77192921	3	0	1,7	1,4	194	149	0.00174784	0.0334227	1	0.434,0.573	0.497	up
KRBA1	chr7	+	149412101	149412440	149412101	149412157	149416636	149416763	8	1	18,4	27,23	298	149	0.000414848	0.0147207	0.8	0.25,0.08	0.635	up
MRPL55	chr1	-	228296849	228297013	228296961	228297013	228295368	228295570	17	0	9,1	2,3	261	149	0.000263022	0.0114598	1	0.72,0.16	0.56	up
THBS4	chr5	+	79294154	79294250	79294154	79294198	79335899	79336103	1	0	0,0	4,4	201	149	1.97802e-05	0.00194524	1	0.0,0.0	1	up
AKAP9	chr7	+	91699343	91699520	91699343	91699496	91700218	91700323	0	1	2,5	1,1	173	149	5.37259e-05	0.0040201	0	0.633,0.812	-0.723	down
ZNF227	chr19	+	44732598	44732786	44732598	44732725	44738854	44741421	2	0	6,6	5,2	210	149	0.00224852	0.0376521	1	0.46,0.68	0.43	up
CLEC16A	chr16	+	11096930	11097162	11096930	11097114	11114049	11114182	6	0	4,8	4,3	197	149	0.000989366	0.0250397	1	0.431,0.669	0.45	up
TENT2	chr5	+	78938654	78938808	78938654	78938733	78940945	78941015	0	31	10,9	49,92	224	149	0.00272627	0.0426537	0	0.12,0.061	-0.09	no_change
THUMPD2	chr2	-	39998644	39998780	39998654	39998780	39996849	39997259	11	0	15,12	6,10	159	149	0.000196635	0.00909393	1	0.701,0.529	0.385	up
PHOSPHO2	chr2	+	170550963	170551251	170550963	170551132	170551724	170551757	21	9	8,3	26,27	268	149	5.41867e-07	0.000153009	0.565	0.146,0.058	0.463	up
RAB36	chr22	+	23501349	23501440	23501349	23501420	23503065	23503185	0	1	1,1	0,0	169	149	2.83638e-05	0.0024407	0	1.0,1.0	-1	down
HNRNPC	chr14	-	21699116	21699231	21699155	21699231	21698477	21698525	417	1539	292,360	2026,1895	188	149	0.000504282	0.0166898	0.177	0.103,0.131	0.06	no_change
MITD1	chr2	-	99797169	99797521	99797293	99797521	99790377	99790479	14	103	6,3	129,132	273	149	0.00147953	0.0304943	0.069	0.025,0.012	0.051	no_change
TOP3B	chr22	-	22336810	22337184	22337126	22337184	22330011	22330179	5	2	1,3	13,11	298	149	0.00197511	0.0354079	0.556	0.037,0.12	0.478	up
HSCB	chr22	+	29140602	29140697	29140602	29140692	29147228	29147276	1	4	6,6	2,0	154	149	0.000372242	0.0139267	0.195	0.744,1.0	-0.677	down
ENTPD4	chr8	-	23299081	23299236	23299105	23299236	23297261	23297428	13	6	9,2	15,20	173	149	0.00133044	0.029168	0.651	0.341,0.079	0.441	up
SLC35B3	chr6	-	8435309	8435800	8435671	8435800	8434617	8434663	3	2	4,3	1,0	298	149	0.00223544	0.0376521	0.429	0.667,1.0	-0.405	down
SLC35B3	chr6	-	8435460	8435800	8435671	8435800	8434617	8434663	3	2	5,3	1,0	298	149	0.00218492	0.0370467	0.429	0.714,1.0	-0.428	down
B3GAT1	chr11	-	134257720	134257834	134257737	134257834	134257441	134257588	9	1	4,9	10,19	166	149	0.000117908	0.00665313	0.89	0.264,0.298	0.609	up
LINC01184	chr5	-	127418426	127418867	127418661	127418867	127301575	127302620	34	0	29,27	1,7	298	149	0.00225568	0.0376521	1	0.935,0.659	0.203	up
ALG3	chr3	-	183966532	183966759	183966569	183966759	183963255	183963403	43	7	27,27	1,0	186	149	0.000386057	0.0141984	0.831	0.956,1.0	-0.147	no_change

## Sheet: MXE_sig_AS events
geneSymbol	chr	strand	1stExonStart_0base	1stExonEnd	2ndExonStart_0base	2ndExonEnd	upstreamES	upstreamEE	downstreamES	downstreamEE	IJC_SAMPLE_1	SJC_SAMPLE_1	IJC_SAMPLE_2	SJC_SAMPLE_2	IncFormLen	SkipFormLen	PValue	FDR	PSI_SAMPLE_1	PSI_SAMPLE_2	ΔPSI	PSI_group(|ΔPSI|>=0.15)
TMEM39A	chr3	-	119171293	119171377	119176864	119177087	119165864	119166019	119180808	119180995	31	10	29,35	28,38	298	233	0.00307484	0.0425704	0.708	0.447,0.419	0.275	up
NPDC1	chr9	-	139934965	139935050	139935265	139935436	139934808	139934888	139935513	139935639	449	241	745,866	281,224	298	234	0.000911762	0.0215753	0.594	0.676,0.752	-0.12	no_change
MFSD14B	chr9	+	97218521	97218619	97220603	97220746	97216239	97216352	97221442	97223319	15	98	33,60	91,113	247	292	0.000495582	0.0157432	0.153	0.3,0.386	-0.19	down
SBNO1	chr12	-	123832575	123832680	123834856	123834988	123829804	123830117	123849247	123849394	7	0	15,13	3,6	281	254	0.00361442	0.047624	1	0.819,0.662	0.26	up
P4HTM	chr3	+	49043150	49043300	49043496	49043620	49042293	49042603	49044119	49044581	16	139	1,1	88,129	298	273	3.43845e-06	0.000705999	0.095	0.01,0.007	0.086	no_change
ABHD14A-ACY1	chr3	+	52012274	52012390	52018062	52018174	52011886	52012098	52019222	52019287	98	41	59,58	54,53	265	261	0.00212382	0.0332779	0.702	0.518,0.519	0.183	up
ABHD14A-ACY1	chr3	+	52018062	52018174	52019222	52019287	52012274	52012390	52019376	52019481	1	23	8,5	15,10	261	214	0.000997027	0.0223392	0.034	0.304,0.291	-0.263	down
C12orf10	chr12	+	53696817	53696977	53699691	53699844	53693933	53694046	53699981	53700104	192	229	218,181	156,98	298	298	0.000306104	0.0117331	0.456	0.583,0.649	-0.16	down
C12orf10	chr12	+	53696817	53696977	53699981	53700104	53693933	53694046	53700463	53700645	191	169	218,181	111,87	298	272	0.00151162	0.0281562	0.508	0.642,0.655	-0.141	no_change
DYNC1H1	chr14	+	102500661	102500789	102502825	102502979	102500312	102500525	102504796	102504943	35	75	115,110	127,84	277	298	0.00132716	0.0257536	0.334	0.493,0.585	-0.205	down
OLA1	chr2	-	175094035	175094179	175111442	175111543	175087760	175087888	175113179	175113260	98	336	74,56	601,496	250	293	2.7482e-06	0.000606959	0.255	0.126,0.117	0.134	no_change
STAG3L5P-PVRIG2P-PILRB	chr7	+	99952765	99952863	99954372	99954506	99950995	99951106	99955842	99955989	0	56	0,13	53,30	247	283	0.0015423	0.0284804	0	0.0,0.332	-0.166	down
COX5A	chr15	-	75215988	75216111	75221456	75221573	75212132	75212783	75230255	75230414	425	102	484,393	53,47	266	272	0.000130222	0.00671077	0.81	0.903,0.895	-0.089	no_change
ZSCAN20	chr1	+	33954714	33954791	33955117	33955202	33954064	33954251	33956624	33957302	0	1	3,1	1,3	226	234	0.000741203	0.0194442	0	0.756,0.257	-0.506	down
RPL13	chr16	+	89627347	89627471	89627634	89627776	89627064	89627120	89627985	89628006	99	5329	76,22	7342,4575	273	291	0.000169292	0.00791137	0.019	0.011,0.005	0.011	no_change
ATP5PO	chr21	-	35279644	35279757	35281385	35281515	35276238	35276325	35284592	35284703	1291	584	1369,1143	410,306	279	262	0.000776605	0.0199	0.675	0.758,0.778	-0.093	no_change
NOP58	chr2	+	203142672	203142725	203147073	203147195	203139835	203139912	203149067	203149204	58	164	81,67	105,94	202	271	0.000748798	0.0194442	0.322	0.509,0.489	-0.177	down
LINC00847	chr5	+	180258735	180258941	180259672	180259860	180257956	180258229	180261311	180262726	1	2	4,3	0,1	298	298	0.00116119	0.0242327	0.333	1.0,0.75	-0.542	down
LINC00847	chr5	+	180258758	180258941	180259672	180259860	180257956	180258229	180261311	180262726	1	2	3,3	0,1	298	298	0.00179349	0.0304696	0.333	1.0,0.75	-0.542	down
MACROH2A1	chr5	-	134688635	134688735	134696186	134696294	134681657	134681747	134705095	134705293	119	147	130,160	76,106	257	249	0.000537064	0.0165315	0.44	0.624,0.594	-0.169	down
FAM172A	chr5	-	93217175	93217394	93388830	93388932	93159853	93159973	93447215	93447404	5	7	1,0	14,11	251	298	8.14516e-05	0.00490614	0.459	0.078,0.0	0.42	up
CDH24	chr14	-	23516669	23517688	23518235	23518484	23516269	23516583	23518835	23518947	94	184	152,227	172,176	298	298	0.000278941	0.0109638	0.338	0.469,0.563	-0.178	down
BDH1	chr3	-	197273231	197273357	197281432	197281584	197260359	197260432	197282651	197282839	14	81	7,5	145,118	298	275	0.00168033	0.0295204	0.138	0.043,0.038	0.098	no_change
GCSH	chr16	-	81118067	81118199	81121205	81121269	81115549	81116568	81124205	81124285	182	214	74,98	215,297	213	281	2.71593e-07	0.000114513	0.529	0.312,0.303	0.222	up
MEMO1	chr2	-	32175666	32175786	32193117	32193156	32168370	32168452	32235255	32235763	5	0	2,0	2,4	188	269	4.59006e-05	0.00313069	1	0.589,0.0	0.706	up
RIC8B	chr12	+	107268258	107268345	107273552	107273725	107264600	107264720	107279681	107283094	0	5	1,4	6,5	236	298	0.00273163	0.0397556	0	0.174,0.503	-0.339	down
PKM	chr15	-	72494794	72494961	72495362	72495529	72492814	72492996	72499068	72499221	341	6151	780,639	7171,6126	298	298	1.88284e-06	0.000459611	0.053	0.098,0.094	-0.043	no_change
RSU1	chr10	-	16806388	16806509	16824032	16824083	16796869	16796988	16858971	16859083	10	107	33,47	93,181	200	270	0.00056641	0.017283	0.112	0.324,0.26	-0.18	down
TRDMT1	chr10	-	17204164	17204236	17216549	17216659	17202303	17202373	17243569	17243671	21	4	7,1	0,0	259	221	0.00181638	0.0307459	0.818	1.0,1.0	-0.182	down
ARRB2	chr17	+	4619267	4619328	4619441	4619486	4613926	4614039	4619706	4619903	25	37	18,15	67,67	210	194	0.00328511	0.0442916	0.384	0.199,0.171	0.199	up
GSN	chr9	+	124043747	124043840	124062333	124062404	124030439	124030497	124064240	124064445	159	8	280,345	3,3	242	220	0.00316141	0.0433333	0.948	0.988,0.991	-0.042	no_change
GSN	chr9	+	124043747	124043840	124062342	124062404	124030439	124030497	124064240	124064445	159	8	280,345	3,3	242	211	0.00292557	0.041846	0.945	0.988,0.99	-0.044	no_change
DOCK4	chr7	-	111372281	111372343	111375109	111375223	111366165	111368776	111376972	111377045	40	33	76,99	25,26	263	211	0.000723381	0.0194442	0.493	0.709,0.753	-0.238	down
RFC5	chr12	+	118455494	118455620	118455799	118455858	118454465	118454697	118456876	118456941	17	13	76,96	13,22	275	208	0.00271313	0.0397556	0.497	0.816,0.767	-0.294	down
MRPL35	chr2	+	86433228	86433418	86434305	86434450	86426555	86426656	86437602	86437736	92	46	58,63	67,69	298	294	0.00101968	0.0227368	0.664	0.461,0.474	0.197	up
ANKMY1	chr2	-	241465645	241465862	241468453	241468926	241465101	241465266	241492330	241492474	6	0	3,2	2,2	298	298	0.00298259	0.042213	1	0.6,0.5	0.45	up
TOR1AIP1	chr1	+	179869260	179869302	179870436	179870523	179858444	179858504	179873100	179873157	6	23	33,52	37,45	191	236	0.00198724	0.0323397	0.244	0.524,0.588	-0.312	down
EIF2S2	chr20	-	32678322	32678408	32681480	32681537	32676114	32677711	32684462	32684611	451	295	676,599	279,232	206	235	0.00130261	0.0255934	0.636	0.734,0.747	-0.104	no_change
BBS4	chr15	+	73020280	73020335	73021956	73022025	73016868	73016996	73023645	73023798	6	1	2,5	11,6	204	218	0.00304477	0.0425132	0.865	0.163,0.471	0.548	up
FAM114A1	chr4	+	38870018	38870167	38879691	38880047	38869426	38869455	38893363	38893451	5	4	0,1	19,16	298	298	7.89874e-06	0.00118391	0.556	0.0,0.059	0.527	up
TMUB2	chr17	+	42264984	42265111	42265274	42265377	42264339	42264477	42266389	42266956	0	2	1,4	4,2	276	252	0.0025489	0.0381349	0	0.186,0.646	-0.416	down
TTC8	chr14	+	89312941	89313019	89313191	89313251	89310149	89310194	89319314	89319400	0	2	4,1	3,2	227	209	0.00119069	0.0245442	0	0.551,0.315	-0.433	down
FOXP2	chr7	+	114178380	114178438	114210861	114210936	114174671	114174761	114268594	114268732	0	2	2,1	0,3	207	224	0.00378872	0.0492215	0	1.0,0.265	-0.633	down
GUSB	chr7	-	65441001	65441189	65444820	65444898	65439905	65440058	65445210	65445396	128	186	267,209	222,183	227	298	0.00305237	0.0425132	0.475	0.612,0.6	-0.131	no_change
ATAD3A	chr1	+	1455927	1455997	1458123	1458279	1455520	1455686	1458890	1458947	56	125	44,48	230,232	219	298	0.000509054	0.0159527	0.379	0.207,0.22	0.166	up
ATP7B	chr13	-	52520419	52520614	52523797	52523932	52518244	52518427	52524142	52524297	0	3	3,4	0,1	284	298	1.73556e-07	8.04951e-05	0	1.0,0.808	-0.904	down
CCDC163	chr1	-	45962227	45962295	45962970	45963055	45961089	45961217	45965016	45965115	4	2	1,1	10,8	234	217	0.0010824	0.0237923	0.65	0.085,0.104	0.555	up
RIC3	chr11	-	8148205	8148351	8158924	8159018	8127603	8132684	8159818	8159894	0	6	5,2	3,3	243	295	0.000171979	0.00791137	0	0.669,0.447	-0.558	down
TMEM25	chr11	+	118402864	118403176	118403631	118403922	118402489	118402586	118404571	118404602	24	6	15,16	29,39	298	298	1.99837e-06	0.000463421	0.8	0.341,0.291	0.484	up
SLC20A2	chr8	-	42294506	42295095	42296967	42297171	42287581	42287767	42302163	42302280	32	85	75,114	80,82	298	298	2.82643e-05	0.00218483	0.274	0.484,0.582	-0.259	down
SSBP2	chr5	-	80911291	80911376	80932375	80932437	80785068	80785128	80946085	80946158	56	4	60,35	17,16	211	234	0.000847224	0.0208627	0.939	0.797,0.708	0.186	up
AKIP1	chr11	+	8932990	8933218	8933999	8934080	8932735	8932770	8936372	8936477	157	43	195,115	18,18	298	230	0.00153342	0.0284481	0.738	0.893,0.831	-0.124	no_change
AAMDC	chr11	+	77587995	77588095	77595825	77595962	77580767	77580863	77611616	77611831	1	0	0,0	3,5	249	286	1.25437e-05	0.00133772	1	0.0,0.0	1	up
POSTN	chr13	-	38144716	38144806	38145505	38145595	38143880	38143958	38148708	38148789	26	1129	15,12	1167,2394	239	239	0.0034696	0.0464545	0.023	0.013,0.005	0.014	no_change
POSTN	chr13	-	38144716	38144806	38145505	38145595	38143880	38143958	38151889	38151935	648	1778	555,1180	2255,4840	239	239	0.00303195	0.0424839	0.267	0.198,0.196	0.07	no_change
POSTN	chr13	-	38145505	38145595	38148708	38148789	38144716	38144806	38151889	38151935	42	1760	17,29	1342,2660	230	239	0.00347558	0.0464545	0.024	0.013,0.011	0.012	no_change
ZBTB8OS	chr1	-	33097427	33097480	33100368	33100393	33093108	33093145	33116033	33116533	10	31	0,2	20,32	174	202	0.000163701	0.00784017	0.272	0.0,0.068	0.238	up
ZBTB8OS	chr1	-	33099245	33099328	33100368	33100393	33093108	33093145	33116033	33116533	10	9	0,2	10,10	174	232	0.000126592	0.00667197	0.597	0.0,0.211	0.491	up
EI24	chr11	+	125448844	125448964	125449988	125450100	125448028	125448153	125452241	125452300	266	11	307,443	5,2	269	261	0.00252701	0.0379298	0.959	0.983,0.995	-0.03	no_change
EI24	chr11	+	125449988	125450100	125451106	125451218	125448028	125448153	125452241	125452300	11	131	5,2	183,293	261	261	0.000352324	0.0128668	0.077	0.027,0.007	0.06	no_change
MED24	chr17	-	38191974	38192048	38192368	38192407	38191369	38191602	38209550	38209633	13	5	6,13	11,25	188	223	0.00359478	0.0475002	0.755	0.393,0.381	0.368	up
DENND2B	chr11	-	8720759	8720937	8724118	8724267	8720479	8720521	8728631	8728772	53	93	96,116	96,95	298	298	0.00381994	0.0494885	0.363	0.5,0.55	-0.162	down
MSH6	chr2	+	48023032	48023202	48025749	48028294	48018065	48018262	48030558	48030824	33	338	73,83	387,412	298	298	0.00218398	0.0339909	0.089	0.159,0.168	-0.075	no_change
GPATCH8	chr17	-	42541839	42541912	42552196	42552271	42513845	42513913	42580693	42580774	1	0	0,0	2,3	224	222	1.44952e-05	0.00134457	1	0.0,0.0	1	up
ZSCAN32	chr16	-	3440009	3440183	3440422	3440517	3434458	3434941	3447191	3447744	0	8	3,3	5,7	244	298	0.000992148	0.0223378	0	0.423,0.344	-0.383	down
ZSCAN32	chr16	-	3440422	3440517	3443648	3443814	3434458	3434941	3447191	3447744	8	0	12,5	3,3	298	244	0.00296606	0.0421981	1	0.766,0.577	0.329	up
HLCS	chr21	-	38318308	38318454	38319632	38320587	38311131	38311294	38334335	38334470	0	1	2,2	1,2	298	295	0.000478492	0.0155192	0	0.664,0.497	-0.581	down
GAS5	chr1	-	173833812	173833842	173834366	173834420	173833621	173833644	173834647	173834685	132	67	332,207	63,56	203	179	0.000187253	0.00843184	0.635	0.823,0.765	-0.159	down
GAS5	chr1	-	173834366	173834420	173834647	173834685	173833812	173833842	173834994	173835032	155	159	222,165	147,81	187	203	0.00245791	0.0373764	0.514	0.621,0.689	-0.141	no_change
THYN1	chr11	-	134118702	134118853	134119060	134119156	134118175	134118378	134119721	134119814	176	62	203,168	31,25	245	298	0.000324107	0.0121226	0.775	0.888,0.891	-0.114	no_change
PARPBP	chr12	+	102542012	102542241	102547646	102547754	102517663	102517819	102558215	102558386	0	11	3,6	6,13	298	257	0.000727999	0.0194442	0	0.301,0.285	-0.293	down
FLOT2	chr17	-	27211242	27211333	27215962	27216044	27210125	27210249	27224543	27224751	62	68	72,73	37,33	231	240	0.00125732	0.0252444	0.486	0.669,0.697	-0.197	down
TADA3	chr3	-	9825711	9825897	9826999	9827109	9821647	9822233	9828689	9828793	230	299	271,319	205,126	259	298	7.29459e-05	0.00451097	0.47	0.603,0.744	-0.204	down
RBM6	chr3	+	50036872	50036946	50085677	50085752	50012755	50012825	50091767	50091828	21	73	15,19	172,172	223	224	0.00167575	0.0295204	0.224	0.081,0.1	0.134	no_change
ELOC	chr8	-	74871999	74872053	74876721	74876860	74868145	74868289	74884311	74884426	56	617	69,83	446,366	288	203	0.000321049	0.0121059	0.06	0.098,0.138	-0.058	no_change
RUBCNL	chr13	-	46919581	46919735	46923420	46923482	46918875	46918966	46924247	46924486	3	57	21,13	71,44	211	298	0.000538219	0.0165315	0.069	0.295,0.294	-0.225	down
MPV17	chr2	-	27534766	27534819	27535081	27535114	27532359	27532849	27535360	27535456	71	52	34,35	65,106	182	202	8.20858e-06	0.00118391	0.602	0.367,0.268	0.284	up
ATG13	chr11	+	46639809	46639925	46651456	46651650	46638825	46639440	46665828	46665910	10	0	9,6	8,5	265	298	7.58874e-05	0.00463113	1	0.559,0.574	0.433	up
ATG13	chr11	+	46639809	46639925	46651594	46651650	46638825	46639440	46665828	46665910	10	6	9,6	29,22	265	205	0.00268427	0.0395227	0.563	0.194,0.174	0.379	up
ATG13	chr11	+	46639874	46639925	46651456	46651650	46638825	46639440	46665828	46665910	2	0	2,4	8,5	200	298	0.000937708	0.0218312	1	0.271,0.544	0.593	up
ATG13	chr11	+	46642591	46642707	46651456	46651650	46639809	46639925	46665828	46665910	1	0	0,0	8,5	265	298	1.3556e-05	0.00133772	1	0.0,0.0	1	up
ATG13	chr11	+	46642609	46642707	46646850	46646967	46638825	46639440	46651594	46651650	1	0	0,0	1,4	247	266	1.33974e-05	0.00133772	1	0.0,0.0	1	up
ATG13	chr11	+	46642609	46642707	46646850	46646967	46638825	46639440	46665828	46665910	1	0	0,0	1,3	247	266	1.35341e-05	0.00133772	1	0.0,0.0	1	up
ATG13	chr11	+	46642609	46642707	46651456	46651650	46638825	46639440	46665828	46665910	1	0	0,0	8,5	247	298	1.24977e-05	0.00133772	1	0.0,0.0	1	up
ATG13	chr11	+	46642609	46642707	46651456	46651650	46639809	46639925	46665828	46665910	2	0	1,0	8,5	247	298	1.15954e-06	0.000298776	1	0.131,0.0	0.934	up
SEPTIN10	chr2	-	110343297	110343415	110350627	110350696	110342702	110342898	110371374	110371543	19	22	23,11	85,90	218	267	0.000189211	0.00843809	0.514	0.249,0.13	0.325	up
MARCHF7	chr2	+	160602280	160602448	160604315	160605414	160599571	160599764	160608912	160609082	33	92	106,115	131,164	298	298	0.00248819	0.0375902	0.264	0.447,0.412	-0.165	down
NFIX	chr19	+	13192493	13192669	13201112	13201204	13186348	13186485	13205448	13209598	15	51	18,10	145,182	298	241	0.00194769	0.0320676	0.192	0.091,0.043	0.125	no_change
IQCH	chr15	+	67757464	67757635	67768033	67768156	67713628	67713915	67782340	67782402	0	2	7,1	1,4	298	272	0.000954826	0.0218991	0	0.865,0.186	-0.525	down
IQCH	chr15	+	67757464	67757635	67782340	67782402	67713628	67713915	67786595	67786704	0	4	6,1	1,2	298	211	0.000486662	0.0155665	0	0.809,0.261	-0.535	down
KIAA0319	chr6	-	24551661	24551753	24556834	24556957	24544331	24547571	24559240	24559383	0	3	1,3	0,3	272	241	0.000743055	0.0194442	0	1.0,0.47	-0.735	down
CADPS2	chr7	-	122019421	122019496	122026348	122026363	122000983	122001067	122027079	122027227	7	32	0,1	28,26	164	224	9.87832e-05	0.00565626	0.23	0.0,0.05	0.205	up
CNIH4	chr1	+	224548196	224548265	224551810	224552157	224544580	224544695	224553580	224553693	313	4	198,165	12,8	218	298	0.0037039	0.0483907	0.991	0.958,0.966	0.029	no_change
ENDOV	chr17	+	78402244	78402460	78403572	78403631	78399291	78399420	78409932	78411884	0	3	5,4	0,3	298	208	8.39199e-05	0.00499001	0	1.0,0.482	-0.741	down
TMEM254	chr10	+	81845986	81846014	81850135	81850187	81841900	81841960	81850552	81852307	4	0	3,1	3,1	177	201	0.00356207	0.0472025	1	0.532,0.532	0.468	up
TACC3	chr4	+	1725454	1725597	1729434	1730514	1725147	1725310	1732613	1732689	74	118	212,267	173,217	292	298	0.000873519	0.0212114	0.39	0.556,0.557	-0.166	down
HNRNPA2B1	chr7	-	26235466	26235529	26236020	26236101	26233194	26233314	26236176	26236278	2276	727	2601,3547	676,502	230	212	0.000677367	0.0188121	0.743	0.78,0.867	-0.081	no_change
CCNI	chr4	-	77976302	77976533	77979659	77979788	77969172	77969815	77987401	77987558	214	524	280,218	1072,1110	278	298	0.000168765	0.00791137	0.304	0.219,0.174	0.107	no_change
METTL26	chr16	-	684888	684956	685280	685340	684718	684797	685611	685774	98	64	60,67	89,93	209	217	0.000616664	0.0178756	0.614	0.412,0.428	0.194	up
METTL26	chr16	-	684888	684956	685280	685340	684718	684797	686093	686305	164	62	113,103	88,91	209	217	0.000247344	0.00997549	0.733	0.571,0.54	0.177	up
METTL26	chr16	-	684888	685063	685280	685340	684718	684797	685611	685774	98	119	60,67	136,166	209	298	0.00142077	0.026896	0.54	0.386,0.365	0.165	up
METTL26	chr16	-	684888	685063	685280	685340	684718	684797	686093	686305	164	120	113,103	135,166	209	298	0.00112924	0.0238065	0.661	0.544,0.469	0.155	up
INO80	chr15	-	41348819	41348904	41352064	41352124	41347444	41347562	41361767	41361863	0	1	3,2	1,10	209	234	0.00283998	0.0409063	0	0.771,0.183	-0.477	down
RTN4	chr2	-	55200698	55200757	55200956	55201003	55199325	55200334	55201830	55201900	344	374	408,484	327,282	196	208	0.00362675	0.0476511	0.494	0.57,0.646	-0.114	no_change
CDK19	chr6	-	110953232	110953364	110959851	110959909	110948204	110948348	110988636	110988777	2	0	7,6	14,8	207	281	0.00128564	0.0254821	1	0.404,0.504	0.546	up
COPS3	chr17	-	17165279	17165420	17168115	17168295	17163614	17163788	17171198	17171291	111	173	151,180	116,172	298	290	0.00183605	0.0308536	0.384	0.559,0.505	-0.148	no_change
EPB41L1	chr20	+	34700347	34700402	34761685	34761876	34680631	34680735	34763472	34763637	0	2	6,1	4,8	204	298	0.00243099	0.0370886	0	0.687,0.154	-0.421	down
MDM1	chr12	-	68718951	68719027	68719220	68719355	68716852	68717020	68720436	68720801	8	6	23,42	3,0	284	225	0.000115287	0.00629059	0.514	0.859,1.0	-0.415	down
HNRNPH1	chr5	-	179043869	179043959	179044021	179044111	179043126	179043219	179044514	179044650	753	729	1139,1336	581,443	239	239	3.28575e-08	3.04786e-05	0.508	0.662,0.751	-0.199	down
HNRNPH1	chr5	-	179047892	179048036	179048242	179048398	179046269	179046408	179050037	179050165	464	555	416,444	853,943	298	293	0.00010749	0.00600647	0.451	0.324,0.316	0.131	no_change
TRPT1	chr11	-	63992272	63992442	63992970	63993052	63992014	63992189	63993521	63993658	97	340	53,33	362,309	231	298	6.30418e-05	0.00395119	0.269	0.159,0.121	0.129	no_change
TRPT1	chr11	-	63992970	63993052	63993257	63993341	63992014	63992189	63993521	63993658	58	97	103,45	53,33	233	231	3.35514e-05	0.00239402	0.372	0.658,0.575	-0.245	down
SLC38A9	chr5	-	54993673	54993820	55007279	55007327	54965585	54965707	55008044	55008163	1	0	0,0	3,5	197	296	9.61841e-06	0.00120568	1	0.0,0.0	1	up
TMEM68	chr8	-	56656039	56656179	56657619	56657680	56651317	56652777	56663522	56663716	21	80	53,51	77,76	210	289	0.000929261	0.0217672	0.265	0.486,0.48	-0.218	down
BCS1L	chr2	+	219524759	219524889	219525029	219525144	219524405	219524466	219525661	219526030	7	0	6,4	11,2	279	264	0.000172283	0.00791137	1	0.34,0.654	0.503	up
BCS1L	chr2	+	219524759	219524941	219525029	219525144	219524405	219524466	219525661	219526030	3	0	6,3	11,2	298	264	0.00077068	0.0198579	1	0.326,0.571	0.551	up
BCS1L	chr2	+	219524759	219524968	219525029	219525144	219524405	219524466	219525661	219526030	3	0	6,5	11,2	298	264	0.00133266	0.0257536	1	0.326,0.689	0.493	up
SLC16A4	chr1	-	110924273	110924417	110925455	110925588	110923603	110923765	110931858	110931977	1	0	0,0	2,6	282	293	1.38779e-05	0.00133834	1	0.0,0.0	1	up
SLU7	chr5	-	159844118	159844248	159845602	159845692	159842131	159842317	159846029	159846088	0	1	2,6	1,3	239	279	0.00111708	0.0238065	0	0.7,0.7	-0.7	down
PCYT2	chr17	-	79863545	79863611	79863975	79864053	79863257	79863323	79864339	79864422	59	52	30,53	79,85	227	215	0.00300351	0.042213	0.518	0.265,0.371	0.2	up
PI4KB	chr1	-	151297220	151297393	151298647	151298849	151288048	151288985	151299746	151300191	18	14	71,70	17,13	298	298	0.00298695	0.042213	0.563	0.807,0.843	-0.262	down
CTBP2	chr10	-	126799558	126799662	126822080	126822181	126691906	126692061	126847203	126847346	3	1	0,0	4,4	250	253	2.2873e-05	0.00189437	0.752	0.0,0.0	0.752	up
GIGYF2	chr2	+	233589283	233589401	233599126	233599196	233568133	233568199	233599864	233599948	2	0	0,2	1,4	267	219	7.91391e-06	0.00118391	1	0.0,0.291	0.855	up
ZNF415	chr19	-	53618462	53618560	53618956	53619064	53611131	53613161	53619565	53619686	4	0	3,1	1,3	257	247	0.000722042	0.0194442	1	0.742,0.243	0.508	up
ZNF415	chr19	-	53618462	53618560	53618956	53619177	53611131	53613161	53619565	53619686	2	0	4,1	1,3	298	247	0.00071815	0.0194442	1	0.768,0.216	0.508	up
STX3	chr11	+	59562844	59562955	59564755	59564869	59560852	59560987	59568327	59573351	3	0	5,11	5,9	260	263	0.00143378	0.0269226	1	0.503,0.553	0.472	up
TAF6	chr7	-	99710971	99711028	99711238	99711392	99710420	99710540	99711490	99711577	265	103	426,422	282,267	298	206	0.00366853	0.0480639	0.64	0.511,0.522	0.124	no_change
TBXAS1	chr7	+	139480538	139480623	139482464	139482528	139478040	139478270	139487136	139487225	1	3	3,2	1,0	234	213	0.000232779	0.00954992	0.233	0.732,1.0	-0.633	down
SLC39A14	chr8	+	22248242	22248360	22250566	22250745	22224790	22224921	22262208	22262493	2	0	6,2	6,1	267	298	0.00225132	0.0349219	1	0.527,0.691	0.391	up
FBXO11	chr2	-	48037454	48037565	48040372	48040516	48036738	48036846	48040929	48041006	93	90	135,160	68,58	293	260	0.00022388	0.00927104	0.478	0.638,0.71	-0.196	down
NADK	chr1	-	1685005	1685088	1685489	1685647	1682670	1684499	1685722	1685822	167	128	220,232	96,85	298	232	0.000647414	0.0184215	0.504	0.641,0.68	-0.157	down
CSNK2A1	chr20	-	489094	489304	508576	508693	485761	485873	524315	524434	15	235	9,11	552,450	266	298	0.00266548	0.0394547	0.067	0.018,0.027	0.045	no_change
CARF	chr2	+	203806582	203806703	203807462	203807690	203782599	203782766	203817281	203817402	0	5	1,4	1,7	270	298	0.00167401	0.0295204	0	0.525,0.387	-0.456	down
EPB41	chr1	+	29319841	29320054	29338376	29338419	29313942	29314417	29342203	29342279	2	3	11,11	2,0	298	192	0.00140881	0.026779	0.3	0.78,1.0	-0.59	down
PSME3IP1	chr16	-	57208080	57208198	57208531	57208600	57207639	57207781	57212413	57212764	0	8	10,15	8,10	218	267	1.488e-05	0.00135321	0	0.605,0.648	-0.627	down
PSME3IP1	chr16	-	57208080	57208198	57208531	57208600	57207639	57207781	57215465	57216462	0	7	6,12	8,11	218	267	0.00013681	0.006897	0	0.479,0.572	-0.525	down
PSME3IP1	chr16	-	57208080	57208198	57208531	57208600	57207639	57207781	57219456	57219951	0	7	6,10	8,10	218	267	0.000163971	0.00784017	0	0.479,0.551	-0.515	down
PSME3IP1	chr16	-	57208080	57208202	57208531	57208600	57207639	57207781	57212413	57212764	0	7	10,15	8,10	218	271	2.95076e-05	0.00220988	0	0.608,0.651	-0.629	down
PSME3IP1	chr16	-	57208531	57208600	57212413	57212764	57207639	57207781	57215465	57216462	4	0	8,6	6,12	298	218	0.000417759	0.0143524	1	0.494,0.268	0.619	up
PSME3IP1	chr16	-	57208531	57208600	57212413	57212764	57207639	57207781	57219942	57220028	2	0	4,6	6,12	298	218	0.00120445	0.0247179	1	0.328,0.268	0.702	up
PREPL	chr2	-	44559597	44559795	44565489	44565675	44556075	44556251	44566285	44566502	25	55	106,86	77,37	298	298	1.21478e-05	0.00133772	0.313	0.579,0.699	-0.326	down
TNPO1	chr5	+	72192882	72192978	72195832	72195908	72192284	72192383	72196800	72196900	86	49	181,170	50,22	245	225	0.000114566	0.00629059	0.617	0.769,0.876	-0.206	down
PSAT1	chr9	+	80916869	80916939	80923329	80923499	80915517	80915578	80932591	80932720	82	313	132,91	282,195	219	298	0.00233787	0.0360234	0.263	0.389,0.388	-0.126	no_change
EXOG	chr3	+	38539119	38539269	38542845	38542985	38537762	38538021	38545105	38545182	8	9	2,1	13,12	298	289	0.00183598	0.0308536	0.463	0.13,0.075	0.361	up
ZNF592	chr15	+	85307937	85308046	85321413	85321543	85291822	85291895	85325887	85328126	2	0	5,2	7,9	258	279	0.000817067	0.0208217	1	0.436,0.194	0.685	up
GUK1	chr1	+	228333211	228333325	228333726	228333768	228328824	228328989	228334542	228334639	120	281	152,219	220,266	263	191	0.00112923	0.0238065	0.237	0.334,0.374	-0.117	no_change
AFG1L	chr6	+	108723199	108723258	108768416	108768499	108687436	108687536	108798067	108798138	0	2	3,3	1,1	208	232	0.000152494	0.00752412	0	0.77,0.77	-0.77	down
ABI1	chr10	-	27044583	27044670	27047990	27048164	27040526	27040712	27052808	27052889	43	11	61,91	3,4	298	236	0.000584775	0.0173105	0.756	0.942,0.947	-0.188	down
ABI1	chr10	-	27044583	27044670	27047990	27048167	27040526	27040712	27052808	27052889	43	11	61,91	3,4	298	236	0.000584775	0.0173105	0.756	0.942,0.947	-0.188	down
ABI1	chr10	-	27044583	27044670	27047990	27048164	27040526	27040712	27054146	27054247	69	16	84,107	3,4	298	236	2.79441e-05	0.00218483	0.774	0.957,0.955	-0.182	down
ABI1	chr10	-	27044583	27044670	27047990	27048167	27040526	27040712	27054146	27054247	84	16	100,144	3,4	298	236	1.57283e-05	0.00140284	0.806	0.964,0.966	-0.159	down
IL17RB	chr3	+	53892745	53892845	53894156	53894255	53891642	53891717	53898772	53899821	22	63	10,14	71,150	249	248	0.000888406	0.0214606	0.258	0.123,0.085	0.154	up
NEURL1B	chr5	+	172096787	172097333	172110421	172111141	172068265	172068440	172113173	172113299	4	0	7,11	21,28	298	298	5.32305e-05	0.00347722	1	0.25,0.282	0.734	up
XAF1	chr17	+	6663724	6663920	6665473	6665559	6661407	6661543	6673961	6674303	1	0	0,0	7,2	298	235	1.88399e-05	0.00164867	1	0.0,0.0	1	up
METTL5	chr2	-	170668966	170669016	170671986	170672038	170668266	170668368	170676070	170676153	46	7	46,44	28,49	201	199	4.72447e-05	0.00317232	0.867	0.619,0.471	0.322	up
SMUG1	chr12	-	54580676	54580795	54582294	54582380	54577439	54577743	54582734	54582778	0	3	3,2	3,1	235	268	0.00030135	0.0116472	0	0.533,0.695	-0.614	down
NAA60	chr16	+	3526221	3526337	3529470	3529600	3498470	3498540	3532501	3532598	5	41	1,2	88,132	265	279	0.00229552	0.0354888	0.114	0.012,0.016	0.1	no_change
DPH7	chr9	-	140468659	140468832	140469203	140469295	140459536	140459606	140470531	140470619	18	39	5,7	78,60	241	298	5.46686e-05	0.00352157	0.363	0.073,0.126	0.263	up
RHCE	chr1	-	25701839	25701919	25712201	25712335	25696957	25697031	25715466	25715604	1	0	0,1	1,2	283	229	8.67895e-06	0.00118391	1	0.0,0.288	0.856	up
MELK	chr9	+	36589532	36589649	36594624	36594768	36581640	36581736	36597218	36597287	31	58	86,86	62,73	266	293	0.0013842	0.0264195	0.371	0.604,0.565	-0.214	down
MORF4L2	chrX	-	102933426	102933528	102939608	102939657	102930425	102931979	102940098	102940188	61	592	44,73	1103,1125	198	251	0.00116668	0.0242327	0.116	0.048,0.076	0.054	no_change
MORF4L2	chrX	-	102933426	102933548	102939608	102939657	102930425	102931979	102940098	102940188	61	419	44,73	762,807	198	271	0.00136878	0.026233	0.166	0.073,0.11	0.075	no_change
MORF4L2	chrX	-	102933426	102933579	102939608	102939657	102930425	102931979	102940098	102940188	61	597	44,73	1183,1158	198	298	0.000585091	0.0173105	0.133	0.053,0.087	0.063	no_change
MRI1	chr19	+	13876767	13876943	13879172	13879261	13875684	13875923	13879374	13879551	47	15	120,96	10,11	298	238	0.00317913	0.0433333	0.714	0.906,0.875	-0.177	down
TMTC3	chr12	+	88542064	88542281	88547067	88547286	88536083	88536264	88548064	88548164	0	1	3,6	2,4	298	298	0.00200425	0.0323893	0	0.6,0.6	-0.6	down
LRP8	chr1	-	53720788	53720857	53722911	53723136	53716361	53716534	53723990	53724143	69	67	179,178	85,78	298	218	0.0010303	0.0228638	0.43	0.606,0.625	-0.185	down
LRP8	chr1	-	53728117	53728236	53729840	53730068	53727739	53727879	53732144	53732319	63	32	107,103	103,127	298	268	0.00322061	0.0435486	0.639	0.483,0.422	0.186	up
YY1AP1	chr1	-	155640110	155640255	155642350	155642522	155638417	155638568	155644800	155644887	106	52	188,194	201,184	298	294	0.000894147	0.0214817	0.668	0.48,0.51	0.173	up
POLR2J4	chr7	-	44026199	44026276	44027276	44027487	44012808	44012922	44027684	44027846	28	13	52,34	6,4	298	226	0.00300277	0.042213	0.62	0.868,0.866	-0.247	down
VPS13B	chr8	+	100519364	100519431	100519997	100520139	100515063	100515178	100523331	100523740	1	0	0,3	1,3	216	291	0.00199496	0.0323519	1	0.0,0.574	0.713	up
HDAC11	chr3	+	13524963	13525064	13542212	13542289	13522745	13522894	13543370	13543433	1	14	12,5	9,10	250	226	0.00161781	0.0290827	0.061	0.547,0.311	-0.368	down
PSPH	chr7	-	56084926	56085072	56087292	56087427	56082715	56082864	56088765	56088924	402	380	653,559	329,267	284	295	1.29768e-05	0.00133772	0.524	0.673,0.685	-0.155	down
CNR1	chr6	-	88857334	88857525	88873975	88874013	88849584	88855056	88875521	88876066	0	17	2,5	20,19	187	298	0.00353225	0.0469415	0	0.137,0.295	-0.216	down
CHFR	chr12	-	133438918	133439011	133446204	133446384	133438052	133438220	133447309	133447369	43	0	72,69	6,10	298	242	0.00109752	0.0238065	1	0.907,0.849	0.122	no_change
CHFR	chr12	-	133438918	133439011	133446204	133446420	133438052	133438220	133447309	133447369	27	0	40,35	6,10	298	242	0.000382771	0.0134492	1	0.844,0.74	0.208	up
UBE2C	chr20	+	44442075	44442103	44444179	44444384	44441282	44441435	44444492	44444552	733	1478	987,1408	1349,1667	177	298	0.000533514	0.0165315	0.455	0.552,0.587	-0.114	no_change
UBE2C	chr20	+	44443022	44443109	44444492	44444552	44442075	44442103	44445347	44445591	1012	88	1007,1224	28,25	236	209	8.10434e-10	1.8794e-06	0.911	0.97,0.977	-0.063	no_change
COA1	chr7	-	43690091	43690311	43695631	43695752	43688198	43688251	43769027	43769140	102	13	126,87	43,38	270	298	0.00048607	0.0155665	0.896	0.764,0.716	0.156	up
STX16-NPEPL1	chr20	+	57266089	57266283	57266460	57266618	57248686	57248767	57266779	57266836	5	3	0,1	12,15	298	298	6.25496e-06	0.00103609	0.625	0.0,0.063	0.594	up
ARPC1A	chr7	+	98946474	98946582	98951531	98951744	98941915	98942138	98955962	98956038	558	654	394,444	667,862	257	298	0.00204348	0.0326161	0.497	0.407,0.374	0.107	no_change
SLC9B1	chr4	-	103866349	103866477	103910956	103911098	103853280	103853456	103912799	103912869	2	0	1,0	1,5	291	277	4.20475e-07	0.00014663	1	0.488,0.0	0.756	up
ZNF532	chr18	+	56585502	56587865	56601664	56601846	56532701	56532811	56606676	56606853	5	28	34,44	46,50	298	298	0.000666912	0.0187069	0.152	0.425,0.468	-0.294	down
SPAG9	chr17	-	49053223	49053262	49054468	49054582	49052131	49052308	49057106	49057278	42	15	102,100	7,3	263	188	8.4004e-06	0.00118391	0.667	0.912,0.96	-0.269	down
EXOC6B	chr2	-	72960199	72960247	72968432	72968598	72958283	72958374	73052926	73053162	6	0	5,8	1,7	298	197	0.00125419	0.0252444	1	0.768,0.43	0.401	up
DYNLRB1	chr20	+	33117655	33118038	33121327	33121409	33114072	33114148	33122431	33122599	0	2	1,4	0,0	298	231	4.97816e-07	0.00014663	0	1.0,1.0	-1	down
BCAP29	chr7	+	107254098	107254177	107256705	107256834	107253776	107253877	107258772	107260923	0	11	3,4	0,4	228	278	9.93571e-06	0.00121268	0	1.0,0.549	-0.774	down
DAG1	chr3	+	49514281	49514333	49526058	49526178	49507564	49507866	49547851	49548252	0	1	1,6	0,1	201	269	3.68605e-06	0.000712328	0	1.0,0.889	-0.945	down
DAG1	chr3	+	49514281	49514338	49526058	49526178	49507564	49507866	49547851	49548252	0	1	2,2	0,1	206	269	2.97132e-07	0.000114841	0	1.0,0.723	-0.861	down
LETMD1	chr12	+	51445874	51445990	51449769	51449804	51442816	51442968	51449926	51450028	25	23	21,20	54,56	265	184	0.00293228	0.041846	0.43	0.213,0.199	0.224	up
IP6K2	chr3	-	48731891	48731958	48732126	48732257	48730880	48731673	48732522	48732851	54	12	92,73	1,5	280	216	0.000185968	0.00843184	0.776	0.986,0.918	-0.176	down
HLA-C	chr6	-	31237269	31237302	31237986	31238262	31237114	31237162	31238849	31239125	523	102	971,866	92,80	298	182	6.12862e-05	0.00389377	0.758	0.866,0.869	-0.109	no_change
FAM122C	chrX	+	133981912	133982001	133983196	133983258	133981412	133981505	133986829	133986926	2	1	0,0	3,3	238	211	0.00085016	0.0208627	0.639	0.0,0.0	0.639	up
HNRNPA3	chr2	+	178081230	178081320	178081403	178081499	178080705	178080916	178081587	178081668	538	115	577,525	91,43	239	245	0.00161643	0.0290827	0.827	0.867,0.926	-0.07	no_change
ZNF195	chr11	-	3381949	3382018	3383775	3383832	3379156	3381795	3392204	3392300	1	4	4,3	0,2	206	218	0.0020931	0.0331324	0.209	1.0,0.614	-0.598	down
BCL2L12	chr19	+	50172280	50172372	50173472	50173745	50172107	50172194	50176954	50177173	64	147	69,115	76,108	241	298	0.000135628	0.006897	0.35	0.529,0.568	-0.199	down
BCL2L12	chr19	+	50172280	50172421	50173472	50173745	50172107	50172194	50176954	50177173	61	147	67,103	76,108	290	298	0.000271575	0.0107655	0.299	0.475,0.495	-0.186	down
CIB1	chr15	-	90774588	90774739	90775450	90775679	90774326	90774445	90776900	90776935	1	159	13,4	122,135	298	298	0.00111525	0.0238065	0.006	0.096,0.029	-0.057	no_change
ABHD18	chr4	+	128910875	128910976	128922870	128922915	128905493	128905578	128930074	128930153	1	2	12,13	0,0	250	194	0.000860918	0.0210155	0.28	1.0,1.0	-0.72	down
DRAM2	chr1	-	111680144	111680208	111682122	111682333	111674045	111674190	111682659	111682838	5	89	36,18	138,86	298	213	0.000409058	0.0141583	0.039	0.157,0.13	-0.105	no_change
ZNFX1	chr20	-	47876999	47877114	47879870	47880020	47873953	47874201	47881252	47881401	9	2	18,14	28,33	298	264	0.00155756	0.0285532	0.799	0.363,0.273	0.481	up
TBL1XR1	chr3	-	176797614	176797733	176816253	176816329	176782707	176782810	176914908	176915270	9	0	8,10	8,3	225	268	0.000750433	0.0194442	1	0.544,0.799	0.329	up
PIFO	chr1	+	111889531	111889671	111891137	111891268	111889181	111889293	111892727	111892845	0	3	1,4	1,4	289	280	0.00202487	0.0326088	0	0.492,0.492	-0.492	down
NAP1L1	chr12	-	76461150	76461253	76467982	76468019	76453917	76454059	76478346	76478465	50	503	42,44	864,967	186	252	0.000921856	0.0217034	0.119	0.062,0.058	0.059	no_change
GRB10	chr7	-	50778571	50778687	50799968	50800065	50771517	50771605	50823583	50823753	20	29	61,42	16,12	246	265	4.90712e-06	0.000842934	0.426	0.804,0.79	-0.371	down
STAU1	chr20	-	47782533	47782822	47790731	47790806	47752369	47752468	47804652	47804907	19	4	44,33	0,1	224	298	0.00260756	0.0387623	0.863	1.0,0.978	-0.126	no_change
NMRAL1	chr16	-	4519227	4519466	4519504	4519699	4516153	4516403	4524093	4524167	19	327	6,7	400,356	298	298	0.000941407	0.0218312	0.055	0.015,0.019	0.038	no_change
HMGN1	chr21	-	40720217	40720265	40720347	40720377	40717071	40717200	40720470	40720503	134	385	164,155	251,274	179	197	0.00121928	0.0248027	0.277	0.418,0.384	-0.124	no_change
NAPB	chr20	-	23375775	23375822	23377708	23377819	23375558	23375636	23383629	23383709	5	0	1,0	1,3	260	196	1.2955e-07	7.00303e-05	1	0.43,0.0	0.785	up
NAPB	chr20	-	23375775	23375822	23377708	23377825	23375558	23375636	23383629	23383709	10	0	4,3	1,3	266	196	0.000979908	0.0221698	1	0.747,0.424	0.414	up
WASHC2C	chr10	+	46237270	46237384	46237424	46237521	46235520	46235694	46238837	46238931	0	3	1,2	0,0	263	246	1.35893e-07	7.00303e-05	0	1.0,1.0	-1	down
WASHC2C	chr10	+	46237270	46237384	46237427	46237521	46235520	46235694	46238837	46238931	0	2	1,2	0,1	263	243	2.95414e-05	0.00220988	0	1.0,0.649	-0.825	down
LDAH	chr2	-	20990014	20990158	21001051	21001225	20974569	20974739	21022796	21022861	0	6	16,8	29,24	298	293	0.00163034	0.0290827	0	0.352,0.247	-0.299	down
RARS2	chr6	-	88251635	88251712	88262748	88262910	88240501	88240660	88265125	88265223	6	42	0,2	52,40	298	226	0.00311862	0.0430481	0.098	0.0,0.037	0.08	no_change
MFSD8	chr4	-	128843014	128843118	128851837	128851972	128842669	128842926	128854139	128854248	2	10	9,10	2,1	284	253	3.50107e-06	0.000705999	0.151	0.8,0.899	-0.699	down
ABHD12	chr20	-	25297683	25297714	25303960	25304066	25295560	25295606	25319862	25319987	76	27	143,178	22,23	255	180	0.00239245	0.0367423	0.665	0.821,0.845	-0.168	down
TMEM108	chr3	+	133098595	133100005	133109023	133109178	132948109	132948195	133114707	133116619	24	65	94,110	58,64	298	298	5.10094e-08	3.37973e-05	0.27	0.618,0.632	-0.355	down
PGS1	chr17	+	76388594	76388746	76392388	76392466	76374729	76374889	76394332	76394432	1	14	12,13	11,20	298	227	0.000835178	0.0208627	0.052	0.454,0.331	-0.341	down
FAM104A	chr17	-	71208816	71208879	71223303	71223321	71203491	71205907	71228224	71228533	10	12	2,2	14,16	167	212	0.00175285	0.030222	0.514	0.154,0.137	0.368	up
CDKN3	chr14	+	54878201	54878424	54882616	54882648	54875462	54875507	54884565	54884669	326	79	473,822	77,90	298	181	0.00176337	0.0302908	0.715	0.789,0.847	-0.103	no_change
CENPS-CORT	chr1	+	10500403	10500470	10502321	10502498	10494713	10494747	10511433	10512210	42	15	46,61	6,4	216	298	0.00210152	0.0331526	0.794	0.914,0.955	-0.14	no_change
C1orf61	chr1	-	156376871	156376989	156377633	156377767	156374043	156374393	156396589	156396664	208	115	169,183	50,54	283	267	0.00172141	0.0299023	0.631	0.761,0.762	-0.131	no_change
C1orf61	chr1	-	156377633	156377767	156384445	156384545	156374043	156374393	156396589	156396664	4092	208	1953,1579	169,183	249	283	8.62748e-06	0.00118391	0.957	0.929,0.907	0.039	no_change
C1orf61	chr1	-	156377633	156377767	156386560	156386656	156374043	156374393	156396589	156396664	96	208	37,46	169,183	245	283	0.00130781	0.0255934	0.348	0.202,0.225	0.134	no_change
C1orf61	chr1	-	156377633	156377767	156384445	156384545	156374047	156374393	156391346	156391561	1499	202	616,601	161,167	249	283	9.42751e-06	0.00120568	0.894	0.813,0.804	0.086	no_change
HNRNPD	chr4	-	83279811	83279973	83292680	83292737	83278465	83278597	83294598	83295144	58	1007	23,34	979,1044	206	298	0.00136489	0.026233	0.077	0.033,0.045	0.038	no_change
HNRNPD	chr4	-	83280623	83280792	83292680	83292737	83279811	83279973	83294598	83295149	59	1474	23,33	1684,1504	206	298	0.000234733	0.00954992	0.055	0.019,0.031	0.03	no_change
TOMM40L	chr1	+	161196677	161196745	161197047	161197140	161196144	161196394	161197673	161197779	0	3	6,2	1,5	217	242	0.000434769	0.014612	0	0.87,0.308	-0.589	down
CDKN2B-AS1	chr9	+	22065660	22065756	22066233	22066352	22063942	22064017	22077677	22077889	0	1	1,2	0,0	245	268	3.61513e-05	0.00250253	0	1.0,1.0	-1	down
CLHC1	chr2	-	55436765	55436967	55439808	55439942	55433405	55433512	55444946	55445736	1	0	2,5	4,2	283	298	0.00178406	0.0304209	1	0.345,0.725	0.465	up
CLHC1	chr2	-	55439808	55439942	55449370	55449629	55436765	55436967	55459371	55459429	0	1	1,4	0,6	298	283	0.00196859	0.0322626	0	1.0,0.388	-0.694	down
CLHC1	chr2	-	55449370	55449629	55456465	55456608	55444946	55445736	55459371	55459429	1	0	0,0	3,5	292	298	1.41394e-05	0.00133834	1	0.0,0.0	1	up
GALT	chr9	+	34647488	34647564	34647653	34647702	34647085	34647255	34647828	34647958	9	5	17,15	0,0	225	198	1.17181e-05	0.00133772	0.613	1.0,1.0	-0.387	down
ARMC8	chr3	+	137907242	137907372	137928658	137928735	137906142	137906441	137940767	137940839	0	17	3,11	13,21	279	226	0.000313007	0.0118994	0	0.157,0.298	-0.227	down
AASDH	chr4	-	57248642	57248763	57250235	57250507	57244313	57244630	57253527	57253657	4	0	5,9	6,8	298	270	0.000623818	0.0179706	1	0.43,0.505	0.532	up
RPN2	chr20	+	35860698	35860794	35862422	35862498	35858375	35858462	35864982	35865112	853	691	852,1301	401,452	245	225	5.30854e-07	0.00014663	0.531	0.661,0.726	-0.162	down
RFC2	chr7	-	73649861	73649975	73651691	73651772	73645831	73646546	73653252	73653318	217	239	279,267	184,159	230	263	0.000831441	0.0208627	0.509	0.634,0.658	-0.137	no_change
RALY	chr20	+	32661368	32661441	32661624	32661672	32659871	32660136	32663679	32663846	677	275	687,562	181,124	222	197	0.000898543	0.0214817	0.686	0.771,0.801	-0.1	no_change
AGBL3	chr7	+	134678243	134678429	134694647	134694703	134672639	134672747	134694792	134697262	1	0	0,0	1,1	298	205	4.7879e-05	0.00317232	1	0.0,0.0	1	up
LRTOMT	chr11	+	71800074	71800211	71804541	71804747	71799342	71799426	71805993	71806142	16	20	6,3	31,28	286	298	0.000366155	0.0131646	0.455	0.168,0.1	0.321	up
CDKL3	chr5	-	133644264	133644418	133647982	133648071	133643828	133644157	133655048	133655188	0	1	2,2	6,2	238	298	0.00173952	0.0301041	0	0.294,0.556	-0.425	down
PAM	chr5	+	102360834	102361038	102363885	102363942	102355493	102355547	102364590	102366808	148	131	220,210	86,83	298	206	2.57613e-05	0.00209616	0.439	0.639,0.636	-0.198	down
PAM	chr5	+	102360834	102361038	102363888	102363942	102355493	102355547	102364590	102366808	148	88	220,210	63,72	298	203	0.00198104	0.0323397	0.534	0.704,0.665	-0.15	down
MUC1	chr1	-	155159930	155160020	155160197	155160334	155159700	155159850	155160483	155160539	0	5	1,4	3,1	286	239	0.00127983	0.0254758	0	0.218,0.77	-0.494	down
MUC1	chr1	-	155159930	155160052	155160197	155160334	155159700	155159850	155160483	155160539	0	7	1,4	4,2	286	271	0.00162099	0.0290827	0	0.192,0.655	-0.423	down
NUB1	chr7	+	151065820	151065973	151071182	151071287	151064946	151065054	151072933	151073029	40	48	56,81	27,43	298	254	0.00247166	0.0374626	0.415	0.639,0.616	-0.212	down
TRAPPC4	chr11	+	118889852	118890027	118890859	118890963	118889475	118889680	118892469	118892596	357	173	400,398	84,124	298	253	0.000341074	0.0126552	0.637	0.802,0.732	-0.13	no_change
TRAPPC4	chr11	+	118889852	118890027	118892469	118892596	118889475	118889680	118894030	118894844	348	183	388,387	106,124	298	276	0.000732796	0.0194442	0.638	0.772,0.743	-0.12	no_change
EIF2B4	chr2	-	27590891	27591006	27591238	27591330	27590612	27590689	27591520	27591600	82	81	118,131	67,56	241	264	0.00213919	0.0334059	0.526	0.659,0.719	-0.163	down
CCDC90B	chr11	-	82985681	82985783	82991183	82991303	82984993	82985035	82996915	82997450	38	109	15,15	89,135	269	251	0.000956588	0.0218991	0.245	0.136,0.094	0.13	no_change
TLE4	chr9	+	82191047	82191092	82227570	82227633	82189787	82189851	82242288	82242363	0	1	3,4	1,7	194	212	0.00131626	0.0256504	0	0.766,0.384	-0.575	down
UCHL5	chr1	-	192990226	192990325	192992055	192992166	192981383	192985525	192992973	192993076	37	48	59,50	31,24	260	248	0.00130183	0.0255934	0.424	0.645,0.665	-0.231	down
DHRS12	chr13	-	52343291	52343429	52345956	52346047	52342128	52342432	52348065	52348170	0	3	3,6	4,6	240	287	0.00121141	0.0247511	0	0.473,0.545	-0.509	down
ERC1	chr12	+	1192329	1192746	1250785	1250953	1136913	1137738	1289705	1289843	0	3	6,4	3,10	298	298	0.00204629	0.0326161	0	0.667,0.286	-0.477	down
TMEM14B	chr6	+	10749854	10749931	10751365	10751467	10749434	10749501	10755374	10755465	325	192	238,221	72,77	226	251	0.000743058	0.0194442	0.653	0.786,0.761	-0.121	no_change
DNM1	chr9	+	130986529	130986668	130988313	130988452	130985071	130985139	130996299	130996386	81	0	67,67	1,10	288	288	0.00267115	0.0394547	1	0.985,0.87	0.073	no_change
SAXO2	chr15	+	82555479	82555529	82555699	82555779	82555158	82555273	82557013	82557230	1	0	0,3	1,5	199	229	0.000216671	0.00916264	1	0.0,0.408	0.796	up
XPOT	chr12	+	64833023	64833095	64838854	64838911	64829406	64829454	64841884	64844905	273	79	414,306	79,38	221	206	0.00373144	0.0486135	0.763	0.83,0.882	-0.093	no_change
MAPK9	chr5	-	179665331	179665403	179666923	179666987	179660594	179663531	179668030	179668155	33	22	42,82	8,17	213	221	0.00115704	0.0242327	0.609	0.845,0.833	-0.23	down
SUN1	chr7	+	888054	888252	889559	889660	882977	883157	891020	891119	62	0	81,89	10,8	298	250	0.000443533	0.0147993	1	0.872,0.903	0.113	no_change
SUN1	chr7	+	889156	889240	889559	889660	882977	883157	891020	891119	1	0	1,3	10,8	233	250	0.00162669	0.0290827	1	0.097,0.287	0.808	up
MBOAT2	chr2	-	9000742	9000894	9002719	9002852	8992819	8999034	9004299	9004364	42	59	53,77	35,40	282	298	0.00111786	0.0238065	0.429	0.615,0.67	-0.214	down
BDNF-AS	chr11	+	27561566	27561663	27605815	27605884	27528398	27528445	27661391	27661552	0	2	8,1	1,1	246	218	1.97185e-05	0.0016936	0	0.876,0.47	-0.673	down
KIF23	chr15	+	69733106	69733418	69737128	69737380	69732646	69732826	69738347	69738430	38	150	86,147	141,321	298	298	0.00170396	0.0297104	0.202	0.379,0.314	-0.145	no_change
UCKL1	chr20	-	62573822	62573842	62575005	62575022	62572462	62572561	62575749	62575811	207	1	215,206	12,19	166	169	3.31449e-05	0.00239402	0.995	0.948,0.917	0.063	no_change
METTL23	chr17	+	74723051	74723260	74725771	74725859	74722911	74722961	74729059	74729297	42	14	42,46	1,4	298	237	0.000223536	0.00927104	0.705	0.971,0.901	-0.231	down
DYNC1LI2	chr16	-	66759730	66759847	66762942	66763002	66754795	66757725	66764014	66764126	15	38	54,58	49,34	209	266	0.000452683	0.0149967	0.334	0.584,0.685	-0.301	down
EPB41L2	chr6	-	131188598	131188721	131190702	131191266	131186675	131186774	131206235	131206408	11	118	71,81	168,187	298	272	5.36857e-07	0.00014663	0.078	0.278,0.283	-0.202	down
EPB41L2	chr6	-	131199243	131199390	131201283	131201346	131190702	131191266	131206235	131206408	10	8	0,1	4,2	212	296	0.000632031	0.0180948	0.636	0.0,0.411	0.43	up
LCMT1	chr16	+	25162874	25162936	25172422	25172525	25151491	25151568	25175918	25176039	43	57	63,70	31,34	211	252	0.00028534	0.0111211	0.474	0.708,0.711	-0.236	down
FAM49B	chr8	-	130874474	130874580	130883620	130883742	130867856	130867993	130915557	130915596	15	109	74,95	103,120	271	255	1.74936e-09	2.70451e-06	0.115	0.403,0.427	-0.3	down
FAM49B	chr8	-	130891634	130891717	130915557	130915596	130883620	130883742	130951853	130952057	31	65	90,97	78,93	188	232	0.001687	0.0295257	0.37	0.587,0.563	-0.205	down
DNM2	chr19	+	10906736	10906875	10908055	10908194	10906047	10906115	10909161	10909248	34	81	17,13	208,342	288	288	3.01972e-11	1.40055e-07	0.296	0.076,0.037	0.239	up
ZNF620	chr3	+	40552960	40553087	40553892	40554006	40547794	40547867	40557350	40560213	0	3	3,4	4,2	276	263	0.000669545	0.0187069	0	0.417,0.656	-0.536	down
FYN	chr6	-	112020717	112020873	112021306	112021471	112017479	112017659	112024087	112024237	304	131	271,285	331,321	298	298	3.20511e-09	3.71633e-06	0.699	0.45,0.47	0.239	up
TUT4	chr1	-	52947094	52947307	52947475	52947595	52943379	52943554	52954580	52954707	22	17	9,20	28,44	269	298	0.0031878	0.0433333	0.589	0.263,0.335	0.29	up
VEGFB	chr11	+	64003284	64003481	64003725	64003799	64002929	64002972	64004658	64004694	136	260	237,416	269,229	298	223	0.000469936	0.015407	0.281	0.397,0.576	-0.205	down
ECI2	chr6	-	4117541	4117685	4119419	4119509	4115926	4116263	4125483	4125604	178	182	228,227	132,117	239	293	0.00047171	0.015407	0.545	0.679,0.704	-0.146	no_change
CPNE2	chr16	+	57168686	57168738	57171060	57171194	57161760	57161815	57179996	57180233	244	460	439,321	501,350	201	283	0.000665469	0.0187069	0.428	0.552,0.564	-0.13	no_change
CEPT1	chr1	+	111709727	111709812	111715735	111715880	111703776	111703918	111717500	111717585	0	21	2,2	0,5	234	294	0.0002118	0.00916264	0	1.0,0.334	-0.667	down
FLACC1	chr2	-	202195458	202195556	202207092	202207154	202195192	202195245	202208892	202208986	1	0	0,0	1,2	211	247	2.77805e-05	0.00218483	1	0.0,0.0	1	up
HNRNPM	chr19	+	8536209	8536311	8539050	8539128	8533657	8533718	8548041	8548095	226	168	215,253	74,97	251	227	8.73022e-05	0.00512541	0.549	0.724,0.702	-0.164	down
PRR5L	chr11	+	36458934	36459026	36467849	36467990	36453402	36453460	36472758	36472885	3	6	0,1	10,9	241	290	0.00194978	0.0320676	0.376	0.0,0.118	0.317	up
ARID1B	chr6	+	157454161	157454341	157469757	157470085	157431605	157431695	157488173	157488319	0	2	10,8	15,8	298	298	0.00319534	0.0433333	0	0.4,0.5	-0.45	down
NR2F1-AS1	chr5	-	92768070	92768166	92831762	92831809	92745061	92747215	92889466	92889569	0	6	4,2	8,4	196	245	0.00191801	0.0318843	0	0.385,0.385	-0.385	down
GRINA	chr8	+	145066045	145066246	145066412	145066541	145065859	145065972	145066632	145066776	360	553	593,624	562,552	298	278	0.000382258	0.0134492	0.378	0.496,0.513	-0.126	no_change
RFTN1	chr3	-	16368279	16368383	16399438	16399554	16364882	16364964	16411582	16411786	3	0	12,11	8,18	265	253	0.00112075	0.0238065	1	0.589,0.368	0.522	up
ZCCHC17	chr1	+	31782890	31783011	31791955	31792013	31769828	31770060	31810021	31810122	6	45	0,2	55,45	270	207	0.00317645	0.0433333	0.093	0.0,0.033	0.076	no_change
USP39	chr2	+	85872070	85872206	85875052	85875139	85868098	85868241	85875883	85876406	255	136	314,350	89,73	285	236	2.06954e-05	0.00174519	0.608	0.745,0.799	-0.164	down
ATE1	chr10	-	123658355	123658484	123659380	123659509	123600596	123600778	123661905	123662135	1	7	15,10	9,3	278	278	0.00117036	0.0242327	0.125	0.625,0.769	-0.572	down
ATE1	chr10	-	123659380	123659509	123661905	123662135	123629520	123629553	123670420	123670666	14	0	19,24	7,6	298	278	0.000908327	0.0215753	1	0.717,0.789	0.247	up
MRPL43	chr10	-	102746505	102746732	102746846	102746953	102743511	102743574	102747069	102747254	107	15	184,188	8,2	256	298	9.26655e-05	0.00537228	0.893	0.964,0.991	-0.085	no_change
MGST3	chr1	+	165620250	165620324	165621214	165621272	165619077	165619201	165623515	165623588	281	120	209,257	53,50	223	207	0.000738001	0.0194442	0.685	0.785,0.827	-0.121	no_change
MGST3	chr1	+	165621214	165621272	165623515	165623588	165620250	165620324	165624604	165625372	150	147	133,101	63,54	207	222	0.000835126	0.0208627	0.523	0.694,0.667	-0.157	down
SUPV3L1	chr10	+	70954943	70955021	70956747	70956839	70951410	70951522	70958127	70958308	10	34	36,40	29,33	227	241	0.000193601	0.00847095	0.238	0.569,0.563	-0.328	down
ZC3HC1	chr7	-	129663350	129663563	129664102	129664346	129662158	129662365	129665997	129666152	47	125	72,107	61,60	298	298	4.87998e-08	3.37973e-05	0.273	0.541,0.641	-0.318	down
TEX9	chr15	+	56676149	56676229	56683440	56683616	56665638	56665702	56686362	56686445	0	18	8,9	25,18	229	298	0.000104955	0.00593638	0	0.294,0.394	-0.344	down
GGCT	chr7	-	30537356	30537512	30538418	30538554	30536236	30536851	30540151	30540297	499	2	522,545	18,17	285	298	0.000594109	0.0174397	0.996	0.968,0.971	0.026	no_change
ENKD1	chr16	-	67697559	67697723	67697839	67697965	67697322	67697459	67698898	67699071	43	125	77,92	94,114	275	298	0.000217311	0.00916264	0.272	0.47,0.467	-0.197	down
POGLUT2	chr13	-	103438581	103438689	103440183	103440273	103436630	103436862	103441361	103441571	61	39	70,80	15,15	239	257	0.000121164	0.00653438	0.627	0.834,0.852	-0.216	down
PCBP2	chr12	+	53858543	53858636	53859715	53859757	53856264	53856351	53861004	53861077	1107	1088	1647,1381	1121,812	242	191	0.000958498	0.0218991	0.445	0.537,0.573	-0.11	no_change
SPARCL1	chr4	-	88420672	88420737	88425973	88426075	88416132	88416279	88450196	88450655	29	876	32,17	1926,1874	251	214	0.000733447	0.0194442	0.027	0.014,0.008	0.016	no_change
JHY	chr11	+	122795604	122795718	122805127	122805783	122774632	122775152	122817205	122817500	0	4	2,5	1,5	263	298	0.000346369	0.0127497	0	0.694,0.531	-0.613	down
DCAF8	chr1	-	160213749	160213824	160231074	160231148	160209486	160210160	160231906	160232339	0	10	6,7	20,27	223	224	0.00240226	0.0367712	0	0.232,0.207	-0.22	down
PPP1R32	chr11	+	61253270	61253383	61253815	61253875	61252809	61252873	61253995	61254082	9	0	15,8	3,4	262	209	0.00306892	0.0425704	1	0.8,0.615	0.292	up
TRRAP	chr7	+	98479597	98479647	98487957	98488068	98478712	98478873	98490046	98490151	0	5	4,5	12,11	199	260	0.00258825	0.0385991	0	0.303,0.373	-0.338	down
PDPR	chr16	+	70164325	70164447	70165204	70165322	70162861	70163025	70166053	70166203	3	0	8,7	4,8	271	267	0.00204642	0.0326161	1	0.663,0.463	0.437	up
RHOA	chr3	-	49399928	49400059	49405860	49405981	49396578	49397815	49412866	49413024	1039	1052	1985,2073	1305,1422	270	280	0.00193841	0.0320676	0.506	0.612,0.602	-0.101	no_change
HNRNPH3	chr10	+	70096955	70097090	70098259	70098399	70091767	70091973	70098896	70098983	276	135	422,408	122,113	284	289	0.00208142	0.0330604	0.675	0.779,0.786	-0.107	no_change
TRAPPC9	chr8	-	141436713	141436740	141445210	141445339	141415675	141415797	141449150	141449296	16	5	46,58	1,1	278	176	0.00019163	0.00846457	0.67	0.967,0.973	-0.3	down
FAM135A	chr6	+	71136141	71136235	71136272	71136412	71124993	71125079	71138006	71138122	13	0	7,5	5,4	243	289	0.000122809	0.00654701	1	0.625,0.598	0.389	up
FAM135A	chr6	+	71136141	71136235	71136272	71136454	71124993	71125079	71138006	71138122	13	0	7,5	6,3	243	298	0.000128788	0.00671077	1	0.589,0.671	0.37	up
MBD5	chr2	+	149215771	149216440	149220150	149220253	149099782	149099905	149221307	149221488	3	0	6,6	2,10	298	252	0.00166417	0.0295204	1	0.717,0.337	0.473	up
NT5C2	chr10	-	104871501	104871562	104899162	104899236	104866345	104866463	104934614	104934739	21	0	24,48	8,4	223	210	0.00274391	0.0397695	1	0.739,0.919	0.171	up
TRNAU1AP	chr1	+	28887857	28887910	28893805	28893925	28887144	28887244	28897687	28897850	42	91	63,60	67,59	202	269	0.00287923	0.0413432	0.381	0.556,0.575	-0.184	down
TDP1	chr14	+	90442124	90442159	90446883	90446976	90437518	90437615	90450859	90451027	7	24	27,49	31,20	184	242	0.00126405	0.02527	0.277	0.534,0.763	-0.372	down
OGDH	chr7	+	44687042	44687133	44687255	44687358	44684925	44685117	44706334	44706450	3	53	21,42	90,79	240	252	0.00021698	0.00916264	0.056	0.197,0.358	-0.221	down
P4HA1	chr10	-	74803644	74803715	74804738	74804809	74790024	74790128	74806682	74806859	112	304	155,110	814,507	220	220	0.00084205	0.0208627	0.269	0.16,0.178	0.1	no_change
RAC1	chr7	+	6431554	6431672	6439756	6439819	6426842	6426914	6441498	6441658	301	316	599,711	416,449	267	212	0.0025219	0.0379298	0.431	0.533,0.557	-0.114	no_change
YBX2	chr17	-	7194411	7194501	7195344	7195378	7193569	7193854	7196793	7196857	6	25	0,1	41,66	183	239	3.34454e-05	0.00239402	0.239	0.0,0.019	0.229	up
PTGES3	chr12	-	57064058	57064148	57065532	57065631	57059987	57060050	57066523	57066593	861	270	1212,1247	193,202	248	239	9.52343e-06	0.00120568	0.754	0.858,0.856	-0.103	no_change
PPP1R16A	chr8	+	145703968	145704065	145714473	145714547	145703364	145703510	145715416	145715595	6	1	4,0	5,6	246	223	0.00187788	0.0314427	0.845	0.42,0.0	0.635	up
TRA2A	chr7	-	23552512	23552701	23555981	23556147	23547038	23547154	23561325	23561459	239	312	385,366	337,244	298	298	0.000964483	0.0219278	0.434	0.533,0.6	-0.133	no_change
CSPG5	chr3	-	47614175	47614364	47618322	47619418	47610560	47610717	47620086	47620355	76	808	132,112	581,538	298	298	3.92797e-06	0.000728716	0.086	0.185,0.172	-0.092	no_change
COMMD4	chr15	+	75631604	75631685	75632042	75632219	75631325	75631445	75632305	75632614	111	210	80,99	84,93	230	298	0.00109676	0.0238065	0.406	0.552,0.58	-0.16	down
RBM23	chr14	-	23382932	23383054	23386236	23386375	23380536	23380612	23388207	23388358	2	1	0,0	3,10	288	271	0.00160744	0.0290827	0.653	0.0,0.0	0.653	up
CPNE1	chr20	-	34218662	34218717	34218822	34218956	34218360	34218412	34219035	34219095	278	185	341,437	156,158	283	204	0.00329653	0.0443168	0.52	0.612,0.666	-0.119	no_change
MVB12A	chr19	+	17534814	17534876	17535429	17535486	17534501	17534608	17535739	17536141	154	89	223,274	63,39	211	206	4.27652e-06	0.000762865	0.628	0.776,0.873	-0.197	down
RPS11	chr19	+	50000450	50000582	50000776	50000852	49999690	49999728	50001173	50001303	3803	4748	5350,3751	4588,1837	281	225	0.000423609	0.0144463	0.391	0.483,0.62	-0.16	down
KXD1	chr19	+	18675678	18675831	18677941	18677988	18672845	18672967	18679211	18680186	444	205	793,805	243,193	298	196	0.000844621	0.0208627	0.588	0.682,0.733	-0.12	no_change
MIR99AHG	chr21	+	17909698	17909759	17966659	17966774	17859809	17859858	17979313	17983094	18	0	5,11	1,5	210	264	0.00177898	0.0304209	1	0.863,0.734	0.202	up
SLC25A29	chr14	-	100765351	100765510	100771996	100772113	100765178	100765222	100772535	100772781	0	12	4,4	9,9	266	298	0.000600307	0.0175108	0	0.332,0.332	-0.332	down
TMCO3	chr13	+	114157810	114157903	114174930	114175048	114156066	114156195	114193671	114193822	45	2	46,41	12,17	242	267	0.000359368	0.0130215	0.961	0.809,0.727	0.193	up
TMCO3	chr13	+	114174930	114175048	114188359	114188555	114156066	114156195	114193671	114193822	2	44	12,17	46,73	267	298	0.0027286	0.0397556	0.048	0.226,0.206	-0.168	down
TMCO3	chr13	+	114188359	114188555	114193671	114193822	114174930	114175048	114202617	114202767	82	10	66,55	21,26	298	298	0.00154745	0.0284804	0.891	0.759,0.679	0.172	up
PDSS2	chr6	-	107531642	107531774	107533312	107533486	107515025	107515058	107566751	107566823	3	15	11,10	6,6	298	281	0.000504548	0.015919	0.159	0.634,0.611	-0.464	down
MAP2K2	chr19	-	4097276	4097341	4101016	4101141	4095385	4095447	4101226	4101278	256	295	299,285	228,182	274	214	0.00211096	0.0331886	0.404	0.506,0.55	-0.124	no_change
CELF1	chr11	-	47521004	47521156	47558171	47558282	47510388	47510576	47574543	47574684	0	6	3,11	7,3	260	298	0.000260226	0.0104046	0	0.329,0.808	-0.569	down
CELF1	chr11	-	47522412	47522484	47558171	47558282	47510388	47510576	47574543	47574684	0	1	3,11	0,1	260	221	1.20379e-05	0.00133772	0	1.0,0.903	-0.952	down
CELF1	chr11	-	47528409	47528449	47558171	47558282	47510388	47510576	47574543	47574684	0	1	3,11	0,2	260	189	0.00014573	0.00726767	0	1.0,0.8	-0.9	down
CELF1	chr11	-	47528409	47528449	47558171	47558282	47522412	47522484	47574543	47574684	0	2	1,8	0,0	260	189	5.37452e-07	0.00014663	0	1.0,1.0	-1	down
CMC2	chr16	-	81015410	81015482	81030918	81031034	81000344	81010076	81040338	81040490	224	46	250,273	25,26	265	221	0.00273438	0.0397556	0.802	0.893,0.898	-0.093	no_change
IMMP1L	chr11	-	31477806	31477933	31484718	31484852	31455006	31455117	31531065	31531169	13	2	7,5	11,6	283	276	0.00124546	0.0252245	0.864	0.383,0.448	0.449	up
TOP3B	chr22	-	22330352	22330559	22336810	22336846	22330011	22330179	22337126	22337184	0	2	1,2	2,0	185	298	0.000157027	0.00766623	0	0.446,1.0	-0.723	down
TYMS	chr18	+	662145	662320	669071	669173	657652	657947	670691	670867	1	615	22,17	628,616	298	251	0.000373215	0.0133151	0.001	0.029,0.023	-0.025	no_change
TBC1D12	chr10	+	96259977	96260084	96267023	96267104	96256811	96256929	96269847	96269936	0	5	13,9	13,13	256	230	0.000576626	0.0173105	0	0.473,0.383	-0.428	down
NPRL3	chr16	-	180520	180590	188148	188333	174935	175072	188640	188697	3	0	7,6	9,5	298	219	0.00104617	0.0231054	1	0.364,0.469	0.584	up
PIGU	chr20	-	33162907	33163050	33169351	33169476	33148345	33148783	33173240	33173384	120	120	142,222	82,97	274	292	0.000428843	0.0145181	0.516	0.649,0.709	-0.163	down
LHPP	chr10	+	126176990	126177144	126186604	126186697	126150391	126150556	126301832	126302710	1	0	0,1	5,0	298	242	0.00038883	0.0135593	1	0.0,1.0	0.5	up
CDC23	chr5	-	137542235	137542373	137548679	137548752	137537801	137537844	137548840	137549012	32	25	41,24	79,63	222	287	0.00148816	0.0278311	0.623	0.402,0.33	0.257	up
TCFL5	chr20	-	61485367	61485509	61488746	61488990	61472356	61473449	61490715	61490878	150	173	220,249	170,147	298	291	0.00314976	0.0433333	0.458	0.558,0.623	-0.133	no_change
KIF13B	chr8	-	28932797	28932860	28950261	28950395	28929136	28929833	28956649	28956758	12	0	25,33	5,7	283	212	0.0028033	0.0405038	1	0.789,0.779	0.216	up
CAD	chr2	+	27462198	27462339	27462564	27462666	27461909	27462100	27463132	27463229	115	105	179,211	96,56	290	251	0.000585974	0.0173105	0.487	0.617,0.765	-0.204	down
C22orf23	chr22	-	38343287	38343470	38347466	38347529	38341048	38341180	38349053	38349165	2	3	0,0	2,3	212	298	0.00189284	0.031579	0.484	0.0,0.0	0.484	up
BUD13	chr11	-	116627861	116627943	116628481	116628666	116618885	116619291	116628984	116629123	97	57	144,154	35,28	298	231	3.54295e-05	0.00248973	0.569	0.761,0.81	-0.217	down
DGKZ	chr11	+	46398622	46398762	46400006	46400050	46398073	46398114	46400540	46400661	186	68	338,327	65,66	289	193	0.00349239	0.0465451	0.646	0.776,0.768	-0.126	no_change
MRPS15	chr1	-	36926292	36926377	36927688	36927764	36923523	36923582	36929406	36929451	183	257	105,90	219,276	225	234	0.0014307	0.0269226	0.425	0.333,0.253	0.132	no_change
RPS20	chr8	-	56986253	56986327	56986618	56986718	56985367	56985831	56986939	56987140	5456	2548	4624,3470	2975,2681	249	223	0.00110322	0.0238065	0.657	0.582,0.537	0.098	no_change
MYDGF	chr19	-	4660680	4660762	4664887	4664949	4659942	4660015	4668606	4668657	222	242	246,202	174,113	211	231	0.00157533	0.0287654	0.501	0.608,0.662	-0.134	no_change

## Sheet: RI_sig_AS events
geneSymbol	chr	strand	riExonStart_0base	riExonEnd	upstreamES	upstreamEE	downstreamES	downstreamEE	IJC_SAMPLE_1	SJC_SAMPLE_1	IJC_SAMPLE_2	SJC_SAMPLE_2	IncFormLen	SkipFormLen	PValue	FDR	PSI_SAMPLE_1	PSI_SAMPLE_2	ΔPSI	PSI_group(|ΔPSI|>=0.15)
NAPEPLD	chr7	-	102740022	102744001	102740022	102743569	102743870	102744001	27	0	38,44	6,7	298	149	0.000728063	0.0165959	1	0.76,0.759	0.24	up
CCDC125	chr5	-	68616063	68616407	68616063	68616172	68616291	68616407	1	2	2,1	1,0	268	149	0.0039521	0.0496836	0.218	0.527,1.0	-0.546	down
PHF6	chrX	+	133559230	133562820	133559230	133559360	133559690	133562820	22	28	34,77	17,34	298	149	0.00314841	0.0420851	0.282	0.5,0.531	-0.234	down
ERCC2	chr19	-	45873390	45873845	45873390	45873490	45873793	45873845	3	3	0,0	13,7	298	149	0.00119985	0.0225516	0.333	0.0,0.0	0.333	up
GLYCTK	chr3	+	52326275	52327208	52326275	52326585	52327061	52327208	12	0	6,11	3,1	298	149	0.00265639	0.0379074	1	0.5,0.846	0.327	up
ZNF7	chr8	+	146054427	146054989	146054427	146054475	146054829	146054989	29	0	20,24	1,7	298	149	0.00160464	0.0273307	1	0.909,0.632	0.23	up
NACA	chr12	-	57106210	57106692	57106210	57106336	57106569	57106692	54	274	44,37	117,73	298	149	0.000989937	0.019724	0.09	0.158,0.202	-0.09	no_change
KHSRP	chr19	-	6413112	6415312	6413112	6414131	6415151	6415312	552	128	581,494	63,47	298	149	8.77635e-06	0.000826916	0.683	0.822,0.84	-0.148	no_change
MRPS21	chr1	+	150266261	150266869	150266261	150266318	150266754	150266869	112	236	131,162	129,101	298	149	3.16412e-06	0.000417664	0.192	0.337,0.445	-0.199	down
ZNF334	chr20	-	45141178	45142211	45141178	45141205	45142048	45142211	14	3	32,30	0,0	298	149	0.000697778	0.0165959	0.7	1.0,1.0	-0.3	down
NDUFA10	chr2	-	240951033	240954277	240951033	240951113	240954155	240954277	36	124	63,44	80,93	298	149	0.00401473	0.0498771	0.127	0.283,0.191	-0.11	no_change
TRMT112	chr11	-	64083931	64084619	64083931	64084440	64084529	64084619	24	712	26,45	586,390	238	149	0.00278363	0.0383438	0.021	0.027,0.067	-0.026	no_change
NSUN5	chr7	-	72716512	72717737	72716512	72717521	72717596	72717737	6	4	5,6	0,0	224	149	2.66426e-05	0.00165481	0.499	1.0,1.0	-0.501	down
AZIN2	chr1	+	33546753	33547109	33546753	33546895	33546988	33547109	1	0	0,7	3,1	242	149	0.000248254	0.00903988	1	0.0,0.812	0.594	up
MAF	chr16	-	79627734	79634634	79627734	79628450	79632681	79634634	8	16	28,40	13,11	298	149	0.000375868	0.0110255	0.2	0.519,0.645	-0.382	down
ENDOV	chr17	+	78388966	78389621	78388966	78389318	78389449	78389621	10	2	5,5	8,20	280	149	0.000266416	0.00907534	0.727	0.25,0.117	0.543	up
MYCL	chr1	-	40366610	40367589	40366610	40367115	40367479	40367589	0	1	15,6	3,3	298	149	0.0019514	0.0317027	0	0.714,0.5	-0.607	down
TMEM138	chr11	+	61131723	61131990	61131723	61131787	61131904	61131990	113	5	80,131	15,20	266	149	0.00204211	0.0325978	0.927	0.749,0.786	0.159	up
CREBZF	chr11	-	85368607	85376173	85368607	85373501	85374567	85376173	75	115	194,199	152,89	298	149	0.000142221	0.00642581	0.246	0.39,0.528	-0.213	down
TIAL1	chr10	-	121336122	121336715	121336122	121336262	121336591	121336715	98	275	221,138	245,232	298	149	0.000122861	0.00642581	0.151	0.311,0.229	-0.119	no_change
ZNF714	chr19	+	21299612	21307883	21299612	21301688	21307763	21307883	2	0	1,1	2,3	298	149	0.000140879	0.00642581	1	0.2,0.143	0.829	up
BCS1L	chr2	+	219524405	219525144	219524405	219524523	219525029	219525144	12	3	29,27	0,0	298	149	0.000502697	0.0136115	0.667	1.0,1.0	-0.333	down
BCS1L	chr2	+	219524405	219526030	219524405	219525144	219525661	219526030	31	0	27,28	13,2	298	149	0.000365731	0.0110255	1	0.509,0.875	0.308	up
CELF5	chr19	+	3293316	3297073	3293316	3293484	3296755	3297073	2	0	0,0	1,3	298	149	5.25762e-06	0.000616894	1	0.0,0.0	1	up
ZNF160	chr19	-	53594665	53594973	53594665	53594782	53594889	53594973	1	0	8,6	5,4	256	149	0.00387419	0.0492909	1	0.482,0.466	0.526	up
TRMT2A	chr22	-	20104405	20104749	20104405	20104495	20104619	20104749	34	6	43,34	27,35	273	149	0.000646299	0.0165685	0.756	0.465,0.346	0.351	up
SLC46A3	chr13	-	29274217	29275718	29274217	29275093	29275637	29275718	21	4	20,22	0,0	298	149	0.000259099	0.00907534	0.724	1.0,1.0	-0.276	down
TK2	chr16	-	66582880	66584025	66582880	66582912	66583840	66584025	0	10	8,5	10,13	298	149	0.000804297	0.0173334	0	0.286,0.161	-0.223	down
TAPBPL	chr12	+	6566571	6566910	6566571	6566709	6566834	6566910	7	0	12,7	3,3	274	149	0.00224709	0.0348961	1	0.685,0.559	0.378	up
SLC10A3	chrX	-	153718645	153718968	153718645	153718697	153718932	153718968	14	3	9,34	0,0	298	149	0.000886124	0.018348	0.7	1.0,1.0	-0.3	down
SRSF1	chr17	-	56078279	56083334	56078279	56081362	56082283	56083334	976	286	550,842	425,338	298	149	0.00377688	0.0486389	0.63	0.393,0.555	0.156	up
SRSF1	chr17	-	56078279	56083334	56078279	56082961	56083161	56083334	192	337	423,353	274,305	298	149	1.89876e-07	5.88005e-05	0.222	0.436,0.367	-0.179	down
PARG	chr10	-	51026319	51027540	51026319	51027112	51027323	51027540	77	14	120,85	6,2	298	149	0.000464728	0.0130956	0.733	0.909,0.955	-0.199	down
FRMD5	chr15	-	44162961	44166660	44162961	44166137	44166316	44166660	0	1	4,7	0,6	298	149	0.000750473	0.0165959	0	1.0,0.368	-0.684	down
ARHGAP9	chr12	-	57870372	57870746	57870372	57870434	57870653	57870746	1	0	0,0	1,1	298	149	2.8207e-05	0.00165481	1	0.0,0.0	1	up
DPH7	chr9	-	140469203	140470619	140469203	140469295	140470531	140470619	15	24	24,29	9,14	298	149	0.00149357	0.025856	0.238	0.571,0.509	-0.302	down
SMARCAD1	chr4	+	95199766	95200201	95199766	95199884	95200079	95200201	5	28	16,12	9,13	298	149	0.000233142	0.0087928	0.082	0.471,0.316	-0.311	down
SRRM1	chr1	+	24973157	24975520	24973157	24973280	24973569	24975520	0	11	20,17	16,18	298	149	1.01798e-05	0.000826916	0	0.385,0.321	-0.353	down
C11orf24	chr11	-	68028805	68030386	68028805	68029193	68030198	68030386	102	24	132,152	9,13	298	149	0.000862712	0.0182205	0.68	0.88,0.854	-0.187	down
ADARB1	chr21	+	46641932	46646475	46641932	46643492	46645461	46646475	9	6	26,16	1,1	298	149	0.000216496	0.00870527	0.429	0.929,0.889	-0.48	down
ZDHHC23	chr3	+	113678367	113682220	113678367	113678447	113679898	113682220	46	5	96,128	1,2	298	149	0.0027959	0.0383438	0.821	0.98,0.97	-0.154	down
PML	chr15	+	74326818	74328735	74326818	74326871	74327512	74328735	11	24	33,32	21,17	298	149	0.00121728	0.0225516	0.186	0.44,0.485	-0.277	down
SRSF2	chr17	-	74730196	74732546	74730196	74731240	74732235	74732546	259	430	300,260	211,288	298	149	0.000590239	0.0155823	0.231	0.416,0.311	-0.132	no_change
HMGN3	chr6	-	79910961	79912106	79910961	79911443	79911992	79912106	161	174	216,261	107,105	298	149	1.23282e-06	0.00018598	0.316	0.502,0.554	-0.212	down
HMGN3	chr6	-	79910961	79912106	79910961	79911443	79912033	79912106	197	168	247,294	108,134	298	149	0.000291789	0.00962905	0.37	0.533,0.523	-0.158	down
LETMD1	chr12	+	51442109	51442968	51442109	51442154	51442816	51442968	35	0	32,27	4,3	298	149	0.00343691	0.0448071	1	0.8,0.818	0.191	up
TRIM5	chr11	-	5684424	5686912	5684424	5685403	5686885	5686912	41	7	58,44	0,3	298	149	0.00272372	0.0383438	0.745	1.0,0.88	-0.195	down
FAM122C	chrX	+	133941266	133941738	133941266	133941371	133941569	133941738	7	2	4,4	14,10	298	149	0.00261369	0.037809	0.636	0.125,0.167	0.49	up
CUTA	chr6	-	33385257	33385884	33385257	33385472	33385735	33385884	0	4	2,2	1,0	298	149	1.15512e-05	0.000832403	0	0.5,1.0	-0.75	down
ARRDC1	chr9	+	140509010	140509812	140509010	140509452	140509525	140509812	28	12	36,27	3,3	222	149	0.0025985	0.037809	0.61	0.89,0.858	-0.264	down
MFSD11	chr17	+	74733582	74734530	74733582	74733965	74734363	74734530	17	4	10,12	1,0	298	149	0.00206823	0.0325978	0.68	0.833,1.0	-0.236	down
ZNF281	chr1	-	200374078	200378851	200374078	200378580	200378688	200378851	9	3	19,14	0,0	257	149	0.000471243	0.0130956	0.635	1.0,1.0	-0.365	down
KRIT1	chr7	-	91874740	91875414	91874740	91874990	91875103	91875414	13	0	3,4	3,1	262	149	0.000371804	0.0110255	1	0.363,0.695	0.471	up
ADAR	chr1	-	154573516	154575102	154573516	154574724	154574860	154575102	9	9	45,42	1,5	285	149	1.18239e-05	0.000832403	0.343	0.959,0.815	-0.544	down
GLG1	chr16	-	74481337	74487232	74481337	74486029	74487068	74487232	184	29	271,277	14,14	298	149	0.000192588	0.00813493	0.76	0.906,0.908	-0.147	no_change
RPRD2	chr1	+	150443036	150449041	150443036	150444218	150444358	150449041	55	3	89,62	21,21	289	149	0.000986184	0.019724	0.904	0.686,0.604	0.259	up
PPP2R2B	chr5	-	146257564	146258348	146257564	146257758	146258153	146258348	15	6	7,3	12,24	298	149	0.000146041	0.00642581	0.556	0.226,0.059	0.414	up
TMEM205	chr19	-	11456195	11456944	11456195	11456304	11456802	11456944	97	149	151,118	100,101	298	149	0.000335756	0.0107442	0.246	0.43,0.369	-0.153	down
ZMAT3	chr3	-	178789114	178789597	178789114	178789235	178789382	178789597	1	0	0,1	2,2	296	149	7.2282e-08	3.81649e-05	1	0.0,0.201	0.899	up
BCL2L11	chr2	+	111881309	111881716	111881309	111881446	111881626	111881716	2	7	22,25	4,10	298	149	0.000658973	0.0165685	0.125	0.733,0.556	-0.52	down
GPR89B	chr1	+	147464942	147465824	147464942	147465176	147465300	147465824	3	0	0,0	3,5	273	149	2.78412e-07	5.88005e-05	1	0.0,0.0	1	up
LINC-PINT	chr7	-	130628918	130630594	130628918	130629648	130630478	130630594	6	0	6,0	5,12	298	149	1.01661e-05	0.000826916	1	0.375,0.0	0.813	up
PLEKHG1	chr6	+	150983570	150985675	150983570	150983694	150983879	150985675	1	1	2,3	1,0	298	149	0.00243898	0.0367938	0.333	0.5,1.0	-0.417	down
ARL6	chr3	+	97516867	97520073	97516867	97517047	97519546	97520073	40	5	30,24	0,0	298	149	0.000222578	0.00870527	0.8	1.0,1.0	-0.2	down
MAPKAPK5-AS1	chr12	-	112277570	112278281	112277570	112277807	112278136	112278281	34	33	45,34	12,13	298	149	0.00145671	0.025856	0.34	0.652,0.567	-0.269	down
CNPY1	chr7	-	155301588	155302857	155301588	155301792	155302415	155302857	20	11	46,37	7,3	298	149	0.00235875	0.0360991	0.476	0.767,0.86	-0.338	down
RPL10	chrX	+	153626717	153626883	153626717	153626735	153626837	153626883	313	1097	251,188	1583,1206	251	149	5.51432e-05	0.0030648	0.145	0.086,0.085	0.059	no_change
MSTO1	chr1	+	155579960	155580351	155579960	155580128	155580215	155580351	0	3	1,5	0,1	236	149	8.42718e-07	0.000148318	0	1.0,0.759	-0.879	down
MCM3	chr6	-	52128812	52129584	52128812	52129006	52129192	52129584	652	14	566,522	27,35	298	149	0.00107979	0.020732	0.959	0.913,0.882	0.061	no_change
HNRNPM	chr19	+	8530207	8530399	8530207	8530246	8530363	8530399	225	147	94,119	113,195	266	149	2.00228e-05	0.00132151	0.462	0.318,0.255	0.176	up
ADAT1	chr16	-	75656300	75657179	75656300	75656362	75657135	75657179	7	0	4,9	2,2	298	149	0.0017099	0.0282133	1	0.5,0.692	0.404	up
TMEM9	chr1	-	201122985	201123683	201122985	201123087	201123576	201123683	9	0	5,13	4,1	298	149	0.0025122	0.0373646	1	0.385,0.867	0.374	up
ZNF776	chr19	+	58264658	58269516	58264658	58266164	58268239	58269516	31	5	45,67	0,2	298	149	0.00164527	0.0275779	0.756	1.0,0.944	-0.216	down
HCFC1R1	chr16	-	3073847	3074287	3073847	3073969	3074181	3074287	117	4	92,86	15,13	298	149	0.00103863	0.0203109	0.936	0.754,0.768	0.175	up
B9D1	chr17	-	19246369	19247170	19246369	19246774	19247102	19247170	15	27	21,15	12,5	298	149	0.00289199	0.0391531	0.217	0.467,0.6	-0.317	down
ZNF142	chr2	-	219523702	219524346	219523702	219523758	219524091	219524346	1	0	1,2	4,2	298	149	8.00555e-06	0.000826916	1	0.111,0.333	0.778	up
ZNF142	chr2	-	219523702	219524346	219523702	219523853	219524091	219524346	1	0	1,0	2,5	298	149	2.55182e-07	5.88005e-05	1	0.2,0.0	0.9	up
INTS6L	chrX	+	134715452	134716462	134715452	134715489	134716165	134716462	26	5	23,19	0,1	298	149	0.000730452	0.0165959	0.722	1.0,0.905	-0.231	down
BCKDHB	chr6	+	81053380	81055987	81053380	81053529	81055691	81055987	18	11	39,56	8,5	298	149	0.00320454	0.0423	0.45	0.709,0.848	-0.328	down
PYCR1	chr17	-	79894623	79895176	79894623	79894737	79895137	79895176	32	35	26,14	88,62	298	149	0.000137008	0.00642581	0.314	0.129,0.101	0.199	up
GLTPD2	chr17	+	4692258	4692585	4692258	4692412	4692520	4692585	9	3	21,15	0,1	257	149	0.00146616	0.025856	0.635	1.0,0.897	-0.314	down
P3H1	chr1	-	43212005	43213083	43212005	43212523	43212923	43213083	46	16	65,56	5,5	298	149	0.000754357	0.0165959	0.59	0.867,0.848	-0.267	down
BOLA3-AS1	chr2	+	74375107	74375605	74375107	74375350	74375476	74375605	13	0	12,12	5,3	275	149	0.000739817	0.0165959	1	0.565,0.684	0.375	up
ATP6V0B	chr1	+	44442697	44443967	44442697	44442888	44443652	44443967	44	437	72,76	216,235	298	149	3.31126e-08	3.49669e-05	0.048	0.143,0.139	-0.093	no_change
B3GAT1	chr11	-	134257441	134257834	134257441	134257588	134257737	134257834	12	1	6,25	10,19	298	149	0.00147629	0.025856	0.857	0.231,0.397	0.543	up

## Sheet: SE_sig_AS events
geneSymbol	chr	strand	exonStart_0base	exonEnd	upstreamES	upstreamEE	downstreamES	downstreamEE	IJC_SAMPLE_1	SJC_SAMPLE_1	IJC_SAMPLE_2	SJC_SAMPLE_2	IncFormLen	SkipFormLen	PValue	FDR	PSI_SAMPLE_1	PSI_SAMPLE_2	ΔPSI	PSI_group(|ΔPSI|>=0.15)
PDE8B	chr5	+	76607821	76607878	76506504	76507089	76621363	76621554	0	1	5,2	1,0	206	149	1.27854e-06	0.000335138	0	0.783,1.0	-0.891	down
GTF2H2C	chr5	+	68863530	68863604	68862793	68862880	68863979	68864034	12	0	7,12	4,6	223	149	0.000181558	0.0109575	1	0.539,0.572	0.445	up
GTF2H2C	chr5	+	68863553	68863604	68862793	68862880	68863979	68864034	26	0	16,37	4,6	200	149	0.00101386	0.034222	1	0.749,0.821	0.215	up
DHRSX	chrX	-	2326785	2326854	2209542	2209644	2343237	2343345	3	0	6,1	6,6	218	149	0.000365286	0.0173934	1	0.406,0.102	0.746	up
POLR2J2	chr7	-	102281058	102281220	102279569	102279646	102306523	102306610	2	0	0,0	5,1	298	149	2.54799e-06	0.000575309	1	0.0,0.0	1	up
SNX15	chr11	+	64806043	64806301	64802991	64803135	64807157	64808044	127	9	130,109	2,0	298	149	0.000166707	0.0102693	0.876	0.97,1.0	-0.109	no_change
ZNF263	chr16	+	3335680	3335754	3333490	3334205	3336022	3336149	2	5	20,4	1,0	223	149	1.01278e-06	0.000297655	0.211	0.93,1.0	-0.754	down
STT3B	chr3	+	31674426	31674639	31670789	31670903	31677475	31679108	469	10	628,539	1,0	298	149	0.00151878	0.0436511	0.959	0.997,1.0	-0.039	no_change
LRP2BP	chr4	-	186295472	186295615	186295288	186295394	186296766	186296880	1	3	10,12	1,2	292	149	0.00136026	0.040971	0.145	0.836,0.754	-0.65	down
C8orf44	chr8	+	67588979	67589137	67579830	67579936	67589876	67590189	10	11	44,31	5,6	298	149	0.000165365	0.010259	0.312	0.815,0.721	-0.456	down
UTRN	chr6	+	145148483	145148522	145142017	145142154	145148746	145148812	29	4	23,37	39,59	188	149	7.48251e-08	4.63215e-05	0.852	0.319,0.332	0.526	up
KIAA1549L	chr11	+	33604883	33605047	33596247	33596419	33628186	33628368	2	2	18,14	1,0	298	149	0.00104901	0.035051	0.333	0.9,1.0	-0.617	down
CCDC173	chr2	-	170506838	170507031	170505691	170505856	170510584	170510724	0	1	1,6	0,0	298	149	1.63987e-05	0.00183546	0	1.0,1.0	-1	down
SNX25	chr4	+	186272598	186272763	186267690	186267804	186274638	186274756	66	0	69,86	12,7	298	149	8.20838e-05	0.00609263	1	0.742,0.86	0.199	up
LAS1L	chrX	-	64742310	64742373	64740308	64741167	64743439	64743587	0	1	1,3	0,0	212	149	2.28693e-05	0.00225561	0	1.0,1.0	-1	down
LAS1L	chrX	-	64742310	64742373	64740581	64740697	64743439	64743587	1	3	1,2	0,0	212	149	9.61358e-06	0.00130707	0.19	1.0,1.0	-0.81	down
RNF144B	chr6	+	18457385	18457590	18439914	18439975	18459837	18459982	0	1	1,3	0,0	298	149	1.59474e-05	0.00183546	0	1.0,1.0	-1	down
LOC389906	chrX	-	3736697	3736744	3736482	3736541	3746546	3747433	11	6	10,12	0,0	196	149	3.05283e-06	0.000667858	0.582	1.0,1.0	-0.418	down
TRAK2	chr2	-	202259520	202259595	202257631	202257769	202260036	202260167	17	4	50,57	1,1	224	149	0.00151467	0.0436511	0.739	0.971,0.974	-0.233	down
TRAK2	chr2	-	202285139	202285429	202272125	202272320	202316072	202316181	8	4	27,25	0,0	298	149	1.07633e-05	0.00140434	0.5	1.0,1.0	-0.5	down
BMS1P14	chr9	-	67330584	67330643	67329354	67329477	67330889	67331070	4	8	0,0	12,12	208	149	0.000367644	0.0173934	0.264	0.0,0.0	0.264	up
P4HTM	chr3	+	49043496	49043620	49043150	49043300	49044119	49044581	248	12	179,240	1,0	273	149	1.73136e-05	0.00190614	0.919	0.99,1.0	-0.076	no_change
C12orf10	chr12	+	53696817	53696977	53693933	53694046	53699691	53699844	370	10	452,407	3,0	298	149	0.000695787	0.0267432	0.949	0.987,1.0	-0.045	no_change
FLNA	chrX	-	153585618	153585642	153583192	153583440	153585801	153585991	208	52	344,268	178,202	173	149	2.03001e-05	0.00210196	0.775	0.625,0.533	0.196	up
TEP1	chr14	-	20849711	20849845	20849471	20849560	20850071	20850222	0	1	12,11	1,4	283	149	0.00157849	0.0444311	0	0.863,0.591	-0.727	down
PCED1A	chr20	-	2816684	2816960	2815960	2816355	2818877	2819124	425	47	441,380	22,15	298	149	0.0003626	0.0173809	0.819	0.909,0.927	-0.099	no_change
COLQ	chr3	-	15499692	15499832	15497966	15498086	15507847	15507944	1	0	1,0	0,2	289	149	0.00132335	0.0402341	1	1.0,0.0	0.5	up
ATP6V0E2-AS1	chr7	-	149567330	149567440	149564782	149566947	149568730	149568885	22	6	43,21	1,1	259	149	0.00106403	0.0353049	0.678	0.961,0.924	-0.264	down
LOC155060	chr7	+	148987028	148987129	148984655	148984867	148989301	148989399	8	3	7,4	0,0	250	149	0.000554434	0.0230784	0.614	1.0,1.0	-0.386	down
DPY19L2P2	chr7	-	102920279	102920341	102918691	102918793	102920584	102920759	3	0	1,0	1,2	211	149	5.54887e-06	0.00098445	1	0.414,0.0	0.793	up
LOC100630923	chr7	+	102006401	102006523	102004307	102004858	102016269	102016396	97	7	102,81	1,1	271	149	0.001402	0.0416699	0.884	0.982,0.978	-0.096	no_change
STAG3L5P-PVRIG2P-PILRB	chr7	+	99950832	99950893	99950619	99950746	99952765	99952863	25	0	39,35	7,6	210	149	0.000949481	0.032655	1	0.798,0.805	0.198	up
METTL27	chr7	-	73254360	73254450	73248921	73249332	73255399	73255528	1	0	0,1	4,1	239	149	5.33346e-08	3.69482e-05	1	0.0,0.384	0.808	up
METTL27	chr7	-	73254743	73254879	73254360	73254450	73255399	73255528	0	1	2,1	0,0	285	149	1.65883e-05	0.00184244	0	1.0,1.0	-1	down
SMC5	chr9	+	72961520	72961565	72959059	72959185	72961981	72962077	68	9	65,86	28,47	194	149	0.000210225	0.0119936	0.853	0.641,0.584	0.24	up
CLSTN1	chr1	-	9797555	9797612	9795942	9796100	9801151	9801314	24	7	23,14	36,51	206	149	7.38863e-06	0.0011558	0.713	0.316,0.166	0.472	up
GTF2IP4	chr7	+	74618257	74618329	74616840	74617024	74623675	74623734	72	0	89,97	16,13	221	149	7.0881e-06	0.0011558	1	0.789,0.834	0.189	up
CCT6P1	chr7	+	65219513	65219648	65216091	65216265	65220766	65220939	9	3	3,0	15,1	284	149	0.000113794	0.00768553	0.611	0.095,0.0	0.564	up
SYCE1L	chr16	+	77242993	77243041	77242361	77242436	77243313	77243368	0	3	1,2	0,0	197	149	8.63685e-08	5.23537e-05	0	1.0,1.0	-1	down
FKBP9P1	chr7	-	55752864	55753028	55748766	55750518	55755471	55755617	3	2	2,3	0,0	298	149	0.000834146	0.0303508	0.429	1.0,1.0	-0.571	down
LINC00265	chr7	+	39828080	39828203	39822333	39822398	39828952	39829143	7	0	20,9	9,6	272	149	0.000634187	0.0252425	1	0.549,0.451	0.5	up
DPY19L2P1	chr7	-	35204451	35204571	35201612	35201706	35218629	35218767	1	0	0,1	2,8	269	149	4.27844e-05	0.00362932	1	0.0,0.065	0.968	up
CTRC	chr1	+	15771100	15771246	15769913	15770050	15772091	15772244	0	3	1,1	0,0	295	149	3.73299e-08	2.78501e-05	0	1.0,1.0	-1	down
LOC101927021	chr7	+	1203087	1203131	1200999	1201317	1203796	1205594	0	1	1,2	0,0	193	149	2.49594e-05	0.00237326	0	1.0,1.0	-1	down
GRID2IP	chr7	-	6561059	6561154	6560208	6560392	6561518	6561588	0	1	2,5	0,0	244	149	8.88494e-06	0.00125493	0	1.0,1.0	-1	down
ZRANB2	chr1	-	71531360	71531435	71528973	71530820	71532458	71532617	110	58	120,76	120,132	224	149	0.000290338	0.0151639	0.558	0.399,0.277	0.22	up
FARSB	chr2	-	223505580	223505650	223504298	223504414	223507569	223507724	240	0	291,335	13,11	219	149	0.000353151	0.0171541	1	0.938,0.954	0.054	no_change
PCNX2	chr1	-	233362971	233363117	233353776	233353930	233372590	233372726	0	2	4,4	1,0	295	149	1.21849e-06	0.000334464	0	0.669,1.0	-0.835	down
METTL2B	chr7	+	128138089	128138196	128133857	128133997	128140956	128141022	40	5	48,49	1,0	256	149	0.000749369	0.0280975	0.823	0.965,1.0	-0.159	down
PPIL6	chr6	-	109757306	109757402	109752359	109752548	109761658	109761831	5	7	10,14	0,3	245	149	0.000676735	0.0263952	0.303	1.0,0.739	-0.567	down
NASP	chr1	+	46072992	46074009	46072153	46072263	46078840	46078920	88	352	170,245	459,478	298	149	0.00151514	0.0436511	0.111	0.156,0.204	-0.069	no_change
KCNH3	chr12	+	49934681	49934915	49932812	49933275	49935412	49935547	0	1	8,14	0,0	298	149	7.69346e-06	0.00117856	0	1.0,1.0	-1	down
KCNH3	chr12	+	49934685	49934915	49932812	49933275	49935412	49935547	0	1	8,10	0,0	298	149	7.43562e-06	0.00115693	0	1.0,1.0	-1	down
TBRG1	chr11	+	124496368	124496505	124495566	124495799	124496799	124496946	44	18	15,37	35,49	286	149	6.20037e-05	0.00491483	0.56	0.183,0.282	0.328	up
ATXN7L1	chr7	-	105289853	105290007	105283284	105283568	105305512	105305735	1	0	2,0	4,11	298	149	0.000370073	0.0174234	1	0.2,0.0	0.9	up
ARHGAP33	chr19	+	36268546	36268644	36266465	36266566	36268725	36268810	26	5	79,47	0,1	247	149	9.38894e-05	0.00672211	0.758	1.0,0.966	-0.225	down
ZNF519	chr18	-	14124348	14124475	14099939	14106408	14132273	14132434	8	0	6,2	4,8	276	149	2.8442e-05	0.00260084	1	0.447,0.119	0.717	up
TMEM63A	chr1	-	226048559	226048697	226046895	226047049	226049917	226050051	28	5	39,57	0,0	287	149	4.34569e-05	0.00367564	0.744	1.0,1.0	-0.256	down
LOC100506885	chr6	-	19804401	19804509	19802394	19804141	19804905	19804990	0	2	4,1	1,1	257	149	0.000583387	0.0239411	0	0.699,0.367	-0.533	down
BORCS8	chr19	-	19296842	19296907	19292684	19293492	19297701	19297814	86	6	95,118	0,0	214	149	0.000563467	0.023321	0.909	1.0,1.0	-0.091	no_change
HESX1	chr3	-	57233789	57234056	57232780	57232980	57260323	57260364	11	0	6,5	1,3	298	149	0.000882679	0.0314074	1	0.75,0.455	0.397	up
RNF146	chr6	+	127601660	127601749	127601375	127601485	127603431	127603540	2	0	1,0	1,3	238	149	1.39166e-07	6.63801e-05	1	0.385,0.0	0.807	up
TMEM161B-AS1	chr5	+	87583252	87583439	87577858	87577923	87705889	87706011	0	2	1,3	0,1	298	149	1.51317e-05	0.00181182	0	1.0,0.6	-0.8	down
TMEM161B-AS1	chr5	+	87587200	87587293	87583252	87583439	87588384	87588460	1	0	1,0	1,2	242	149	3.09222e-06	0.000671427	1	0.381,0.0	0.809	up
TMEM161B-AS1	chr5	+	87588384	87588460	87577858	87577923	87705889	87706011	0	2	4,1	0,1	225	149	6.07093e-06	0.00105772	0	1.0,0.398	-0.699	down
LOC101929380	chr5	+	86539762	86540024	86433270	86433470	86542873	86543835	15	0	22,15	3,6	298	149	0.00127878	0.0394984	1	0.786,0.556	0.329	up
CDH24	chr14	-	23521178	23521292	23519030	23519152	23521681	23521818	12	55	36,65	59,74	263	149	0.000233266	0.0130521	0.11	0.257,0.332	-0.184	down
GTF2H2	chr5	-	69741309	69741349	69737242	69737345	69743060	69743508	2	0	0,0	1,1	189	149	1.50997e-06	0.000388798	1	0.0,0.0	1	up
UPF3B	chrX	-	118974608	118974647	118972329	118972490	118975038	118975221	6	46	2,0	58,110	188	149	0.00107672	0.035359	0.094	0.027,0.0	0.081	no_change
SCARF2	chr22	-	20785304	20785824	20784976	20785195	20786031	20786133	25	13	88,83	9,4	298	149	3.45302e-05	0.00299908	0.49	0.83,0.912	-0.381	down
ARF4	chr3	-	57563042	57563114	57561274	57561400	57569624	57569734	619	1	770,784	21,12	221	149	0.000865513	0.0312041	0.998	0.961,0.978	0.028	no_change
CLCF1	chr11	-	67134930	67135097	67131638	67133101	67141517	67141648	2	2	2,3	0,0	298	149	0.000356289	0.0172654	0.333	1.0,1.0	-0.667	down
EIF3M	chr11	+	32608557	32608690	32605376	32605475	32611092	32611187	270	46	370,353	20,9	282	149	6.31626e-08	4.27391e-05	0.756	0.907,0.954	-0.174	down
ADAL	chr15	+	43627142	43627368	43625508	43625632	43627893	43628024	19	5	19,29	1,0	298	149	0.000190228	0.011346	0.655	0.905,1.0	-0.297	down
SIMC1	chr5	+	175722032	175722265	175665361	175665640	175723253	175723323	48	4	73,74	0,0	298	149	0.00136166	0.040971	0.857	1.0,1.0	-0.143	no_change
GNB1L	chr22	-	19799807	19799970	19794181	19794280	19841965	19842062	41	0	49,59	11,3	298	149	0.000776534	0.0288557	1	0.69,0.908	0.201	up
GNB1L	chr22	-	19808750	19808898	19799807	19799970	19841965	19842062	29	1	19,28	6,12	297	149	0.000657072	0.0259097	0.936	0.614,0.539	0.36	up
PRMT9	chr4	-	148591791	148591859	148589689	148589796	148594109	148594277	1	0	4,4	1,4	217	149	0.00109164	0.0354933	1	0.733,0.407	0.43	up
AIFM2	chr10	-	71880847	71880967	71880262	71880355	71883160	71883276	0	1	3,1	0,0	269	149	1.77607e-05	0.00193545	0	1.0,1.0	-1	down
STON1-GTF2A1L	chr2	+	48847989	48848091	48818791	48818994	48848305	48848429	1	2	1,5	1,0	251	149	0.00110071	0.0355467	0.229	0.372,1.0	-0.457	down
STON1-GTF2A1L	chr2	+	48872171	48872256	48848305	48848429	48873591	48874181	4	0	6,3	1,4	234	149	0.00119432	0.0375675	1	0.793,0.323	0.442	up
ANKRD13C	chr1	-	70771906	70771973	70766446	70766591	70779427	70779473	66	0	43,62	4,6	216	149	0.00149613	0.0435313	1	0.881,0.877	0.121	no_change
MYBL1	chr8	-	67478298	67478478	67474409	67477060	67478918	67479023	43	46	122,169	54,55	298	149	0.000114304	0.00769858	0.319	0.53,0.606	-0.249	down
GBA	chr1	-	155209676	155209868	155208307	155208441	155214296	155214418	4	0	2,0	2,2	298	149	1.39117e-06	0.000361406	1	0.333,0.0	0.834	up
CLYBL	chr13	+	100515244	100515346	100511114	100511303	100517071	100517165	35	0	12,19	3,6	251	149	8.1048e-05	0.00603113	1	0.704,0.653	0.322	up
FAM86EP	chr4	-	3952865	3952946	3949816	3949947	3954837	3954900	1	0	1,0	1,1	230	149	0.000611299	0.0245515	1	0.393,0.0	0.803	up
MSANTD1	chr4	+	3254933	3255209	3250885	3251269	3257451	3258340	4	2	2,1	0,0	298	149	0.00155901	0.0440826	0.5	1.0,1.0	-0.5	down
TTC39B	chr9	-	15199858	15199923	15192587	15192693	15203820	15203888	0	1	7,4	0,0	214	149	1.01296e-05	0.00134581	0	1.0,1.0	-1	down
UQCC1	chr20	-	33969720	33969828	33954359	33954417	33981894	33981999	0	3	11,4	5,1	257	149	0.000256067	0.0139785	0	0.561,0.699	-0.63	down
SLC25A30	chr13	-	45983061	45983209	45980017	45980112	45985496	45985615	23	0	43,27	4,10	297	149	0.000747087	0.0280481	1	0.844,0.575	0.29	up
CLIP1	chr12	-	122831921	122832026	122825299	122826244	122837272	122837333	1	0	0,0	3,8	254	149	2.86936e-05	0.00260084	1	0.0,0.0	1	up
FAM228B	chr2	+	24357988	24358057	24318010	24318099	24369799	24369956	0	1	3,1	0,0	218	149	2.21977e-05	0.00219682	0	1.0,1.0	-1	down
FAM228B	chr2	+	24369799	24369956	24357988	24358057	24387067	24387178	0	1	1,2	0,0	298	149	1.58367e-05	0.00183546	0	1.0,1.0	-1	down
FAM228B	chr2	+	24390495	24390552	24387178	24387204	24392224	24392507	1	2	2,1	0,0	206	149	0.000245302	0.013445	0.266	1.0,1.0	-0.734	down
CENPK	chr5	-	64848319	64848376	64838628	64838675	64857323	64857391	1	0	0,0	1,1	206	149	4.54241e-05	0.00380882	1	0.0,0.0	1	up
CENPK	chr5	-	64850623	64850725	64848319	64848376	64857289	64857391	76	0	84,83	7,7	251	149	0.000577216	0.0237213	1	0.877,0.876	0.123	no_change
CENPK	chr5	-	64850623	64850773	64848319	64848376	64857289	64857391	124	0	144,145	7,7	298	149	0.00118805	0.0374106	1	0.911,0.912	0.089	no_change
PKM	chr15	-	72494794	72494961	72492814	72492996	72495362	72495529	2743	153	2422,1678	398,334	298	149	8.10463e-15	7.86041e-11	0.9	0.753,0.715	0.166	up
MON2	chr12	+	62959793	62959811	62959016	62959160	62960101	62960230	8	12	3,2	21,31	167	149	0.00153101	0.0438017	0.373	0.113,0.054	0.289	up
NEK3	chr13	-	52709864	52709999	52707824	52707951	52710251	52710395	39	5	55,59	0,0	284	149	0.00012879	0.00850527	0.804	1.0,1.0	-0.196	down
WDR90	chr16	+	710057	710161	709244	709376	710611	710714	11	0	21,34	29,15	253	149	4.23802e-05	0.00360554	1	0.299,0.572	0.565	up
CYFIP1	chr15	+	22925975	22926065	22925749	22925899	22928128	22928206	13	4	37,20	0,0	239	149	8.76742e-05	0.00639254	0.67	1.0,1.0	-0.33	down
NKTR	chr3	+	42661507	42661535	42661155	42661200	42662920	42663008	0	2	2,3	0,3	177	149	0.000226841	0.0128408	0	1.0,0.457	-0.729	down
TMEM116	chr12	-	112416539	112416591	112403398	112403563	112429561	112429693	2	0	0,1	8,0	201	149	0.000191002	0.011346	1	0.0,1.0	0.5	up
KTN1	chr14	+	56139889	56139973	56139646	56139730	56142552	56142636	150	341	73,93	400,365	233	149	7.09217e-05	0.00543036	0.22	0.105,0.14	0.098	no_change
MTERF2	chr12	-	107378892	107378993	107371068	107372549	107380746	107380944	22	4	18,23	0,0	250	149	0.000486346	0.0212155	0.766	1.0,1.0	-0.234	down
MTERF2	chr12	-	107378892	107379003	107371054	107372549	107380746	107380924	35	4	29,26	0,0	260	149	0.00144242	0.0425644	0.834	1.0,1.0	-0.166	down
RAP1GAP	chr1	-	21928176	21928290	21925986	21926110	21929296	21929406	39	7	93,108	3,2	263	149	0.0010871	0.0354933	0.759	0.946,0.968	-0.198	down
CASC1	chr12	-	25314046	25314131	25311405	25311497	25348009	25348094	3	0	0,1	2,1	234	149	3.55276e-06	0.000717856	1	0.0,0.389	0.805	up
CENPS-CORT	chr1	+	10494713	10494747	10490806	10491458	10500403	10500470	27	9	26,43	0,3	183	149	0.000311224	0.0158481	0.71	1.0,0.921	-0.251	down
TRDMT1	chr10	-	17203481	17203547	17202303	17202373	17204164	17204236	7	5	6,14	0,0	215	149	2.94324e-06	0.000653713	0.492	1.0,1.0	-0.508	down
MTIF2	chr2	-	55495785	55495875	55494704	55494771	55496304	55496384	3	4	5,4	0,0	239	149	3.33672e-06	0.000693466	0.319	1.0,1.0	-0.681	down
ARRB2	chr17	+	4618307	4618338	4613926	4614039	4619267	4619328	61	59	144,115	47,60	180	149	0.00124256	0.0386693	0.461	0.717,0.613	-0.204	down
ARRB2	chr17	+	4619706	4619966	4613926	4614039	4620511	4620571	1	2	6,4	1,0	298	149	0.000270281	0.0145072	0.2	0.75,1.0	-0.675	down
GSN	chr9	+	124062333	124062404	124030439	124030497	124064240	124064445	8	4	3,3	15,11	220	149	0.00157131	0.0443443	0.575	0.119,0.156	0.437	up
GSN	chr9	+	124062342	124062404	124030439	124030497	124064240	124064445	8	4	3,3	15,11	211	149	0.00153843	0.0439276	0.585	0.124,0.161	0.442	up
RFC5	chr12	+	118455494	118455620	118454465	118454697	118456876	118456941	17	54	76,96	68,94	275	149	5.11114e-05	0.00418912	0.146	0.377,0.356	-0.221	down
UQCRB	chr8	-	97243453	97243743	97235174	97243360	97244001	97244168	31	738	70,78	946,784	298	149	0.00151463	0.0436511	0.021	0.036,0.047	-0.02	no_change
UQCRB	chr8	-	97243606	97243743	97235174	97243360	97244001	97244168	37	738	89,92	946,784	286	149	0.000520631	0.022082	0.025	0.047,0.058	-0.028	no_change
LONRF3	chrX	+	118116783	118116906	118112307	118112426	118123370	118123635	2	0	2,6	5,4	272	149	0.000910902	0.0320466	1	0.18,0.451	0.684	up
MIER2	chr19	-	336082	336173	334399	334542	344773	344841	25	0	29,37	7,6	240	149	0.000551219	0.0230388	1	0.72,0.793	0.244	up
DPY19L2	chr12	-	63974441	63974616	63964537	63964637	63976185	63976305	75	8	66,59	0,0	298	149	9.78645e-06	0.00130707	0.824	1.0,1.0	-0.176	down
DPY19L2	chr12	-	64002395	64002455	63994085	63994166	64011083	64011170	2	2	1,3	0,0	209	149	0.000892444	0.0315881	0.416	1.0,1.0	-0.584	down
ABCA2	chr9	-	139917509	139917512	139917392	139917504	139918594	139918688	0	1	3,3	5,0	152	149	0.000305472	0.0156479	0	0.37,1.0	-0.685	down
ANKMY1	chr2	-	241448764	241448872	241446976	241447108	241452218	241452359	7	3	13,13	0,0	257	149	0.000282413	0.014886	0.575	1.0,1.0	-0.425	down
ANKMY1	chr2	-	241451277	241451418	241446976	241447108	241452218	241452359	1	3	1,4	0,0	290	149	2.99121e-06	0.000659335	0.146	1.0,1.0	-0.854	down
ANKMY1	chr2	-	241468453	241468926	241465101	241465266	241492330	241492474	6	4	3,2	21,21	298	149	0.000963782	0.0330413	0.429	0.067,0.045	0.373	up
UXS1	chr2	-	106717513	106717574	106709758	106710613	106721249	106721293	33	4	37,53	0,0	210	149	0.00139018	0.0415794	0.854	1.0,1.0	-0.146	no_change
CNNM2	chr10	+	104831530	104831596	104828385	104828479	104835842	104836027	12	3	4,10	25,24	215	149	2.52309e-05	0.0023835	0.735	0.1,0.224	0.573	up
RBM42	chr19	+	36123837	36123903	36122232	36122307	36123999	36124154	91	111	127,128	77,81	215	149	0.00131775	0.0401901	0.362	0.533,0.523	-0.166	down
SNAP25	chr20	+	10273808	10273926	10265371	10265420	10277572	10277698	1	0	0,2	2,1	267	149	8.94661e-05	0.00648538	1	0.0,0.527	0.736	up
ANKRD12	chr18	+	9204473	9204542	9195548	9195696	9208654	9208801	1	0	0,2	5,5	218	149	7.53578e-05	0.00572483	1	0.0,0.215	0.892	up
TEX264	chr3	+	51708286	51708578	51705190	51705304	51718428	51718650	137	37	211,151	14,17	298	149	6.34638e-05	0.00496383	0.649	0.883,0.816	-0.2	down
PTBP3	chr9	-	115038123	115038293	115030328	115030475	115060120	115060196	5	4	6,13	0,1	298	149	0.000113846	0.00768553	0.385	1.0,0.867	-0.548	down
LRRC28	chr15	+	99857668	99857751	99828018	99828156	99874222	99874334	1	0	0,0	1,2	232	149	2.20916e-05	0.00219378	1	0.0,0.0	1	up
MYBBP1A	chr17	-	4443642	4443779	4442198	4443262	4444757	4444859	97	9	101,116	2,0	286	149	6.5197e-05	0.00507212	0.849	0.963,1.0	-0.133	no_change
CBSL	chr21	-	44478254	44478363	44473300	44474093	44480550	44480656	0	1	1,1	0,0	258	149	4.84225e-06	0.00089739	0	1.0,1.0	-1	down
FAM114A1	chr4	+	38870018	38870167	38869426	38869455	38879691	38880047	5	0	4,1	9,6	298	149	1.40512e-05	0.00170348	1	0.182,0.077	0.871	up
TMUB2	chr17	+	42265274	42265377	42264570	42265111	42266389	42266667	5	0	11,6	3,4	252	149	0.0018205	0.0487844	1	0.684,0.47	0.423	up
NUTM2B-AS1	chr10	-	81568514	81568588	81565794	81565878	81574368	81574472	11	11	18,14	2,2	223	149	0.000360465	0.0173627	0.401	0.857,0.824	-0.44	down
DNAAF5	chr7	+	819589	819781	814642	814799	825153	826112	356	1	310,323	11,24	298	149	1.27283e-06	0.000335138	0.994	0.934,0.871	0.091	no_change
FOXP2	chr7	+	114178380	114178438	114174671	114174761	114210861	114210936	0	2	4,1	0,3	207	149	0.000736043	0.0278823	0	1.0,0.194	-0.597	down
MRPS28	chr8	-	80915233	80915415	80830951	80831383	80942270	80942494	179	7	150,164	0,0	298	149	0.000721432	0.0275109	0.927	1.0,1.0	-0.073	no_change
NCOR2	chr12	-	124811954	124812179	124810736	124810916	124815390	124815444	239	70	487,360	44,50	298	149	6.79972e-06	0.00114525	0.631	0.847,0.783	-0.184	down
NCOR2	chr12	-	125020110	125020157	124979692	124979914	125051853	125052158	1	0	1,5	5,4	196	149	0.000965257	0.0330413	1	0.132,0.487	0.691	up
ZNF502	chr3	+	44756082	44756180	44754134	44754232	44761694	44761808	4	4	3,5	0,0	247	149	6.61708e-06	0.00112769	0.376	1.0,1.0	-0.624	down
ZNF502	chr3	+	44756082	44756180	44754134	44754236	44761694	44761808	0	2	1,5	0,0	247	149	3.3076e-07	0.000126629	0	1.0,1.0	-1	down
TPT1	chr13	-	45914846	45914920	45914128	45914319	45915176	45915318	7560	122	13499,9897	112,99	223	149	0.000738151	0.0278823	0.976	0.988,0.985	-0.01	no_change
SCML1	chrX	+	17763575	17763659	17762190	17762339	17764134	17764218	0	1	1,3	0,0	233	149	2.0679e-05	0.0021336	0	1.0,1.0	-1	down
RNF41	chr12	-	56606779	56606922	56604080	56604352	56607741	56607854	20	61	3,13	73,106	292	149	0.000508665	0.021763	0.143	0.021,0.059	0.103	no_change
MSANTD3	chr9	+	103207450	103207519	103204187	103204638	103212838	103214020	8	101	0,1	131,87	218	149	0.00182739	0.0488076	0.051	0.0,0.008	0.047	no_change
PSRC1	chr1	-	109823729	109823873	109823398	109823668	109825301	109825353	0	3	1,5	0,0	293	149	2.53255e-08	2.30273e-05	0	1.0,1.0	-1	down
HEXIM2	chr17	+	43239854	43240002	43239225	43239306	43240116	43240226	1	0	7,6	3,1	297	149	0.00171309	0.046934	1	0.539,0.751	0.355	up
FBLN7	chr2	+	112939315	112939453	112922577	112922748	112940367	112940505	33	0	48,45	10,2	287	149	0.00167493	0.0460622	1	0.714,0.921	0.182	up
CSNK1D	chr17	-	80203851	80203915	80200536	80202707	80206750	80206890	163	47	102,85	94,93	213	149	2.397e-08	2.24977e-05	0.708	0.432,0.39	0.297	up
COG1	chr17	+	71201691	71201819	71199770	71199932	71202292	71202401	107	7	148,130	0,2	277	149	0.000552691	0.0230388	0.892	1.0,0.972	-0.094	no_change
SCARB1	chr12	-	125267217	125267357	125261402	125263132	125270902	125271049	87	44	56,50	127,105	289	149	2.07531e-09	4.02555e-06	0.505	0.185,0.197	0.314	up
SCARB1	chr12	-	125267228	125267354	125261402	125263132	125270902	125271049	135	44	55,55	127,105	275	149	7.77156e-16	1.13061e-11	0.624	0.19,0.221	0.418	up
SCARB1	chr12	-	125267228	125267357	125261402	125263132	125270902	125271049	246	44	123,109	127,105	278	149	6.66134e-16	1.13061e-11	0.75	0.342,0.357	0.4	up
CCDC163	chr1	-	45962970	45963055	45962227	45962295	45965016	45965115	15	0	5,14	4,5	234	149	0.00020477	0.0117515	1	0.443,0.641	0.458	up
CCDC163	chr1	-	45962975	45963055	45962227	45962295	45965016	45965115	3	0	1,1	4,5	229	149	2.16303e-05	0.00218064	1	0.14,0.115	0.873	up
ESS2	chr22	-	19125815	19125992	19124835	19124945	19126671	19126805	3	0	3,0	3,1	298	149	7.1713e-06	0.0011558	1	0.333,0.0	0.834	up
ADA	chr20	-	43252842	43252970	43251469	43251571	43255096	43255240	2	2	8,9	0,0	277	149	0.00067793	0.0264057	0.35	1.0,1.0	-0.65	down
TRPC4AP	chr20	-	33645316	33645374	33637668	33637797	33657098	33657215	21	4	30,42	1,0	207	149	0.0010649	0.0353049	0.791	0.956,1.0	-0.187	down
RAPGEF1	chr9	-	134525515	134525629	134518625	134518804	134526196	134526336	1	0	1,1	2,3	263	149	0.000366633	0.0173934	1	0.221,0.159	0.81	up
ECPAS	chr9	-	114235176	114235280	114213704	114213835	114245783	114245842	2	0	0,1	2,1	253	149	2.55069e-06	0.000575309	1	0.0,0.371	0.815	up
C12orf49	chr12	-	117158100	117158252	117157567	117157681	117175594	117175874	23	4	23,23	0,0	298	149	0.000324557	0.0162816	0.742	1.0,1.0	-0.258	down
ZNF7	chr8	+	146054427	146054475	146052902	146052994	146062775	146062892	0	8	4,15	11,9	197	149	0.000335827	0.0165895	0	0.216,0.558	-0.387	down
ZNF7	chr8	+	146054811	146054989	146054427	146054475	146062775	146062892	18	0	28,24	4,15	298	149	0.000290812	0.0151639	1	0.778,0.444	0.389	up
ZNF7	chr8	+	146054829	146054989	146054427	146054475	146062775	146062892	17	0	28,31	4,15	298	149	0.00039301	0.0182342	1	0.778,0.508	0.357	up
ZNF7	chr8	+	146054862	146054989	146054427	146054475	146062775	146062892	22	0	37,29	4,15	276	149	0.000372542	0.0175113	1	0.833,0.511	0.328	up
ZFYVE16	chr5	+	79707464	79707592	79703882	79703972	79729927	79730036	1	0	2,0	5,1	277	149	4.21749e-06	0.000808786	1	0.177,0.0	0.911	up
ZFYVE16	chr5	+	79707542	79707592	79703882	79703972	79729927	79730036	1	0	1,1	5,1	199	149	5.03714e-06	0.000921764	1	0.13,0.428	0.721	up
LMO3	chr12	-	16758999	16759066	16753588	16753802	16760869	16761148	2	0	1,4	3,1	216	149	0.000321715	0.0162349	1	0.187,0.734	0.539	up
NPAS1	chr19	+	47524262	47524426	47523093	47523254	47535535	47535609	0	1	3,2	0,0	298	149	1.60803e-05	0.00183546	0	1.0,1.0	-1	down
OARD1	chr6	-	41036579	41036692	41032510	41035176	41037814	41037873	80	6	110,127	1,1	262	149	0.00105167	0.035051	0.883	0.984,0.986	-0.102	no_change
ALDH4A1	chr1	-	19202808	19202961	19201875	19201997	19203701	19203749	18	5	42,36	0,2	298	149	0.000542586	0.0227344	0.643	1.0,0.9	-0.307	down
POSTN	chr13	-	38145505	38145595	38143880	38143958	38151889	38151935	648	99	555,1180	139,416	239	149	7.90911e-05	0.00595791	0.803	0.713,0.639	0.127	no_change
POSTN	chr13	-	38145505	38145595	38144716	38144806	38151889	38151935	1760	662	1342,2660	1095,2459	239	149	2.63752e-10	7.67413e-07	0.624	0.433,0.403	0.206	up
POSTN	chr13	-	38148708	38148789	38144716	38144806	38151889	38151935	42	662	17,29	1095,2459	230	149	3.36982e-09	4.77756e-06	0.039	0.01,0.008	0.03	no_change
POSTN	chr13	-	38148708	38148789	38145505	38145595	38151889	38151935	68	967	28,40	803,1604	230	149	2.74298e-05	0.00252562	0.044	0.022,0.016	0.025	no_change
CDC45	chr22	+	19470212	19470350	19468475	19468568	19471384	19471528	110	0	144,145	10,8	287	149	0.000376008	0.0176457	1	0.882,0.904	0.107	no_change
KIN	chr10	-	7825043	7825138	7822226	7822270	7829782	7829956	37	0	65,57	8,7	244	149	0.000899415	0.0317403	1	0.832,0.833	0.167	up
UIMC1	chr5	-	176370335	176370489	176338303	176338390	176382959	176383036	60	5	119,93	0,0	298	149	0.00027191	0.0145165	0.857	1.0,1.0	-0.143	no_change
UIMC1	chr5	-	176378474	176378578	176338303	176338390	176382959	176383036	45	5	56,83	0,0	253	149	0.000238563	0.0132551	0.841	1.0,1.0	-0.159	down
ZBTB8OS	chr1	-	33100302	33100393	33099551	33099711	33116033	33116533	18	1	8,6	6,6	240	149	0.00037793	0.0176809	0.918	0.453,0.383	0.5	up
ZBTB8OS	chr1	-	33100368	33100393	33093108	33093145	33116002	33116533	2	3	2,7	0,0	174	149	6.27147e-05	0.00491845	0.363	1.0,1.0	-0.637	down
ZBTB8OS	chr1	-	33100368	33100393	33099551	33099711	33116033	33116151	18	1	8,8	6,6	174	149	0.000839479	0.0304445	0.939	0.533,0.533	0.406	up
PPA2	chr4	-	106377837	106377902	106374754	106374799	106395050	106395219	169	7	94,84	17,16	214	149	0.000162538	0.0101485	0.944	0.794,0.785	0.154	up
PIK3C3	chr18	+	39537534	39537723	39535198	39535324	39542453	39542597	24	4	34,38	0,0	298	149	0.000274905	0.0146125	0.75	1.0,1.0	-0.25	down
ANKRD16	chr10	-	5922260	5922339	5920049	5920250	5924968	5925130	19	5	21,18	1,0	228	149	0.000444415	0.0199856	0.713	0.932,1.0	-0.253	down
ASL	chr7	+	65551571	65551649	65540805	65541080	65553793	65553908	1	0	0,0	1,2	227	149	2.16595e-05	0.00218064	1	0.0,0.0	1	up
FLNB	chr3	+	58117653	58117746	58116467	58116635	58118534	58118658	2	0	3,0	5,6	242	149	0.000121352	0.0081169	1	0.27,0.0	0.865	up
KYAT1	chr9	-	131608958	131609138	131607631	131607690	131644685	131644802	4	0	4,1	3,1	298	149	0.000831022	0.0303136	1	0.4,0.333	0.633	up
TSEN2	chr3	+	12574160	12574272	12573068	12573158	12580659	12581123	28	5	11,23	0,1	261	149	0.00139046	0.0415794	0.762	1.0,0.929	-0.203	down
LOC101930370	chr4	-	174086128	174086283	174065386	174066662	174087274	174087450	0	1	3,3	2,1	298	149	0.001721	0.0471066	0	0.429,0.6	-0.514	down
LOC101930370	chr4	-	174087274	174087450	174065386	174066662	174087795	174087941	2	3	9,10	0,2	298	149	0.00173722	0.0474061	0.25	1.0,0.714	-0.607	down
ATP6V0D1	chr16	-	67478430	67478609	67477001	67477081	67514859	67515060	106	6	130,160	0,2	298	149	0.00150616	0.0436511	0.898	1.0,0.976	-0.09	no_change
OPHN1	chrX	-	67339089	67339174	67333022	67333081	67412760	67412835	0	1	2,3	0,0	234	149	2.08309e-05	0.00213414	0	1.0,1.0	-1	down
E2F6	chr2	-	11595467	11595600	11593707	11593924	11597304	11597359	0	30	7,11	33,46	282	149	0.000539471	0.02265	0	0.101,0.112	-0.107	no_change
DENND2B	chr11	-	8853102	8853235	8832793	8832882	8860856	8860897	0	1	3,11	1,1	282	149	0.000158815	0.00996058	0	0.613,0.853	-0.733	down
SKA3	chr13	-	21735928	21736014	21734040	21734126	21742126	21742538	55	0	54,82	5,7	235	149	0.00154593	0.043969	1	0.873,0.881	0.123	no_change
ADAM23	chr2	+	207474633	207474724	207460774	207460886	207482302	207485851	21	2	7,13	7,8	240	149	0.00181813	0.0487844	0.867	0.383,0.502	0.424	up
ZNF229	chr19	-	44936414	44936541	44930422	44934717	44946746	44946805	0	1	2,5	0,0	276	149	7.90234e-06	0.00119193	0	1.0,1.0	-1	down
EEF1AKMT1	chr13	-	21305979	21306260	21302869	21303355	21331593	21331756	15	0	3,7	2,2	298	149	0.00071579	0.0274035	1	0.429,0.636	0.468	up
ZNF808	chr19	+	53036160	53036262	53030920	53030964	53046518	53046600	1	2	4,8	1,0	251	149	0.000340586	0.0167624	0.229	0.704,1.0	-0.623	down
ZSCAN32	chr16	-	3443648	3443814	3440422	3440517	3447191	3447744	8	0	10,6	3,3	298	149	0.00108861	0.0354933	1	0.625,0.5	0.438	up
PPP5C	chr19	+	46886667	46886733	46879709	46879831	46887036	46887135	201	3	196,293	23,37	215	149	1.80543e-06	0.000448981	0.979	0.855,0.846	0.128	no_change
TBC1D9B	chr5	-	179294444	179294495	179292837	179292888	179294777	179294849	15	82	7,6	151,122	200	149	0.00110076	0.0355467	0.12	0.033,0.035	0.086	no_change
RDX	chr11	-	110134684	110134959	110128830	110128914	110143260	110143344	56	0	105,96	14,3	298	149	0.00118227	0.0373501	1	0.789,0.941	0.135	no_change
RMC1	chr18	+	21086933	21087018	21084334	21084411	21095819	21095960	22	0	20,18	2,6	234	149	0.00153813	0.0439276	1	0.864,0.656	0.24	up
SDCCAG8	chr1	+	243468313	243468590	243468014	243468079	243471088	243471185	2	2	2,2	0,0	298	149	0.000365114	0.0173934	0.333	1.0,1.0	-0.667	down
GAS5	chr1	-	173833621	173833640	173833394	173833442	173833812	173833842	58	17	93,71	8,4	168	149	0.00061345	0.0245515	0.752	0.912,0.94	-0.174	down
GAS5	chr1	-	173833621	173833644	173833394	173833442	173833812	173833842	625	17	1051,670	8,4	172	149	0.00114514	0.036454	0.97	0.991,0.993	-0.022	no_change
TLE6	chr19	+	2981535	2981581	2980097	2980180	2982145	2982187	2	3	7,7	0,0	195	149	3.69923e-05	0.00320188	0.337	1.0,1.0	-0.663	down
TEDC2	chr16	+	2510283	2510382	2510109	2510171	2510623	2510694	29	7	58,42	1,0	248	149	7.37855e-06	0.0011558	0.713	0.972,1.0	-0.273	down
LPCAT4	chr15	-	34653600	34653733	34652311	34652410	34654396	34654522	131	17	187,183	6,8	282	149	0.00135409	0.0408275	0.803	0.943,0.924	-0.13	no_change
R3HDM2	chr12	-	57691110	57691170	57690193	57690334	57691872	57691951	22	0	49,54	13,8	209	149	0.000569613	0.0234751	1	0.729,0.828	0.222	up
R3HDM2	chr12	-	57816641	57816742	57789531	57789601	57824502	57824826	2	0	3,1	12,14	250	149	0.000239495	0.0132551	1	0.13,0.041	0.914	up
VASH2	chr1	+	213124680	213125160	213123882	213124082	213134507	213134596	6	3	14,12	0,0	298	149	0.000129403	0.00851835	0.5	1.0,1.0	-0.5	down
SH3BP1	chr22	+	38037132	38037175	38035675	38035853	38037380	38037485	15	1	36,22	27,12	192	149	0.001069	0.0353049	0.921	0.509,0.587	0.373	up
KLRG1	chr12	+	9144801	9144906	9102639	9102832	9161570	9161671	6	4	2,3	0,0	254	149	1.99026e-05	0.00208821	0.468	1.0,1.0	-0.532	down
AGTR1	chr3	+	148447966	148448024	148415657	148415914	148458775	148460790	7	11	0,0	13,11	207	149	4.22517e-06	0.000808786	0.314	0.0,0.0	0.314	up
ZNF254	chr19	+	24289349	24289445	24269961	24270139	24309055	24312769	9	0	8,10	2,4	245	149	0.00175758	0.0478825	1	0.709,0.603	0.344	up
NAP1L4	chr11	-	2985909	2985981	2980999	2981139	2991032	2991164	327	4	298,419	22,15	221	149	0.000949416	0.032655	0.982	0.901,0.95	0.056	no_change
MAPKBP1	chr15	+	42107456	42107603	42106747	42106937	42107821	42107997	0	1	5,5	0,0	296	149	7.29997e-06	0.0011558	0	1.0,1.0	-1	down
THUMPD3-AS1	chr3	-	9437189	9437263	9433362	9433510	9439107	9439178	7	9	1,2	18,13	223	149	0.00181698	0.0487844	0.342	0.036,0.093	0.278	up
KCNH4	chr17	-	40311748	40312453	40308908	40309136	40314265	40314339	0	1	1,3	0,0	298	149	1.59474e-05	0.00183546	0	1.0,1.0	-1	down
C11orf54	chr11	+	93476183	93476473	93474837	93474894	93483511	93483610	1	0	8,2	2,3	298	149	0.000436989	0.0197126	1	0.667,0.25	0.541	up
AP1G2	chr14	-	24032408	24032491	24031712	24031802	24032588	24032711	0	3	3,6	3,1	232	149	0.000387525	0.0180407	0	0.391,0.794	-0.593	down
AP1G2	chr14	-	24035770	24035895	24035486	24035628	24036319	24036528	5	4	11,4	0,1	274	149	0.000312929	0.0158685	0.405	1.0,0.685	-0.438	down
ADCYAP1R1	chr7	+	31139740	31139824	31132257	31132349	31142850	31142980	8	25	1,0	46,37	233	149	1.38331e-05	0.00169112	0.17	0.014,0.0	0.163	up
LPGAT1	chr1	-	212003524	212003672	212002400	212002665	212003914	212004105	1	0	0,3	4,1	297	149	1.47924e-05	0.00178589	1	0.0,0.601	0.7	up
SETMAR	chr3	+	4354581	4354913	4344987	4345210	4355330	4355445	5	0	5,15	7,2	298	149	0.00159402	0.0447247	1	0.263,0.789	0.474	up
URGCP	chr7	-	43927388	43927410	43927013	43927084	43946160	43946668	1	0	5,2	4,3	171	149	0.00149536	0.0435313	1	0.521,0.367	0.556	up
URGCP	chr7	-	43927388	43927415	43927013	43927084	43946160	43946668	9	0	5,3	4,3	176	149	0.000184178	0.0110491	1	0.514,0.458	0.514	up
GTF2A2	chr15	-	59942867	59942972	59934334	59934461	59949604	59949714	122	1	76,76	8,12	254	149	2.01388e-05	0.0020927	0.986	0.848,0.788	0.168	up
GTF2A2	chr15	-	59944404	59944525	59934334	59934461	59949604	59949714	265	1	178,141	8,12	270	149	2.55726e-05	0.0024002	0.993	0.925,0.866	0.098	no_change
NDUFS8	chr11	+	67799618	67799676	67798147	67798200	67800389	67800479	10	6	5,1	14,12	207	149	0.00143434	0.042369	0.545	0.205,0.057	0.414	up
HACE1	chr6	-	105280916	105281048	105244803	105244900	105297016	105297121	2	0	0,5	2,1	281	149	0.00124264	0.0386693	1	0.0,0.726	0.637	up
GRAMD2B	chr5	+	125825973	125826123	125824490	125824584	125828606	125830048	1	0	0,0	1,6	298	149	2.95449e-05	0.00265736	1	0.0,0.0	1	up
GALE	chr1	-	24125376	24125502	24125104	24125220	24125855	24125926	109	29	154,174	15,14	275	149	0.00034354	0.0168277	0.671	0.848,0.871	-0.188	down
ELOC	chr8	-	74876721	74876860	74871999	74872053	74882813	74882869	91	8	132,145	1,3	288	149	0.00136733	0.0410679	0.855	0.986,0.962	-0.119	no_change
ELOC	chr8	-	74876721	74876860	74871999	74872053	74884311	74884426	158	356	218,237	229,166	288	149	2.44882e-07	0.000106344	0.187	0.33,0.425	-0.191	down
ELOC	chr8	-	74876721	74876860	74871999	74872053	74884479	74884522	94	88	145,153	68,48	288	149	0.000169772	0.0104213	0.356	0.525,0.623	-0.218	down
ELOC	chr8	-	74876721	74876864	74871999	74872053	74884311	74884426	104	356	141,152	229,166	292	149	6.26289e-07	0.000200247	0.13	0.239,0.318	-0.148	no_change
DTX2	chr7	+	76092861	76093026	76090971	76091153	76109737	76110094	13	0	19,18	7,5	298	149	0.000470928	0.0208239	1	0.576,0.643	0.391	up
SLC25A1	chr22	-	19165239	19165378	19164632	19164717	19165645	19165753	261	16	330,322	4,4	288	149	0.000111181	0.00761155	0.894	0.977,0.977	-0.083	no_change
SLC25A1	chr22	-	19165454	19165554	19164632	19164717	19165645	19165753	116	16	116,109	4,4	249	149	0.00111769	0.0358548	0.813	0.946,0.942	-0.131	no_change
ASAH2B	chr10	+	52504887	52505034	52502674	52502770	52509102	52509162	3	4	18,4	2,0	296	149	0.00060779	0.0245515	0.274	0.819,1.0	-0.635	down
ATG13	chr11	+	46639874	46639925	46638825	46639440	46646850	46646967	1	0	2,2	1,3	200	149	0.000213154	0.0121368	1	0.598,0.332	0.535	up
ATG13	chr11	+	46651456	46651650	46639809	46639925	46665828	46665910	0	4	8,5	1,2	298	149	3.07302e-05	0.00271771	0	0.8,0.556	-0.678	down
CYBC1	chr17	-	80407306	80407356	80407045	80407168	80408355	80408628	7	5	4,8	0,0	199	149	4.93469e-06	0.000908732	0.512	1.0,1.0	-0.488	down
SNX17	chr2	+	27595906	27595980	27594135	27594210	27596113	27596178	3	5	5,1	0,0	223	149	5.11259e-07	0.000169041	0.286	1.0,1.0	-0.714	down
SEPTIN10	chr2	-	110342702	110342898	110325391	110325553	110350627	110350696	1	0	1,0	0,3	298	149	0.000258302	0.0140215	1	1.0,0.0	0.5	up
MECP2	chrX	-	153357641	153357765	153297657	153298008	153363060	153363174	36	2	28,31	11,12	273	149	0.000923565	0.0322611	0.908	0.581,0.585	0.325	up
CD200	chr3	+	112059748	112059830	112051793	112052071	112063808	112064135	2	0	5,3	4,5	231	149	0.00115887	0.0367705	1	0.446,0.279	0.637	up
RBSN	chr3	-	15139625	15139781	15138041	15138217	15140541	15140655	4	0	6,7	3,5	298	149	0.000997256	0.0338613	1	0.5,0.412	0.544	up
NAV2	chr11	+	20072834	20072879	20070273	20070741	20075625	20075786	1	0	1,1	3,11	194	149	0.000191627	0.011346	1	0.204,0.065	0.865	up
CHMP3	chr2	-	86769374	86769435	86756340	86756520	86790426	86790566	87	4	109,137	18,38	210	149	0.000321952	0.0162349	0.939	0.811,0.719	0.174	up
MAP3K4	chr6	+	161519309	161519459	161518111	161518208	161522923	161523024	3	19	19,12	6,7	298	149	7.32975e-06	0.0011558	0.073	0.613,0.462	-0.464	down
ZNF565	chr19	-	36692878	36692952	36685931	36686058	36705523	36705567	0	2	3,7	3,1	223	149	0.000514845	0.021898	0	0.401,0.824	-0.613	down
NFIX	chr19	+	13189426	13189549	13186348	13186485	13192493	13192669	90	15	276,276	18,8	272	149	0.00107262	0.0353119	0.767	0.894,0.95	-0.155	down
LBX1-AS1	chr10	+	102992010	102992191	102989350	102989571	102997695	102998616	8	0	6,1	3,1	298	149	0.000350804	0.0171258	1	0.5,0.333	0.584	up
CARMIL2	chr16	+	67690703	67690784	67690326	67690548	67691141	67691219	3	0	3,5	7,3	230	149	0.000657181	0.0259097	1	0.217,0.519	0.632	up
HRAS	chr11	-	533276	533358	532241	532755	533452	533612	70	213	103,98	100,144	231	149	2.19682e-05	0.00219378	0.175	0.399,0.305	-0.177	down
ZNF844	chr19	+	12185175	12185236	12184845	12184972	12186126	12192380	0	1	5,9	2,0	210	149	9.9719e-05	0.00707664	0	0.639,1.0	-0.82	down
LMF1	chr16	-	983990	984145	960930	961079	984243	984254	4	8	0,0	4,4	298	149	0.00164303	0.0454858	0.2	0.0,0.0	0.2	up
IDI1	chr10	-	1089938	1090111	1089240	1089333	1094803	1095306	195	42	326,434	170,165	298	149	0.000929903	0.0323255	0.699	0.489,0.568	0.17	up
LOC100506990	chr8	+	12298477	12298570	12295672	12296020	12302264	12302403	3	0	4,6	2,24	242	149	0.000412269	0.0189103	1	0.552,0.133	0.657	up
LOC100506990	chr8	+	12298508	12298570	12295672	12296020	12302264	12302403	8	0	11,16	2,24	211	149	0.000646641	0.0255982	1	0.795,0.32	0.443	up
PEX11A	chr15	-	90229661	90229777	90224765	90227086	90233807	90233985	1	2	2,5	0,0	265	149	0.000106859	0.00739255	0.219	1.0,1.0	-0.781	down
SF3A3	chr1	-	38444391	38444499	38435242	38435407	38445136	38445205	1	0	2,2	8,3	257	149	0.00108129	0.0354691	1	0.127,0.279	0.797	up
ENDOV	chr17	+	78402244	78402460	78399291	78399420	78409932	78411884	0	1	5,4	2,2	298	149	0.00162785	0.0451945	0	0.556,0.5	-0.528	down
TMEM254	chr10	+	81841395	81841490	81838401	81838542	81841596	81841700	7	18	1,0	9,12	244	149	0.000522369	0.0221235	0.192	0.064,0.0	0.16	up
TMEM254	chr10	+	81841395	81841490	81839000	81839063	81841596	81841700	8	3	1,1	6,5	244	149	0.000356837	0.0172654	0.62	0.092,0.109	0.519	up
TMEM260	chr14	+	57088248	57088420	57085311	57085481	57092099	57092248	3	0	4,12	6,2	298	149	0.00151442	0.0436511	1	0.25,0.75	0.5	up
ABLIM1	chr10	-	116207638	116207785	116205070	116205162	116211382	116211430	0	1	5,3	1,3	296	149	0.00186592	0.0495354	0	0.716,0.335	-0.525	down
DTYMK	chr2	-	242619643	242619734	242617866	242618064	242625183	242625292	439	76	316,322	96,109	240	149	0.00110808	0.0356644	0.782	0.671,0.647	0.123	no_change
GATD1	chr11	-	775065	775142	774007	774113	777398	777487	85	0	172,111	11,18	226	149	5.32143e-05	0.00432493	1	0.912,0.803	0.142	no_change
ECE1	chr1	-	21605683	21605825	21599191	21599404	21616562	21616649	15	3	104,99	0,1	291	149	0.00133767	0.0405426	0.719	1.0,0.981	-0.271	down
EFL1	chr15	-	82545031	82545116	82533610	82533744	82551428	82551496	7	0	2,14	4,7	234	149	0.000360705	0.0173627	1	0.241,0.56	0.599	up
ARSA	chr22	-	51065261	51065480	51065018	51065188	51065593	51065834	40	4	34,43	0,0	298	149	0.00123806	0.0386096	0.833	1.0,1.0	-0.167	down
WDPCP	chr2	-	63486441	63486544	63401804	63401967	63540382	63540446	7	1	2,0	6,1	252	149	0.000127174	0.00844805	0.805	0.165,0.0	0.723	up
WDPCP	chr2	-	63486445	63486544	63401804	63401967	63540382	63540446	5	1	1,0	6,1	248	149	2.96619e-05	0.00265736	0.75	0.091,0.0	0.705	up
NOL8	chr9	-	95073427	95073541	95072834	95072957	95076548	95078418	35	0	38,48	8,6	263	149	0.000366746	0.0173934	1	0.729,0.819	0.226	up
NDUFC1	chr4	-	140218538	140218597	140216885	140217114	140223569	140223631	7	41	0,1	26,20	208	149	0.00146851	0.043116	0.109	0.0,0.035	0.091	no_change
ANKFN1	chr17	+	54262109	54262177	54230835	54230891	54305277	54305318	1	0	0,4	2,3	217	149	5.48453e-05	0.00439608	1	0.0,0.478	0.761	up
MARK3	chr14	+	103964838	103964865	103958113	103958371	103966492	103966537	44	20	10,6	22,15	176	149	3.31535e-05	0.00289871	0.651	0.278,0.253	0.386	up
MARK3	chr14	+	103964838	103964865	103958113	103958371	103969218	103970166	26	222	4,4	306,310	176	149	5.06427e-09	6.40652e-06	0.09	0.011,0.011	0.079	no_change
MARK3	chr14	+	103966492	103966537	103958113	103958371	103969218	103970166	51	222	30,17	306,310	194	149	7.91782e-06	0.00119193	0.15	0.07,0.04	0.095	no_change
FDXACB1	chr11	-	111749279	111749436	111747531	111747735	111749684	111749889	28	7	9,10	1,0	298	149	0.00108526	0.0354933	0.667	0.818,1.0	-0.242	down
NPL	chr1	+	182772832	182772906	182763490	182763574	182781290	182781348	8	3	16,11	0,1	223	149	0.00187588	0.0497075	0.641	1.0,0.88	-0.299	down
ZNF266	chr19	-	9529437	9529571	9529180	9529307	9529726	9529975	3	0	1,11	4,1	283	149	0.00129346	0.039682	1	0.116,0.853	0.516	up
ZNF266	chr19	-	9544368	9544462	9530740	9530894	9544750	9544911	8	0	2,10	2,3	243	149	0.00107533	0.0353536	1	0.38,0.671	0.474	up
CLEC2D	chr12	+	9845629	9845711	9845423	9845527	9847355	9852148	1	0	0,3	1,4	231	149	2.33851e-05	0.0022868	1	0.0,0.326	0.837	up
SCART1	chr10	+	135279738	135279885	135273381	135273674	135280701	135280857	2	0	1,0	2,3	296	149	2.34404e-08	2.24977e-05	1	0.201,0.0	0.899	up
ENOSF1	chr18	-	678695	678737	675320	675402	683245	683380	17	6	4,8	14,13	191	149	0.000776088	0.0288557	0.689	0.182,0.324	0.436	up
ENOSF1	chr18	-	691203	691276	690548	690631	693881	693908	2	0	0,1	1,1	222	149	0.00068355	0.0265181	1	0.0,0.402	0.799	up
LRRCC1	chr8	+	86021829	86022035	86019472	86019634	86022349	86022415	4	3	2,0	7,13	298	149	0.00186245	0.0494885	0.4	0.125,0.0	0.338	up
CUL3	chr2	-	225422375	225422573	225400244	225400358	225449660	225450080	69	0	125,157	7,12	298	149	0.00103712	0.0347649	1	0.899,0.867	0.117	no_change
KIAA1328	chr18	+	34424170	34424265	34415196	34415339	34465519	34465635	13	0	16,12	3,6	244	149	0.000987741	0.0336526	1	0.765,0.55	0.343	up
SECISBP2L	chr15	-	49311614	49311749	49309744	49309825	49319561	49319677	0	1	10,15	3,3	284	149	0.00178936	0.0484761	0	0.636,0.724	-0.68	down
ZCWPW2	chr3	+	28520304	28520422	28476600	28476760	28533617	28533664	0	1	2,4	0,1	267	149	2.16685e-06	0.000512574	0	1.0,0.691	-0.845	down
EPB41L1	chr20	+	34797409	34797820	34785780	34785963	34800193	34800298	25	19	9,11	38,46	298	149	1.51081e-05	0.00181182	0.397	0.106,0.107	0.291	up
EPB41L1	chr20	+	34806797	34806884	34802278	34802362	34809785	34809866	7	3	11,9	1,0	236	149	0.00164252	0.0454858	0.596	0.874,1.0	-0.341	down
ULBP3	chr6	-	150387034	150387298	150386533	150386809	150390114	150390257	0	1	4,7	0,0	298	149	7.24329e-06	0.0011558	0	1.0,1.0	-1	down
SLC9B2	chr4	-	103978957	103979128	103971396	103971539	103987483	103987664	23	2	5,12	12,15	298	149	2.38766e-06	0.00055577	0.852	0.172,0.286	0.623	up
KHK	chr2	+	27317344	27317479	27315199	27315316	27319596	27319669	33	9	59,49	1,4	284	149	0.00121484	0.0380262	0.658	0.969,0.865	-0.259	down
WFDC3	chr20	-	44416474	44416621	44404055	44404241	44420470	44420522	3	0	0,2	4,0	296	149	0.00166725	0.0458943	1	0.0,1.0	0.5	up
TTPA	chr8	-	63985493	63985647	63972047	63973984	63998376	63998612	0	1	7,3	0,0	298	149	7.25106e-06	0.0011558	0	1.0,1.0	-1	down
MDM1	chr12	-	68718951	68719027	68716852	68717020	68719220	68719355	8	4	4,1	11,26	225	149	0.000166319	0.0102693	0.57	0.194,0.025	0.46	up
MDM1	chr12	-	68718951	68719027	68716852	68717020	68720436	68720801	6	1	3,0	9,4	225	149	0.000246565	0.0134851	0.799	0.181,0.0	0.709	up
DENND6A	chr3	-	57644844	57644907	57643406	57643462	57646486	57646566	29	6	29,43	1,0	212	149	0.000141217	0.00911055	0.773	0.953,1.0	-0.203	down
ROBO2	chr3	+	77681624	77681807	77671377	77671583	77684020	77684194	14	56	2,2	60,70	298	149	2.10251e-05	0.00213898	0.111	0.016,0.014	0.096	no_change
SNCAIP	chr5	+	121788619	121788690	121786227	121787296	121799185	121799914	42	29	35,51	2,14	220	149	0.000944704	0.032572	0.495	0.922,0.712	-0.322	down
SRPK2	chr7	-	104767439	104767509	104756820	104758469	104773237	104773345	54	0	77,81	16,2	219	149	0.000827461	0.030246	1	0.766,0.965	0.135	no_change
TANGO2	chr22	+	20040959	20041074	20039987	20040107	20050860	20050965	3	0	10,4	4,5	264	149	0.0016911	0.046419	1	0.585,0.311	0.552	up
TANGO2	chr22	+	20043465	20043536	20039987	20040107	20050860	20050965	18	0	12,24	4,5	220	149	0.000974172	0.0333073	1	0.67,0.765	0.282	up
TANGO2	chr22	+	20049052	20049204	20039987	20040107	20050860	20050965	5	0	6,3	4,5	298	149	0.00026033	0.0141053	1	0.429,0.231	0.67	up
TANGO2	chr22	+	20049052	20049206	20039987	20040107	20050860	20050965	36	0	12,22	4,5	298	149	8.40731e-05	0.00621292	1	0.6,0.688	0.356	up
TANGO2	chr22	+	20049052	20049229	20039987	20040107	20050860	20050965	3	0	3,4	4,5	298	149	0.000457716	0.0203635	1	0.273,0.286	0.721	up
HNRNPH1	chr5	-	179042546	179042596	179041178	179041960	179043126	179043219	2017	60	1741,1472	24,11	199	149	2.19127e-05	0.00219378	0.962	0.982,0.99	-0.024	no_change
NUDT16L1	chr16	+	4743978	4744309	4743693	4743880	4744958	4745860	135	8	165,125	3,0	298	149	0.00184036	0.0490358	0.894	0.965,1.0	-0.088	no_change
NCOA6	chr20	-	33380252	33380366	33369923	33370207	33413274	33413454	1	2	7,17	0,0	263	149	0.000241526	0.0133096	0.221	1.0,1.0	-0.779	down
ZNF202	chr11	-	123611100	123611244	123601194	123601693	123612256	123612368	3	0	2,2	2,2	293	149	0.000643015	0.0254893	1	0.337,0.337	0.663	up
ZNF202	chr11	-	123611124	123611244	123601194	123601693	123612256	123612368	4	0	2,0	2,2	269	149	2.47783e-06	0.000567677	1	0.356,0.0	0.822	up
TUFT1	chr1	+	151534566	151534641	151512784	151512902	151535060	151535162	7	16	0,0	37,21	224	149	5.42545e-06	0.000982092	0.225	0.0,0.0	0.225	up
TRPT1	chr11	-	63992266	63992442	63992014	63992189	63992970	63993052	198	20	263,184	5,0	298	149	2.7169e-07	0.000111489	0.832	0.963,1.0	-0.15	down
TRPT1	chr11	-	63992266	63992442	63992014	63992189	63993257	63993341	9	6	17,5	2,0	298	149	0.00177356	0.0482276	0.429	0.81,1.0	-0.476	down
TRPT1	chr11	-	63992272	63992442	63992014	63992189	63992970	63993052	523	20	611,479	5,0	298	149	9.72136e-07	0.000288625	0.929	0.984,1.0	-0.063	no_change
TRPT1	chr11	-	63993257	63993341	63992970	63993052	63993521	63993658	166	110	249,154	78,62	233	149	0.00132898	0.0403632	0.491	0.671,0.614	-0.152	down
ZNF431	chr19	+	21333881	21334001	21326353	21326446	21349137	21349264	2	0	1,0	7,6	269	149	3.85594e-06	0.000763213	1	0.073,0.0	0.964	up
CORO7	chr16	-	4408367	4408484	4407168	4407260	4409296	4409386	41	4	46,56	0,0	266	149	0.00140026	0.0416699	0.852	1.0,1.0	-0.148	no_change
PPFIBP1	chr12	+	27829996	27830029	27829360	27829532	27832421	27832572	6	7	2,1	19,21	182	149	0.000731129	0.027821	0.412	0.079,0.038	0.353	up
CNIH3	chr1	+	224639572	224639676	224622550	224622889	224641979	224642045	2	0	0,0	3,1	253	149	3.95616e-06	0.000777759	1	0.0,0.0	1	up
BCS1L	chr2	+	219525029	219525144	219524405	219524466	219525661	219526030	0	9	11,2	8,8	264	149	0.000782519	0.0289303	0	0.437,0.124	-0.28	down
OAZ3	chr1	+	151740533	151740709	151739638	151739775	151742647	151742733	3	2	5,2	0,0	298	149	0.000800088	0.0294675	0.429	1.0,1.0	-0.571	down
EXOC7	chr17	-	74087223	74087316	74085255	74085401	74090494	74090662	26	21	8,23	42,49	242	149	0.000680846	0.026457	0.433	0.105,0.224	0.268	up
TRPC1	chr3	+	142509860	142510000	142467099	142467302	142521010	142521186	3	0	0,2	3,2	289	149	3.84404e-07	0.000141578	1	0.0,0.34	0.83	up
TRPC1	chr3	+	142511665	142511809	142509860	142510000	142521010	142521186	7	3	19,22	0,0	293	149	0.000155845	0.00981489	0.543	1.0,1.0	-0.457	down
CARM1	chr19	+	11032050	11032119	11031725	11031803	11032290	11033749	111	68	273,291	60,69	218	149	8.05042e-06	0.00119193	0.527	0.757,0.742	-0.223	down
SLC16A4	chr1	-	110924273	110924417	110923603	110923765	110931858	110931977	0	2	2,6	0,0	293	149	2.20791e-07	9.73356e-05	0	1.0,1.0	-1	down
ELMOD1	chr11	+	107521610	107521634	107521060	107521129	107524897	107524948	0	3	5,7	1,6	173	149	0.000466229	0.0207106	0	0.812,0.501	-0.657	down
NFYC	chr1	+	41232589	41232646	41232267	41232375	41235027	41235087	3	111	16,23	127,124	206	149	0.000229682	0.0129012	0.019	0.084,0.118	-0.082	no_change
RPL23AP7	chr2	-	114384054	114384148	114383185	114383306	114384614	114384715	16	4	7,11	25,18	243	149	6.90111e-05	0.00529801	0.71	0.147,0.273	0.5	up
MAATS1	chr3	+	119426250	119426408	119421868	119422069	119427437	119427521	5	3	19,22	0,1	298	149	0.000228074	0.0128606	0.455	1.0,0.917	-0.504	down
PPFIA4	chr1	+	203025911	203026078	203025502	203025636	203028305	203028399	35	11	96,59	1,2	298	149	6.61578e-07	0.000208098	0.614	0.98,0.937	-0.345	down
CTSL	chr9	+	90345295	90345413	90344487	90344650	90345922	90346384	72	5	73,75	0,0	267	149	0.00109539	0.0354933	0.889	1.0,1.0	-0.111	no_change
GK	chrX	+	30715848	30715866	30714733	30714800	30718530	30718566	10	2	9,8	15,14	167	149	0.00157299	0.0443486	0.817	0.349,0.338	0.473	up
GK	chrX	+	30745582	30745669	30742217	30742298	30746848	30749577	48	0	36,33	5,5	236	149	0.000502366	0.0216225	1	0.82,0.806	0.187	up
NTPCR	chr1	+	233105654	233105864	233092092	233092193	233113908	233114548	93	0	84,90	7,6	298	149	0.000450244	0.0200722	1	0.857,0.882	0.131	no_change
GTDC1	chr2	-	144728219	144728329	144710339	144710410	144764748	144765102	6	5	12,9	0,2	259	149	0.00179226	0.0484929	0.408	1.0,0.721	-0.453	down
KLHL24	chr3	+	183354008	183354099	183353410	183353535	183361267	183361330	6	0	12,2	2,3	240	149	0.00154322	0.043969	1	0.788,0.293	0.46	up
MCIDAS	chr5	-	54518003	54518227	54516843	54516954	54518778	54518851	6	3	14,5	0,0	298	149	0.000147208	0.00940844	0.5	1.0,1.0	-0.5	down
FXR1	chr3	+	180669085	180669256	180630457	180630524	180675606	180675716	0	1	2,1	0,0	298	149	1.58367e-05	0.00183546	0	1.0,1.0	-1	down
BRCC3	chrX	+	154327589	154327664	154319058	154319114	154344331	154344463	5	19	1,0	16,25	224	149	0.00151556	0.0436511	0.149	0.04,0.0	0.129	no_change
PRDM5	chr4	-	121631463	121631568	121613067	121616430	121675707	121675793	4	3	9,8	0,0	254	149	8.55522e-05	0.00627009	0.439	1.0,1.0	-0.561	down
NFX1	chr9	+	33354083	33354185	33352643	33352717	33354848	33354890	25	4	45,51	0,0	251	149	0.000362189	0.0173809	0.788	1.0,1.0	-0.212	down
ABCB6	chr2	-	220081373	220081554	220081085	220081187	220082391	220082529	109	6	159,78	0,1	298	149	0.000925314	0.0322611	0.901	1.0,0.975	-0.087	no_change
ABCB6	chr2	-	220081373	220081554	220081085	220081187	220082846	220083680	71	9	92,51	1,0	298	149	9.7485e-06	0.00130707	0.798	0.979,1.0	-0.192	down
ABCB6	chr2	-	220082391	220082529	220081085	220081187	220082846	220083680	43	9	37,26	1,0	287	149	2.13818e-05	0.00216768	0.713	0.951,1.0	-0.263	down
CAMTA2	chr17	-	4885383	4885455	4884972	4885126	4886051	4886187	3	3	9,17	1,0	221	149	0.0002398	0.0132551	0.403	0.859,1.0	-0.526	down
VIRMA	chr8	-	95547066	95547235	95543190	95543313	95556054	95556170	0	1	10,12	1,0	298	149	1.38154e-05	0.00169112	0	0.833,1.0	-0.916	down
RPLP0	chr12	-	120636356	120636542	120635124	120635265	120636656	120636803	8771	244	8570,7309	138,86	298	149	7.69611e-06	0.00117856	0.947	0.969,0.977	-0.026	no_change
RSRC2	chr12	-	123005050	123005128	123003385	123003576	123005931	123005975	26	65	14,30	177,157	227	149	0.000448028	0.0200698	0.208	0.049,0.111	0.128	no_change
PI4KB	chr1	-	151298647	151298849	151280049	151280277	151299746	151299892	12	3	38,34	0,0	298	149	0.000489442	0.0213019	0.667	1.0,1.0	-0.333	down
PI4KB	chr1	-	151298647	151298849	151288048	151288985	151299746	151299892	18	16	71,70	8,12	298	149	2.09569e-05	0.00213898	0.36	0.816,0.745	-0.42	down
PI4KB	chr1	-	151298647	151298849	151297220	151297393	151299746	151299892	16	3	49,52	1,0	298	149	0.00169002	0.046419	0.727	0.961,1.0	-0.253	down
CTBP2	chr10	-	126799558	126799662	126691906	126692061	126822080	126822181	0	1	4,1	1,0	253	149	3.48642e-06	0.000713246	0	0.702,1.0	-0.851	down
NFIA-AS2	chr1	-	61435602	61435737	61429237	61429476	61436219	61436448	2	3	9,2	0,0	284	149	1.27682e-05	0.00158086	0.259	1.0,1.0	-0.741	down
COA8	chr14	+	104029551	104029716	104029296	104029461	104037959	104038157	27	169	5,13	195,184	298	149	0.00019551	0.0113771	0.074	0.013,0.034	0.05	no_change
COA8	chr14	+	104037959	104038157	104029296	104029461	104053610	104053701	219	38	227,212	1,13	298	149	1.81736e-07	8.26219e-05	0.742	0.991,0.891	-0.199	down
COA8	chr14	+	104040443	104040507	104029296	104029461	104053610	104053701	61	38	55,58	1,13	213	149	3.3275e-05	0.00289871	0.529	0.975,0.757	-0.337	down
CDK5RAP1	chr20	-	31984566	31984658	31981837	31981872	31989233	31989375	0	2	3,5	5,0	241	149	0.000532299	0.0224135	0	0.271,1.0	-0.635	down
GIGYF2	chr2	+	233595831	233595944	233589283	233589401	233599864	233599948	0	2	2,2	0,1	262	149	5.88174e-06	0.00103718	0	1.0,0.532	-0.766	down
ZNF415	chr19	-	53625656	53625865	53619565	53619686	53636108	53636173	1	0	0,1	1,1	298	149	0.000271237	0.0145072	1	0.0,0.333	0.834	up
SNHG14	chr15	+	25354144	25354246	25353056	25353185	25354344	25354550	14	0	8,10	1,5	251	149	0.00149301	0.0435276	1	0.826,0.543	0.316	up
ADAM32	chr8	+	39111932	39112035	39103601	39103685	39114705	39114862	0	1	1,11	0,0	252	149	8.58048e-06	0.00122984	0	1.0,1.0	-1	down
CTDSP2	chr12	-	58220778	58220880	58220128	58220185	58221334	58221373	97	10	230,173	2,6	251	149	0.000944831	0.032572	0.852	0.986,0.945	-0.114	no_change
NIPA2	chr15	-	23027800	23027922	23026021	23026119	23034146	23034427	1	0	0,1	2,0	271	149	0.00160514	0.0448206	1	0.0,1.0	0.5	up
PICALM	chr11	-	85689112	85689136	85687665	85687725	85692171	85692271	18	125	4,7	163,235	173	149	3.02515e-05	0.00269691	0.11	0.021,0.025	0.087	no_change
RRM2	chr2	+	10338717	10338896	10281980	10282081	10350436	10351136	0	1	1,2	1,0	298	149	0.00055959	0.0232266	0	0.333,1.0	-0.666	down
ZNF211	chr19	+	58145080	58145273	58144535	58144804	58145390	58145429	0	6	5,5	8,7	298	149	0.00173053	0.0473014	0	0.238,0.263	-0.251	down
ZNF211	chr19	+	58145153	58145273	58144535	58144804	58145390	58145429	0	6	5,5	8,7	269	149	0.00150747	0.0436511	0	0.257,0.283	-0.27	down
KIF21A	chr12	-	39724043	39724064	39720065	39720126	39724547	39724713	17	66	15,6	172,220	170	149	5.2629e-05	0.00428934	0.184	0.071,0.023	0.137	no_change
ODF2	chr9	+	131219476	131219716	131218430	131218534	131221845	131221936	11	25	4,7	61,68	298	149	0.00101117	0.0341707	0.18	0.032,0.049	0.139	no_change
SCMH1	chr1	-	41618270	41618413	41617285	41617356	41626546	41626570	12	0	15,20	21,19	292	149	2.05251e-06	0.000493552	1	0.267,0.349	0.692	up
SCMH1	chr1	-	41625396	41625605	41617285	41617356	41626546	41626570	7	0	21,35	21,19	298	149	0.00023889	0.0132551	1	0.333,0.479	0.594	up
CXorf38	chrX	-	40506258	40506393	40498260	40498380	40506556	40506813	10	4	32,24	2,0	284	149	0.00128481	0.0396003	0.567	0.894,1.0	-0.38	down
CSNK1A1	chr5	-	148897356	148897440	148892632	148892772	148899852	148899951	39	226	29,30	398,425	233	149	0.000616866	0.0246527	0.099	0.045,0.043	0.055	no_change
PTTG1IP	chr21	-	46276107	46276279	46269499	46271542	46285309	46285362	0	1	2,2	0,0	298	149	1.59481e-05	0.00183546	0	1.0,1.0	-1	down
TMPO	chr12	+	98938728	98938839	98931252	98931350	98940136	98940225	62	18	51,62	51,68	260	149	2.31984e-05	0.00228034	0.664	0.364,0.343	0.31	up
SLC39A14	chr8	+	22250566	22250745	22248242	22248360	22262208	22262493	0	1	5,1	0,0	298	149	1.62297e-05	0.00183546	0	1.0,1.0	-1	down
SCLT1	chr4	-	129864150	129864343	129857809	129858006	129867161	129867307	11	7	18,44	2,1	298	149	0.000106301	0.00739255	0.44	0.818,0.957	-0.447	down
NAPA	chr19	-	48006679	48006759	48003889	48004006	48018099	48018320	256	1	363,371	20,10	229	149	0.000412704	0.0189103	0.994	0.922,0.96	0.053	no_change
CCZ1B	chr7	-	6844568	6844686	6840995	6841154	6845634	6845668	244	10	225,293	0,0	267	149	5.16332e-05	0.00422	0.932	1.0,1.0	-0.068	no_change
SPG21	chr15	-	65275844	65275931	65273201	65273363	65282002	65282252	101	2	57,112	7,17	236	149	0.000416664	0.019002	0.97	0.837,0.806	0.148	no_change
MCM9	chr6	-	119147309	119147455	119134611	119137457	119147944	119148027	0	1	8,6	1,0	295	149	6.04764e-06	0.00105772	0	0.802,1.0	-0.901	down
SRSF6	chr20	+	42087792	42088060	42087000	42087149	42088410	42088535	63	89	138,110	47,74	298	149	0.000193419	0.0113692	0.261	0.595,0.426	-0.249	down
NADK	chr1	-	1685489	1685647	1685005	1685088	1685722	1685822	277	16	371,365	4,6	298	149	0.000334216	0.0165895	0.896	0.979,0.968	-0.078	no_change
CSNK2A1	chr20	-	508576	508693	489094	489304	524315	524434	32	86	15,19	214,149	266	149	5.47292e-06	0.000982092	0.172	0.038,0.067	0.119	no_change
LINC00630	chrX	+	102025279	102025348	102024080	102024269	102071919	102072010	0	1	5,4	1,4	218	149	0.00152329	0.0437088	0	0.774,0.406	-0.59	down
ATP5MPL	chr14	-	104381402	104381526	104378624	104379031	104387276	104387545	3	2	3,6	0,0	273	149	0.000942712	0.032572	0.45	1.0,1.0	-0.55	down
PSME3IP1	chr16	-	57208531	57208600	57207639	57207781	57212413	57212764	0	2	10,15	4,6	218	149	0.00067103	0.0262776	0	0.631,0.631	-0.631	down
PSME3IP1	chr16	-	57208531	57208600	57207639	57207781	57219732	57219951	1	75	8,12	78,66	218	149	0.000585069	0.0239691	0.009	0.066,0.111	-0.08	no_change
PSME3IP1	chr16	-	57208531	57208600	57207639	57207781	57219942	57220028	0	16	6,12	34,21	218	149	0.000738839	0.0278823	0	0.108,0.281	-0.195	down
PCNP	chr3	+	101298432	101298610	101292937	101293123	101298685	101298848	25	163	61,56	173,104	298	149	6.63693e-05	0.00513586	0.071	0.15,0.212	-0.11	no_change
SLC25A39	chr17	-	42399786	42399896	42399067	42399135	42400651	42400711	793	18	885,968	7,1	259	149	0.000139716	0.00905254	0.962	0.986,0.998	-0.03	no_change
SLC25A39	chr17	-	42399786	42399920	42399067	42399135	42400651	42400711	806	18	896,1005	7,1	283	149	9.403e-05	0.00672211	0.959	0.985,0.998	-0.033	no_change
FBXO41	chr2	-	73493020	73493094	73492409	73492768	73493584	73493810	3	0	4,2	4,3	223	149	0.000415457	0.019002	1	0.401,0.308	0.645	up
VEGFA	chr6	+	43748468	43748540	43746625	43746655	43749692	43749824	157	635	140,87	965,594	221	149	0.00162221	0.0451673	0.143	0.089,0.09	0.053	no_change
EXOG	chr3	+	38539119	38539175	38537762	38538021	38542845	38542985	5	0	0,1	3,2	205	149	4.01797e-08	2.92267e-05	1	0.0,0.267	0.867	up
EXOG	chr3	+	38539119	38539180	38537762	38538021	38542845	38542985	5	0	0,1	3,2	210	149	3.67376e-08	2.78501e-05	1	0.0,0.262	0.869	up
EXOG	chr3	+	38539119	38539269	38537762	38538021	38542845	38542985	13	0	1,4	3,2	298	149	1.63547e-05	0.00183546	1	0.143,0.5	0.678	up
RILPL1	chr12	-	124002928	124003041	123983964	123984083	124004641	124004773	8	5	3,7	1,0	262	149	0.00103405	0.0347307	0.476	0.63,1.0	-0.339	down
ABCC5	chr3	-	183703091	183703243	183701540	183702682	183705557	183705705	1	2	5,7	1,0	298	149	0.000293561	0.0152386	0.2	0.714,1.0	-0.657	down
FIGN	chr2	-	164591412	164591582	164459121	164468316	164592347	164592518	5	0	1,1	4,2	298	149	3.2489e-06	0.000689244	1	0.111,0.2	0.845	up
CHL1	chr3	+	286295	286375	238278	238746	361365	361550	23	0	14,13	2,8	229	149	0.000293207	0.0152386	1	0.82,0.514	0.333	up
TCEAL9	chrX	+	102612010	102612089	102611433	102611534	102612542	102613390	395	106	531,463	94,53	228	149	0.00117666	0.0372779	0.709	0.787,0.851	-0.11	no_change
ATP5MC2	chr12	-	54067479	54067596	54066359	54066429	54069959	54070114	0	5	1,2	0,0	266	149	2.70541e-09	4.37315e-06	0	1.0,1.0	-1	down
SYNCRIP	chr6	-	86332199	86332405	86323693	86325065	86346684	86346861	0	1	2,2	0,0	298	149	1.59481e-05	0.00183546	0	1.0,1.0	-1	down
TOP3A	chr17	-	18195958	18196166	18194155	18194341	18198016	18198099	29	4	69,59	0,0	298	149	0.000283775	0.0149308	0.784	1.0,1.0	-0.216	down
HNRNPUL1	chr19	+	41811580	41811772	41809876	41810166	41812353	41813692	953	37	1266,1432	23,24	298	149	0.00182122	0.0487844	0.928	0.965,0.968	-0.038	no_change
PACSIN2	chr22	-	43272893	43273016	43272142	43272339	43275053	43275172	125	3	217,169	25,29	272	149	0.000120456	0.00807556	0.958	0.826,0.761	0.164	up
TAPBPL	chr12	+	6570289	6570556	6570020	6570104	6571199	6571482	0	4	4,2	2,1	298	149	0.000929312	0.0323255	0	0.5,0.5	-0.5	down
BICD1	chr12	+	32520593	32520679	32490432	32490640	32530473	32536567	4	0	3,5	5,3	235	149	0.000396191	0.0182711	1	0.276,0.514	0.605	up
BICD1	chr12	+	32520603	32520679	32490432	32490640	32530473	32536567	10	0	10,12	5,3	225	149	0.00126564	0.0391756	1	0.57,0.726	0.352	up
MAPT	chr17	+	44087675	44087768	44073764	44074030	44091608	44091690	15	31	5,11	78,78	242	149	0.000311558	0.0158481	0.23	0.038,0.08	0.171	up
BCAS3	chr17	+	59104226	59104271	59093111	59093262	59112026	59112151	4	10	0,0	13,15	194	149	0.000502125	0.0216225	0.235	0.0,0.0	0.235	up
TMEM183A	chr1	+	202986883	202987047	202985087	202985268	202987608	202987689	22	210	38,40	139,142	298	149	0.00035207	0.0171515	0.05	0.12,0.123	-0.071	no_change
TIMM8B	chr11	-	111956690	111957034	111955554	111956186	111957363	111957480	72	360	76,45	140,59	298	149	1.10075e-07	5.71916e-05	0.091	0.213,0.276	-0.153	down
TIMM8B	chr11	-	111956701	111957034	111955554	111956186	111957363	111957480	105	360	135,78	140,59	298	149	1.53978e-11	7.4669e-08	0.127	0.325,0.398	-0.235	down
SMC2	chr9	+	106857604	106857833	106856589	106856758	106861924	106861963	0	1	8,9	0,0	298	149	7.38586e-06	0.0011558	0	1.0,1.0	-1	down
MAGOHB	chr12	-	10761696	10761982	10760452	10760535	10762429	10762540	35	130	50,36	44,61	298	149	0.000164873	0.0102503	0.119	0.362,0.228	-0.176	down
RAD51AP1	chr12	+	4665518	4665668	4662148	4662313	4668022	4669213	142	7	261,211	0,0	298	149	0.00014429	0.00926771	0.91	1.0,1.0	-0.09	no_change
WDR31	chr9	-	116098567	116098720	116094186	116094330	116102496	116102555	0	1	2,1	0,0	298	149	1.58367e-05	0.00183546	0	1.0,1.0	-1	down
DLEU1	chr13	+	50657277	50657330	50656304	50656693	50678839	50681354	40	39	17,17	55,69	202	149	2.42552e-05	0.00232914	0.431	0.186,0.154	0.261	up
BMP2K	chr4	+	79808327	79808438	79799887	79800045	79831763	79833341	2	0	4,4	3,1	260	149	0.000610122	0.0245515	1	0.433,0.696	0.435	up
RSPH10B	chr7	+	5967826	5968025	5965776	5966179	5972412	5972506	0	1	2,1	0,0	298	149	1.58367e-05	0.00183546	0	1.0,1.0	-1	down
SLC38A7	chr16	-	58717858	58717987	58713760	58714145	58718620	58718674	3	2	4,2	0,0	278	149	0.000964451	0.0330413	0.446	1.0,1.0	-0.554	down
FAM111A	chr11	+	58913299	58913329	58910555	58910777	58916308	58916426	1	2	2,12	0,0	179	149	0.000781211	0.0289187	0.294	1.0,1.0	-0.706	down
TACC2	chr10	+	123892123	123892249	123872399	123872748	123954554	123954691	2	0	1,4	2,2	275	149	7.60706e-05	0.00576393	1	0.213,0.52	0.633	up
APH1B	chr15	+	63579622	63579745	63578756	63578827	63594543	63594671	2	2	12,5	0,1	272	149	0.0015195	0.0436511	0.354	1.0,0.733	-0.513	down
TP53I11	chr11	-	44960716	44960832	44959757	44959917	44972227	44972434	49	213	22,12	180,153	265	149	0.00161022	0.0449182	0.115	0.064,0.042	0.062	no_change
ABI1	chr10	-	27044583	27044670	27040526	27040712	27047990	27048164	23	43	11,8	61,91	236	149	8.00782e-05	0.00600504	0.252	0.102,0.053	0.174	up
ABI1	chr10	-	27044583	27044670	27040526	27040712	27054146	27054247	16	2	3,4	11,15	236	149	2.72055e-07	0.000111489	0.835	0.147,0.144	0.69	up
ABI1	chr10	-	27047990	27048164	27044583	27044670	27054146	27054247	38	5	31,20	0,0	298	149	0.000192096	0.011346	0.792	1.0,1.0	-0.208	down
ABI1	chr10	-	27047990	27048167	27044583	27044670	27054146	27054247	53	5	47,57	0,0	298	149	0.000379194	0.0176814	0.841	1.0,1.0	-0.159	down
NEURL1B	chr5	+	172096787	172097333	172068265	172068440	172113173	172113299	4	0	7,11	6,13	298	149	0.000552108	0.0230388	1	0.368,0.297	0.667	up
BEAN1	chr16	+	66471497	66471604	66461197	66461334	66503504	66503768	6	0	7,8	5,2	256	149	0.00120851	0.0378909	1	0.449,0.7	0.425	up
UBR1	chr15	-	43314899	43314999	43313472	43313573	43317026	43317181	2	2	9,6	0,0	249	149	0.000887808	0.031502	0.374	1.0,1.0	-0.626	down
NUBP1	chr16	+	10861805	10861889	10855613	10855716	10862903	10863208	82	0	36,45	7,9	233	149	2.47108e-06	0.000567677	1	0.767,0.762	0.236	up
DPP8	chr15	-	65746600	65746753	65744297	65744440	65747991	65748179	9	3	9,4	0,0	298	149	0.00045048	0.0200722	0.6	1.0,1.0	-0.4	down
UPP1	chr7	+	48142893	48143008	48141420	48141579	48146469	48146679	4	2	4,8	0,0	264	149	0.00179332	0.0484929	0.53	1.0,1.0	-0.47	down
XAF1	chr17	+	6665204	6665356	6663724	6663920	6665473	6665559	0	2	6,5	0,3	298	149	0.000171168	0.0104849	0	1.0,0.455	-0.728	down
METTL5	chr2	-	170671986	170672038	170668966	170669016	170676070	170676153	203	7	232,255	28,50	201	149	1.40198e-05	0.00170348	0.956	0.86,0.791	0.13	no_change
SAT2	chr17	-	7530260	7530362	7530070	7530111	7530460	7530544	155	41	180,149	16,15	251	149	0.000196069	0.0113869	0.692	0.87,0.855	-0.171	down
SMUG1	chr12	-	54581602	54581686	54577439	54577743	54582294	54582380	15	0	8,9	3,2	233	149	0.00154322	0.043969	1	0.63,0.742	0.314	up
NAA60	chr16	+	3532501	3532598	3526221	3526337	3534761	3535061	0	1	5,3	0,0	246	149	8.77823e-06	0.001251	0	1.0,1.0	-1	down
USP33	chr1	-	78167053	78167156	78163547	78163616	78177431	78177540	160	0	132,150	16,1	252	149	0.000319593	0.016172	1	0.83,0.989	0.091	no_change
SLC9A8	chr20	+	48467346	48467381	48466115	48466217	48471974	48472118	3	3	3,5	0,1	184	149	0.00106264	0.0353049	0.447	1.0,0.802	-0.454	down
UPF3A	chr13	+	115064314	115064475	115057075	115057267	115067205	115067500	172	29	241,240	20,9	298	149	0.000664452	0.0260903	0.748	0.858,0.93	-0.146	no_change
UBAP2	chr9	-	33956076	33956144	33953282	33953472	33960823	33960876	20	0	32,55	5,10	217	149	0.001432	0.0423429	1	0.815,0.791	0.197	up
MAP3K7	chr6	-	91254270	91254351	91246055	91246120	91256976	91257106	5	83	34,46	116,90	230	149	3.16826e-06	0.000682841	0.038	0.16,0.249	-0.167	down
AGAP4	chr10	-	46344290	46344360	46343307	46343402	46349102	46349325	2	0	1,0	1,1	219	149	0.000713566	0.0273543	1	0.405,0.0	0.797	up
FCGRT	chr19	+	50027763	50028033	50016522	50016730	50029266	50029685	22	1	8,13	8,6	298	149	0.000448356	0.0200698	0.917	0.333,0.52	0.491	up
DHRS11	chr17	+	34951400	34951610	34948308	34948586	34954591	34954686	34	7	48,60	2,0	298	149	0.000128811	0.00850527	0.708	0.923,1.0	-0.254	down
NCALD	chr8	-	102792151	102792207	102731479	102731876	102928036	102928086	2	0	4,3	4,2	205	149	0.00107097	0.0353119	1	0.421,0.522	0.528	up
NCALD	chr8	-	102899368	102899455	102731479	102731876	102928036	102928086	7	0	4,5	4,2	236	149	0.000335719	0.0165895	1	0.387,0.612	0.5	up
TPRA1	chr3	-	127303158	127303288	127298864	127299006	127313642	127313983	4	9	0,0	5,7	279	149	0.00158073	0.0444377	0.192	0.0,0.0	0.192	up
BCL2L13	chr22	+	18145664	18145779	18121522	18121652	18165979	18166087	3	2	3,1	0,0	264	149	0.00113924	0.0363094	0.458	1.0,1.0	-0.542	down
STAG2	chrX	+	123155216	123155281	123094409	123094716	123156380	123156521	6	0	2,2	13,7	214	149	6.01717e-07	0.000194528	1	0.097,0.166	0.869	up
UBE2J2	chr1	-	1203112	1203372	1198725	1198766	1209045	1209234	166	39	122,89	70,39	298	149	0.00124669	0.0387539	0.68	0.466,0.533	0.18	up
ZNF567	chr19	+	37183293	37183417	37180298	37180399	37185703	37185778	2	0	6,2	9,5	273	149	0.00114899	0.0364967	1	0.267,0.179	0.777	up
ZNF567	chr19	+	37185703	37185778	37180298	37180399	37203287	37203414	0	4	15,9	14,8	224	149	0.000603757	0.0244691	0	0.416,0.428	-0.422	down
RPS6KB1	chr17	+	58014938	58015135	58013824	58013902	58022766	58022879	2	0	0,0	2,10	298	149	2.23818e-06	0.000525179	1	0.0,0.0	1	up
RPS6KB1	chr17	+	58018196	58018304	58013824	58013902	58022766	58022879	64	0	66,53	2,10	257	149	0.000879528	0.0313997	1	0.95,0.754	0.148	no_change
PNPLA8	chr7	-	108161919	108161965	108154879	108155891	108166472	108166579	8	0	3,9	5,3	195	149	0.000543043	0.0227344	1	0.314,0.696	0.495	up
SEMA5B	chr3	-	122630206	122630382	122629686	122629892	122630766	122630913	6	3	20,3	0,0	298	149	0.000136786	0.00891444	0.5	1.0,1.0	-0.5	down
ZNF516	chr18	-	74082482	74082550	74069636	74074512	74083421	74083526	14	0	41,28	11,8	217	149	0.000681066	0.026457	1	0.719,0.706	0.288	up
CMTR2	chr16	-	71322780	71322840	71315295	71319842	71323038	71323305	0	1	2,4	0,0	209	149	1.03593e-05	0.00136386	0	1.0,1.0	-1	down
ANKRD36	chr2	+	97873670	97873743	97873547	97873576	97875417	97875446	0	2	5,2	0,0	222	149	3.2717e-07	0.000126629	0	1.0,1.0	-1	down
ABHD1	chr2	+	27351812	27351995	27346682	27346930	27352183	27352229	0	1	5,2	0,0	298	149	1.64016e-05	0.00183546	0	1.0,1.0	-1	down
FKTN	chr9	+	108335935	108336027	108320410	108320446	108337225	108337418	0	1	1,2	0,0	241	149	1.97612e-05	0.00208703	0	1.0,1.0	-1	down
HMBOX1	chr8	+	28906806	28906911	28906470	28906565	28908534	28910779	5	0	6,2	1,4	254	149	0.000719212	0.0274622	1	0.779,0.227	0.497	up
MELK	chr9	+	36583623	36583709	36581640	36581736	36594624	36594768	10	4	21,35	1,0	235	149	0.000142961	0.00920262	0.613	0.93,1.0	-0.352	down
RBM41	chrX	-	106359380	106359474	106359091	106359284	106359879	106359996	10	6	1,1	14,9	243	149	9.10894e-06	0.00128036	0.505	0.042,0.064	0.452	up
PUF60	chr8	-	144902835	144902886	144900542	144900704	144903766	144903856	294	204	232,229	329,244	200	149	0.000530319	0.022395	0.518	0.344,0.411	0.141	no_change
GUSBP11	chr22	-	24036305	24037704	24025911	24026054	24047615	24047728	2	3	4,8	1,0	298	149	0.000174298	0.0106318	0.25	0.667,1.0	-0.584	down
MORF4L2	chrX	-	102939608	102939657	102933426	102933528	102940098	102940188	90	214	79,109	426,398	198	149	0.00163252	0.0452811	0.24	0.122,0.171	0.093	no_change
MORF4L2	chrX	-	102939608	102939657	102933426	102933579	102940098	102940188	92	164	74,108	397,315	198	149	0.00014671	0.00940236	0.297	0.123,0.205	0.133	no_change
RPS6KC1	chr1	+	213349742	213349835	213341200	213341316	213403839	213403887	4	0	9,5	3,5	242	149	0.0014707	0.0431364	1	0.649,0.381	0.485	up
RPS6KC1	chr1	+	213403839	213403887	213341200	213341316	213405465	213405598	0	1	5,7	0,0	197	149	1.11503e-05	0.00142921	0	1.0,1.0	-1	down
TSC2	chr16	+	2127598	2127727	2126491	2126586	2129032	2129197	4	8	0,0	15,13	278	149	0.000653562	0.025837	0.211	0.0,0.0	0.211	up
BPTF	chr17	+	65900817	65900956	65899904	65900034	65905697	65905877	0	1	12,12	0,0	288	149	8.20029e-06	0.00119298	0	1.0,1.0	-1	down
MRI1	chr19	+	13876767	13876943	13875684	13875923	13879172	13879261	32	20	108,99	16,18	298	149	0.00024537	0.013445	0.444	0.771,0.733	-0.308	down
EMP3	chr19	+	48830086	48830179	48828808	48828867	48830777	48830880	517	12	544,458	1,1	242	149	0.00127066	0.0392892	0.964	0.997,0.996	-0.032	no_change
WDR17	chr4	+	177017613	177017736	176986991	176987230	177032725	177032854	2	0	1,0	1,3	272	149	7.04929e-08	4.59536e-05	1	0.354,0.0	0.823	up
WDR17	chr4	+	177067145	177067310	177063133	177063220	177069283	177069486	0	1	11,22	2,4	298	149	0.00147821	0.0433132	0	0.733,0.733	-0.733	down
PRR13	chr12	+	53836478	53836517	53835432	53835576	53837324	53837557	13	7	14,27	0,0	188	149	4.86091e-07	0.000162567	0.595	1.0,1.0	-0.405	down
EMSY	chr11	+	76170979	76171129	76169226	76169402	76174864	76175124	8	0	17,14	6,5	298	149	0.00106598	0.0353049	1	0.586,0.583	0.415	up
PPP1R35	chr7	-	100033253	100033390	100032905	100033156	100033470	100033687	310	19	344,474	5,9	286	149	0.000483497	0.0211547	0.895	0.973,0.965	-0.074	no_change
CCDC66	chr3	+	56632217	56632328	56627971	56628056	56647634	56647778	0	1	2,1	0,1	260	149	0.000304459	0.0156235	0	1.0,0.364	-0.682	down
TMEM241	chr18	-	21001330	21001408	20979529	20979611	21017744	21017933	1	2	8,3	1,0	227	149	0.000588042	0.0240304	0.247	0.84,1.0	-0.673	down
TMEM241	chr18	-	21010594	21010641	20979529	20979611	21017744	21017925	1	2	1,4	1,0	196	149	0.000938426	0.032544	0.275	0.432,1.0	-0.441	down
SSBP3	chr1	-	54723741	54723822	54722799	54722859	54747110	54747200	42	141	30,19	294,211	230	149	1.97972e-05	0.00208703	0.162	0.062,0.055	0.104	no_change
PIGF	chr2	-	46815213	46815318	46808075	46808730	46819613	46819722	33	74	3,9	54,61	254	149	2.96825e-05	0.00265736	0.207	0.032,0.08	0.151	up
SLC3A2	chr11	+	62639048	62639141	62623580	62623853	62648490	62648919	40	10	47,36	1,2	242	149	0.000393663	0.0182342	0.711	0.967,0.917	-0.231	down
XPC	chr3	-	14195378	14195533	14193834	14193916	14199510	14200392	2	0	1,1	0,4	298	149	0.00176945	0.0481607	1	1.0,0.111	0.445	up
ST7	chr7	+	116774177	116774246	116771938	116772014	116776134	116776289	71	10	44,69	50,68	218	149	1.56114e-09	3.2445e-06	0.829	0.376,0.41	0.436	up
ARHGEF10L	chr1	+	17975048	17975170	17966696	17966797	17981130	17981217	29	0	28,40	8,2	271	149	0.00187199	0.0496513	1	0.658,0.917	0.212	up
MSI1	chr12	-	120789146	120789203	120785248	120785317	120791101	120791182	49	5	72,55	51,52	206	149	3.54713e-07	0.000132317	0.876	0.505,0.433	0.407	up
ARHGEF9	chrX	-	62974194	62974556	62944411	62944591	62974898	62975003	5	3	7,5	0,0	298	149	0.000105872	0.0073872	0.455	1.0,1.0	-0.545	down
HDAC11	chr3	+	13542212	13542289	13524963	13525064	13543370	13543433	14	0	10,8	6,1	226	149	0.00128838	0.0396686	1	0.524,0.841	0.318	up
ASPM	chr1	-	197069560	197074315	197065127	197065294	197086918	197087113	77	3	58,138	10,27	298	149	0.00130523	0.0398919	0.928	0.744,0.719	0.197	up
FOXM1	chr12	-	2974520	2974565	2973848	2973918	2975558	2975687	48	71	38,48	145,213	194	149	5.60824e-05	0.00448289	0.342	0.168,0.148	0.184	up
MPRIP	chr17	+	17083920	17083983	17083316	17083402	17088136	17095957	41	89	7,8	130,136	212	149	4.81805e-11	1.80809e-07	0.245	0.036,0.04	0.207	up
FENDRR	chr16	-	86511491	86511657	86508130	86510805	86512310	86512362	0	2	5,1	0,0	298	149	2.63561e-07	0.000111139	0	1.0,1.0	-1	down
FENDRR	chr16	-	86523869	86524119	86512310	86512362	86542260	86542466	1	3	3,2	1,0	298	149	0.000365755	0.0173934	0.143	0.6,1.0	-0.657	down
HINFP	chr11	+	118992492	118992723	118992289	118992349	118994277	118994394	1	0	0,2	5,5	298	149	0.000101327	0.00713856	1	0.0,0.167	0.916	up
TMEM230	chr20	-	5092409	5092454	5089977	5090091	5093375	5093733	34	100	20,15	212,227	194	149	8.16103e-07	0.000249951	0.207	0.068,0.048	0.149	no_change
TMEM230	chr20	-	5092409	5092454	5089977	5090091	5093388	5093733	22	22	12,15	36,60	194	149	0.00100742	0.0341022	0.434	0.204,0.161	0.252	up
PML	chr15	+	74324912	74325056	74317197	74317268	74325496	74325755	46	3	44,17	22,17	293	149	1.11104e-05	0.00142921	0.886	0.504,0.337	0.466	up
CHFR	chr12	-	133438918	133439011	133438052	133438220	133447309	133447369	0	4	6,10	8,6	242	149	0.000781109	0.0289187	0	0.316,0.506	-0.411	down
DHX30	chr3	+	47857452	47857618	47852146	47852201	47859511	47859607	17	12	7,8	40,36	298	149	2.41831e-05	0.00232914	0.415	0.08,0.1	0.325	up
VKORC1	chr16	-	31104632	31104742	31102174	31102663	31105877	31106118	1266	241	1336,985	509,294	259	149	7.7953e-05	0.00589122	0.751	0.602,0.658	0.121	no_change
COA1	chr7	-	43664053	43664346	43648055	43649240	43670610	43673007	1	0	3,0	2,1	298	149	0.000510664	0.0217863	1	0.429,0.0	0.785	up
RAPGEF2	chr4	+	160265187	160265211	160264432	160264556	160266257	160266481	6	0	2,11	2,6	173	149	0.00110947	0.0356699	1	0.463,0.612	0.463	up
RAPGEF2	chr4	+	160272210	160272285	160271288	160271441	160273836	160274062	3	0	2,3	7,5	224	149	0.000181167	0.0109575	1	0.16,0.285	0.778	up
RAPGEF2	chr4	+	160272210	160272333	160271288	160271441	160273836	160274062	3	0	5,9	7,5	272	149	0.00145971	0.0429006	1	0.281,0.496	0.611	up
ELMOD3	chr2	+	85582198	85582293	85581891	85581952	85584089	85584375	1	2	3,5	0,0	244	149	0.000128912	0.00850527	0.234	1.0,1.0	-0.766	down
PACRGL	chr4	+	20711305	20711396	20706282	20706437	20714410	20714545	6	0	2,6	5,3	240	149	0.000195496	0.0113771	1	0.199,0.554	0.623	up
PACRGL	chr4	+	20726430	20726511	20715054	20715162	20728907	20729020	14	24	1,6	32,48	230	149	7.9245e-05	0.00595791	0.274	0.02,0.075	0.227	up
GPR161	chr1	-	168104143	168104274	168083693	168083787	168105976	168106168	1	0	6,6	5,1	280	149	0.00149269	0.0435276	1	0.39,0.761	0.424	up
ABHD3	chr18	-	19244078	19244191	19239130	19239304	19282276	19282459	19	2	9,11	7,13	262	149	0.000480703	0.0210958	0.844	0.422,0.325	0.47	up
HSDL2	chr9	+	115179120	115179224	115167903	115168002	115181139	115181238	24	0	25,21	6,5	253	149	0.000332201	0.0165365	1	0.71,0.712	0.289	up
SRSF2	chr17	-	74731853	74731957	74730196	74731240	74732235	74732546	95	430	85,112	211,288	253	149	0.00180221	0.0486837	0.115	0.192,0.186	-0.074	no_change
RASA4	chr7	-	102230605	102230743	102228081	102228217	102232731	102232901	0	1	2,2	0,0	287	149	1.65906e-05	0.00184244	0	1.0,1.0	-1	down
MAMLD1	chrX	+	149631037	149631112	149613719	149613878	149638016	149639762	6	0	11,4	2,5	224	149	0.00155363	0.044016	1	0.785,0.347	0.434	up
ENGASE	chr17	+	77075570	77075719	77073744	77073946	77076288	77076446	3	2	7,12	0,0	298	149	0.00141017	0.0417825	0.429	1.0,1.0	-0.571	down
SLC9B1	chr4	-	103833164	103833286	103832587	103832694	103853280	103853456	0	1	3,2	1,1	271	149	0.000809264	0.0297302	0	0.623,0.524	-0.574	down
AMBRA1	chr11	-	46534276	46534363	46515673	46515754	46563494	46564531	3	3	7,10	0,1	236	149	0.000313051	0.0158685	0.387	1.0,0.863	-0.544	down
SNX10	chr7	+	26393676	26393804	26386039	26386086	26396626	26396747	1	0	0,0	5,2	277	149	2.73102e-05	0.00252562	1	0.0,0.0	1	up
CRYZ	chr1	-	75172786	75172888	75172582	75172678	75175781	75175931	272	28	307,437	73,94	251	149	0.000870355	0.0312421	0.852	0.714,0.734	0.128	no_change
BICDL1	chr12	+	120512246	120512390	120510314	120510533	120518690	120518821	1	0	9,1	3,4	293	149	0.000495373	0.0214166	1	0.604,0.113	0.641	up
BLOC1S1	chr12	+	56110716	56110789	56110075	56110501	56112874	56113007	239	29	209,172	4,9	222	149	0.000136952	0.00891444	0.847	0.972,0.928	-0.103	no_change
EIF4H	chr7	+	73604576	73604636	73604151	73604248	73609070	73609208	362	817	232,217	1388,1104	209	149	1.12406e-09	2.72546e-06	0.24	0.106,0.123	0.126	no_change
COPE	chr19	-	19017768	19017921	19016384	19016438	19021779	19021880	894	26	664,659	54,43	298	149	0.000147451	0.00940844	0.945	0.86,0.885	0.072	no_change
P2RX6	chr22	+	21376964	21377040	21372277	21372349	21377230	21377324	0	1	7,6	0,0	225	149	9.74105e-06	0.00130707	0	1.0,1.0	-1	down
ARSG	chr17	+	66391213	66391334	66381204	66381313	66397500	66397591	1	2	10,7	0,0	270	149	0.000192245	0.011346	0.216	1.0,1.0	-0.784	down
ARSG	chr17	+	66416329	66416647	66397500	66397591	66436841	66437662	0	2	5,1	0,0	298	149	2.63561e-07	0.000111139	0	1.0,1.0	-1	down
HDAC9	chr7	+	18535580	18535646	18535371	18535477	18535884	18535947	0	5	6,18	9,23	215	149	0.000849544	0.0307442	0	0.316,0.352	-0.334	down
SPAG9	chr17	-	49053223	49053262	49052131	49052308	49054468	49054582	49	18	18,9	50,50	188	149	4.97138e-11	1.80809e-07	0.683	0.222,0.125	0.51	up
TMEM181	chr6	+	159028275	159028375	159026298	159026379	159029364	159029495	14	4	29,27	0,0	249	149	0.000100751	0.00713249	0.677	1.0,1.0	-0.323	down
NBAS	chr2	-	15629017	15629146	15618349	15618413	15644268	15644337	0	1	8,3	0,0	278	149	7.75871e-06	0.00118192	0	1.0,1.0	-1	down
TMEM143	chr19	-	48863328	48863433	48848416	48848611	48866547	48866788	5	0	6,8	15,6	254	149	0.000152358	0.00963697	1	0.19,0.439	0.685	up
FGF13	chrX	-	137939673	137939841	137790979	137791090	138286220	138286433	2	0	0,1	4,0	298	149	0.000179472	0.0109017	1	0.0,1.0	0.5	up
CEP192	chr18	+	13038368	13038578	13037235	13037300	13040828	13040955	0	2	2,9	1,0	298	149	1.20744e-06	0.000334464	0	0.5,1.0	-0.75	down
DFFB	chr1	+	3782206	3782564	3775281	3775408	3784537	3784617	7	3	4,10	0,0	298	149	0.000237854	0.0132551	0.538	1.0,1.0	-0.462	down
DFFB	chr1	+	3782325	3782564	3775281	3775408	3784537	3784617	8	3	5,10	0,0	298	149	0.000326263	0.0163155	0.571	1.0,1.0	-0.429	down
DFFB	chr1	+	3782375	3782564	3775281	3775408	3784537	3784617	12	3	12,20	0,0	298	149	0.000695366	0.0267432	0.667	1.0,1.0	-0.333	down
HMGN3	chr6	-	79911785	79911872	79910961	79911443	79911992	79912106	21	174	29,34	107,105	236	149	0.00173137	0.0473014	0.071	0.146,0.17	-0.087	no_change
PEX2	chr8	-	77900542	77900574	77898422	77898532	77912225	77912314	89	4	118,89	21,18	181	149	0.00140351	0.0416699	0.948	0.822,0.803	0.135	no_change
KMT5B	chr11	-	67947598	67947667	67942484	67942650	67953247	67953395	71	1	78,95	12,10	218	149	0.000823587	0.0301802	0.98	0.816,0.867	0.139	no_change
DYNLRB1	chr20	+	33107224	33107303	33104188	33104266	33114072	33114148	24	565	6,19	887,1042	228	149	0.000609923	0.0245515	0.027	0.004,0.012	0.019	no_change
SERHL2	chr22	+	42962309	42962344	42956191	42956271	42967126	42967209	3	0	0,2	2,1	184	149	0.000531947	0.0224135	1	0.0,0.618	0.691	up
BCAP29	chr7	+	107254098	107254177	107253776	107253877	107256705	107256834	0	10	2,2	0,2	228	149	0.000287207	0.0150569	0	1.0,0.395	-0.698	down
BCAP29	chr7	+	107256705	107256834	107253776	107253877	107258772	107260923	11	38	0,4	32,38	278	149	0.00141717	0.0419471	0.134	0.0,0.053	0.108	no_change
BCAP29	chr7	+	107256705	107256834	107253776	107253877	107262074	107263762	10	25	0,1	24,42	278	149	3.19789e-06	0.000684159	0.177	0.0,0.013	0.17	up
BCAP29	chr7	+	107256705	107256834	107254098	107254177	107258772	107260923	1	0	0,3	1,3	278	149	3.07073e-05	0.00271771	1	0.0,0.349	0.826	up
MEGF8	chr19	+	42862938	42863106	42862295	42862459	42863249	42863394	0	13	14,14	25,26	298	149	0.000149438	0.00951433	0	0.219,0.212	-0.215	down
ACAD10	chr12	+	112191575	112191719	112186976	112187149	112193471	112193549	56	5	57,59	0,0	293	149	0.000439006	0.0197729	0.851	1.0,1.0	-0.149	no_change
LETMD1	chr12	+	51447594	51447643	51445874	51445990	51450132	51450285	3	1	1,0	2,3	198	149	0.000509368	0.021763	0.693	0.273,0.0	0.556	up
RHOT2	chr16	+	719552	719606	718655	718699	720122	720175	135	1	245,197	21,5	203	149	0.00162571	0.0451945	0.99	0.895,0.967	0.059	no_change
ATP9B	chr18	+	76973961	76974038	76966936	76967012	77013380	77013541	2	0	2,6	2,2	226	149	0.000882594	0.0314074	1	0.397,0.664	0.47	up
NBPF8	chr1	+	144821920	144822084	144817965	144818017	144823127	144823179	9	3	25,19	0,0	298	149	0.000278823	0.0147235	0.6	1.0,1.0	-0.4	down
CFDP1	chr16	-	75448475	75448593	75446432	75446652	75467186	75467401	312	10	527,488	0,0	267	149	0.000180781	0.0109575	0.946	1.0,1.0	-0.054	no_change
BAZ1A	chr14	-	35295218	35295362	35280140	35280242	35331249	35331528	14	4	57,52	0,0	293	149	3.03096e-05	0.00269691	0.64	1.0,1.0	-0.36	down
TRIQK	chr8	-	93933730	93933888	93929156	93929238	93966633	93966792	4	1	0,1	9,9	298	149	2.73641e-05	0.00252562	0.667	0.0,0.053	0.641	up
PAQR3	chr4	-	79856274	79856330	79851323	79851479	79860193	79860592	9	0	7,12	6,4	205	149	0.000585718	0.0239691	1	0.459,0.686	0.427	up
MCM3AP-AS1	chr21	+	47650240	47650441	47649144	47649180	47660747	47660933	1	0	1,0	1,5	298	149	3.02681e-08	2.44767e-05	1	0.333,0.0	0.834	up
MCM3AP-AS1	chr21	+	47656137	47656240	47649144	47649180	47660747	47662901	2	0	5,4	1,5	252	149	0.000925833	0.0322611	1	0.747,0.321	0.466	up
PTCH2	chr1	-	45294828	45294984	45294653	45294746	45295073	45295205	2	2	16,10	0,0	298	149	0.000773363	0.0288286	0.333	1.0,1.0	-0.667	down
IP6K2	chr3	-	48732126	48732257	48730880	48731673	48732522	48732851	54	56	92,73	36,37	280	149	0.00125947	0.0390261	0.339	0.576,0.512	-0.205	down
IP6K2	chr3	-	48732126	48732257	48731891	48731958	48732522	48732851	26	6	43,29	0,2	280	149	0.000673081	0.0263225	0.698	1.0,0.885	-0.245	down
ANO10	chr3	-	43618183	43618753	43607144	43607219	43640023	43640158	1	0	1,1	1,2	298	149	0.000110505	0.0076011	1	0.333,0.2	0.734	up
DOCK9	chr13	-	99497582	99497626	99489747	99489863	99500845	99500893	0	2	2,1	0,0	193	149	6.65155e-07	0.000208098	0	1.0,1.0	-1	down
EIF3H	chr8	-	117668094	117668244	117658709	117658842	117767904	117768062	9	4	14,15	0,0	298	149	2.3607e-05	0.00229722	0.529	1.0,1.0	-0.471	down
DCAF1	chr3	-	51526404	51526504	51517734	51517852	51533888	51534031	4	0	1,4	4,3	249	149	6.4596e-05	0.00503883	1	0.13,0.444	0.713	up
DCAF1	chr3	-	51530749	51530796	51517734	51517852	51533888	51534031	4	0	4,2	4,3	196	149	0.00033032	0.0164854	1	0.432,0.336	0.616	up
SLC35D2	chr9	-	99084279	99084362	99082991	99083623	99086372	99086451	62	0	71,74	3,12	232	149	0.000593548	0.0241875	1	0.938,0.798	0.132	no_change
HNRNPA3	chr2	+	178084135	178086704	178083974	178084042	178086787	178088687	841	162	676,462	211,188	298	149	0.000140007	0.00905254	0.722	0.616,0.551	0.138	no_change
ZNF195	chr11	-	3381949	3382018	3379156	3381795	3392204	3392300	4	4	0,2	13,14	218	149	0.00158779	0.044593	0.406	0.0,0.089	0.362	up
ZNF195	chr11	-	3382972	3383119	3379156	3381795	3392204	3392300	30	4	16,17	13,14	296	149	0.000416629	0.019002	0.791	0.383,0.379	0.41	up
ZNF195	chr11	-	3383775	3383832	3382972	3383119	3392204	3392300	3	5	6,7	1,0	206	149	3.32678e-05	0.00289871	0.303	0.813,1.0	-0.603	down
PPOX	chr1	+	161137128	161137276	161136889	161137024	161139449	161139510	6	3	1,4	0,0	297	149	0.00019275	0.0113528	0.501	1.0,1.0	-0.499	down
PPOX	chr1	+	161137144	161137276	161136889	161137024	161139449	161139510	2	3	1,1	0,0	281	149	1.72717e-05	0.00190614	0.261	1.0,1.0	-0.739	down
PPOX	chr1	+	161137160	161137276	161136889	161137024	161139449	161139510	11	3	16,20	0,0	265	149	0.000693518	0.0267266	0.673	1.0,1.0	-0.327	down
CKAP2L	chr2	-	113520079	113520146	113513553	113514791	113522138	113522186	0	2	9,2	0,0	216	149	6.72298e-07	0.000208098	0	1.0,1.0	-1	down
MAGI2-AS3	chr7	+	79084201	79084323	79083275	79083560	79088162	79088315	46	5	41,70	1,0	271	149	0.000816992	0.0299763	0.835	0.958,1.0	-0.144	no_change
GTF2I	chr7	+	74157787	74157859	74152386	74152445	74159096	74159280	121	11	112,42	27,19	221	149	0.000977729	0.0333897	0.881	0.737,0.598	0.214	up
THRB	chr3	-	24359848	24359985	24338716	24338862	24378790	24378862	1	0	0,1	3,2	286	149	3.02846e-08	2.44767e-05	1	0.0,0.207	0.896	up
BAALC-AS1	chr8	-	104178052	104178524	104169217	104169266	104184163	104184368	40	4	29,24	0,0	298	149	0.0015286	0.0437757	0.833	1.0,1.0	-0.167	down
ABHD18	chr4	+	128922870	128922915	128905493	128905578	128930074	128930153	2	1	0,0	3,1	194	149	0.00104972	0.035051	0.606	0.0,0.0	0.606	up
ABHD18	chr4	+	128922870	128922915	128910875	128910976	128930074	128930153	1	0	0,1	8,7	194	149	2.63511e-05	0.00245741	1	0.0,0.099	0.951	up
ASAP2	chr2	+	9458652	9458727	9437428	9437574	9460416	9460466	19	0	40,51	14,9	224	149	0.000377975	0.0176809	1	0.655,0.79	0.277	up
ASAP2	chr2	+	9484859	9484929	9484660	9484764	9490936	9491024	6	3	7,19	0,0	219	149	0.000285497	0.0149943	0.576	1.0,1.0	-0.424	down
MDH1	chr2	+	63821621	63821720	63816096	63816180	63824532	63824708	237	0	295,355	25,0	248	149	0.000432737	0.0195808	1	0.876,1.0	0.062	no_change
FANCB	chrX	-	14862977	14863408	14862624	14862862	14868626	14868796	12	3	11,10	0,0	298	149	0.000808383	0.0297302	0.667	1.0,1.0	-0.333	down
SMN1	chr5	+	69365061	69365157	69363120	69363273	69366467	69366578	19	5	34,33	0,1	245	149	0.0001332	0.00872883	0.698	1.0,0.953	-0.278	down
SMN1	chr5	+	69372347	69372401	69366467	69366578	69372845	69373418	44	5	37,40	19,20	203	149	0.000884062	0.0314074	0.866	0.588,0.595	0.275	up
MYL6	chr12	+	56554409	56554454	56554026	56554104	56555170	56555363	555	758	116,138	375,404	194	149	9.01347e-08	5.24512e-05	0.36	0.192,0.208	0.16	up
TBL1XR1	chr3	-	176797614	176797733	176782707	176782810	176816253	176816329	0	10	9,4	3,10	268	149	0.000301552	0.0155017	0	0.625,0.182	-0.403	down
TBL1XR1	chr3	-	176797614	176797733	176782707	176782810	176914908	176915270	0	1	8,3	1,3	268	149	0.00109951	0.0355467	0	0.816,0.357	-0.587	down
TBL1XR1	chr3	-	176849150	176849237	176816253	176816329	176914127	176914266	2	0	0,0	2,2	236	149	3.50544e-06	0.000713246	1	0.0,0.0	1	up
PIFO	chr1	+	111889531	111889671	111889181	111889293	111891137	111891268	0	1	2,6	0,0	289	149	7.51938e-06	0.00116374	0	1.0,1.0	-1	down
ALDH18A1	chr10	-	97397043	97397193	97393247	97393406	97413046	97413162	0	3	2,3	0,0	298	149	2.6962e-08	2.37723e-05	0	1.0,1.0	-1	down
NAP1L1	chr12	-	76462688	76462774	76461150	76461253	76478346	76478465	363	0	598,669	20,16	235	149	0.000214364	0.0121819	1	0.95,0.964	0.043	no_change
NAP1L1	chr12	-	76467982	76468019	76461150	76461253	76478346	76478465	8	0	4,5	20,16	186	149	9.47544e-08	5.30188e-05	1	0.138,0.2	0.831	up
UPK3BL2	chr7	-	102183971	102184567	102181947	102182109	102185152	102185235	6	0	3,2	2,15	298	149	1.22366e-05	0.00154128	1	0.429,0.063	0.754	up
GRB10	chr7	-	50778571	50778687	50771517	50771605	50799968	50800065	27	21	12,13	43,32	265	149	0.000357222	0.0172654	0.42	0.136,0.186	0.259	up
GRB10	chr7	-	50778571	50778687	50771517	50771605	50850120	50850593	26	0	12,12	3,3	265	149	0.00112467	0.0359994	1	0.692,0.692	0.308	up
GNG7	chr19	-	2520605	2520723	2511216	2515145	2555146	2555186	223	2	301,351	15,25	267	149	0.000200443	0.0115716	0.984	0.918,0.887	0.081	no_change
ZNF248	chr10	-	38092760	38092871	38062495	38065503	38121952	38122044	0	1	1,3	0,0	260	149	1.84104e-05	0.00198396	0	1.0,1.0	-1	down
SENP7	chr3	-	101117704	101117899	101090851	101090970	101136436	101136634	12	0	38,36	6,15	298	149	0.000942202	0.032572	1	0.76,0.545	0.347	up
TMEM18	chr2	-	675757	676238	675509	675630	677288	677406	18	26	28,24	13,5	298	149	0.00125512	0.0389329	0.257	0.519,0.706	-0.356	down
CRELD2	chr22	+	50315944	50316091	50315232	50315409	50316259	50316355	3	119	11,17	92,123	296	149	0.000942263	0.032572	0.013	0.057,0.065	-0.048	no_change
NAPB	chr20	-	23375775	23375822	23375558	23375636	23377708	23377825	1	6	5,2	1,0	196	149	8.05316e-06	0.00119193	0.112	0.792,1.0	-0.784	down
NAPB	chr20	-	23377708	23377837	23375775	23375822	23383629	23383709	1	0	5,2	1,3	278	149	0.000299658	0.0154589	1	0.728,0.263	0.504	up
CYLD	chr16	+	50778640	50778777	50776672	50776752	50783486	50784113	3	1	0,0	3,2	286	149	0.000203718	0.0117142	0.61	0.0,0.0	0.61	up
OSBPL11	chr3	-	125286237	125286439	125282541	125282687	125295032	125295209	20	3	41,38	0,0	298	149	0.0018051	0.0486837	0.769	1.0,1.0	-0.231	down
RAD52	chr12	-	1045972	1046048	1042140	1042242	1058767	1058888	0	3	2,4	2,3	225	149	0.00151258	0.0436511	0	0.398,0.469	-0.433	down
HJURP	chr2	-	234761210	234761266	234749254	234750851	234763029	234763181	1	0	1,1	15,1	205	149	3.1221e-05	0.00275275	1	0.046,0.421	0.766	up
FAM72C	chr1	-	143906011	143906136	143896524	143897641	143910077	143910155	49	0	81,101	11,7	274	149	0.00070893	0.0272124	1	0.8,0.887	0.156	up
PRKD2	chr19	-	47217119	47217258	47214163	47214295	47219387	47219792	16	7	79,77	4,6	288	149	0.00140325	0.0416699	0.542	0.911,0.869	-0.348	down
WASHC2C	chr10	+	46237424	46237521	46235520	46235694	46238837	46238931	3	3	0,0	4,7	246	149	0.00079229	0.0292544	0.377	0.0,0.0	0.377	up
SLCO4A1	chr20	+	61297731	61297927	61296285	61296440	61299096	61299262	203	14	288,297	7,2	298	149	0.000418109	0.019038	0.879	0.954,0.987	-0.091	no_change
CACNB1	chr17	-	37341383	37341403	37341036	37341117	37342748	37342825	1	0	2,2	7,1	169	149	0.000364222	0.0173934	1	0.201,0.638	0.581	up
RARS2	chr6	-	88251635	88251712	88240501	88240660	88265125	88265223	42	0	52,40	5,14	226	149	0.000102958	0.00721844	1	0.873,0.653	0.237	up
RARS2	chr6	-	88255333	88255417	88240501	88240660	88265125	88265223	3	0	2,4	5,14	233	149	0.000133829	0.00875028	1	0.204,0.154	0.821	up
RARS2	chr6	-	88262748	88262910	88240501	88240660	88265125	88265223	6	0	0,2	5,14	298	149	3.42645e-08	2.69449e-05	1	0.0,0.067	0.967	up
AHCYL2	chr7	+	129040130	129040225	129037062	129037165	129043219	129043326	33	4	43,46	0,0	244	149	0.000997359	0.0338613	0.834	1.0,1.0	-0.166	down
KRIT1	chr7	-	91874740	91874909	91874215	91874485	91875219	91875414	1	0	1,0	2,2	298	149	7.1072e-08	4.59536e-05	1	0.2,0.0	0.9	up
EPB41L5	chr2	+	120859164	120859267	120858274	120858390	120861635	120866050	6	2	0,0	9,12	252	149	2.0529e-07	9.1894e-05	0.639	0.0,0.0	0.639	up
EPB41L5	chr2	+	120859164	120859295	120858274	120858390	120861635	120866050	5	2	1,1	9,12	280	149	0.000191284	0.011346	0.571	0.056,0.042	0.522	up
LOC105370401	chr14	-	22896680	22896814	22886614	22887925	22901657	22901745	1048	1072	621,512	945,868	283	149	0.000871701	0.0312421	0.34	0.257,0.237	0.093	no_change
ZNF320	chr19	-	53397031	53397180	53394481	53394599	53400772	53400888	1	0	0,4	1,2	298	149	0.00144561	0.0425723	1	0.0,0.5	0.75	up
RHOBTB1	chr10	-	62670644	62670748	62652567	62652753	62671108	62671310	2	4	10,11	1,0	253	149	9.74689e-06	0.00130707	0.227	0.855,1.0	-0.701	down
PUDP	chrX	-	7035006	7035075	7023660	7023879	7066093	7066194	4	6	0,0	11,11	218	149	0.000206311	0.0118166	0.313	0.0,0.0	0.313	up
PARP11	chr12	-	3973001	3973123	3939055	3939184	3982377	3982565	5	3	8,4	0,0	271	149	0.000139091	0.00903345	0.478	1.0,1.0	-0.522	down
PFKFB4	chr3	-	48581012	48581079	48577129	48577204	48587296	48587393	157	0	229,105	16,0	216	149	0.00135228	0.0408275	1	0.908,1.0	0.046	no_change
PGS1	chr17	+	76392388	76392466	76388556	76388746	76394332	76394432	33	1	36,39	12,12	227	149	0.000469884	0.020811	0.956	0.663,0.681	0.284	up
CNIH1	chr14	-	54898825	54898938	54896978	54897122	54903086	54903155	379	3	424,342	19,11	262	149	0.000932773	0.0323866	0.986	0.927,0.946	0.049	no_change
PHYKPL	chr5	-	177658405	177658524	177656940	177657100	177658669	177658867	12	3	26,22	0,1	268	149	0.00182422	0.0487844	0.69	1.0,0.924	-0.272	down
APP	chr21	-	27369674	27369731	27354656	27354790	27372329	27372497	212	460	219,267	952,1150	206	149	1.10914e-05	0.00142921	0.25	0.143,0.144	0.107	no_change
AK2	chr1	-	33486991	33487062	33480122	33480195	33487193	33487304	172	30	294,281	19,21	220	149	0.00139812	0.0416699	0.795	0.913,0.901	-0.112	no_change
PLEKHM2	chr1	+	16047823	16047883	16046228	16046415	16051811	16052040	13	0	44,45	37,34	209	149	6.37975e-06	0.00109837	1	0.459,0.485	0.528	up
MFSD13A	chr10	+	104225738	104225844	104221151	104221207	104228711	104228954	6	0	10,11	8,8	255	149	0.000335446	0.0165895	1	0.422,0.446	0.566	up
EEF1D	chr8	-	144668388	144668460	144663398	144663498	144668898	144669019	1729	317	2022,1642	608,564	221	149	6.59605e-05	0.00511783	0.786	0.692,0.662	0.109	no_change
EEF1D	chr8	-	144671160	144672251	144668898	144669019	144679048	144679585	9	1	2,0	8,8	298	149	2.8479e-07	0.000114826	0.818	0.111,0.0	0.762	up
EEF1D	chr8	-	144676062	144676241	144674816	144674830	144679048	144679585	0	2	3,1	0,0	298	149	3.20677e-07	0.000126087	0	1.0,1.0	-1	down
SYP	chrX	-	49054173	49054298	49049728	49049920	49055426	49055492	61	0	49,21	4,4	274	149	0.000914465	0.0320956	1	0.869,0.741	0.195	up
C2orf80	chr2	-	209051669	209051785	209047688	209047771	209054676	209054754	2	0	0,3	1,2	265	149	0.000867353	0.0312041	1	0.0,0.458	0.771	up
MOCS1	chr6	-	39876830	39876878	39871945	39874893	39877578	39877699	0	1	10,10	2,1	197	149	0.000751646	0.0281466	0	0.791,0.883	-0.837	down
TMX3	chr18	-	66368981	66369027	66367641	66367722	66377257	66377381	54	0	70,49	9,3	195	149	0.00129564	0.039682	1	0.856,0.926	0.109	no_change
FHOD3	chr18	+	34267090	34267141	34261398	34261533	34273171	34273386	5	1	1,1	6,3	200	149	0.000326354	0.0163155	0.788	0.11,0.199	0.634	up
VEZT	chr12	+	95650325	95650398	95645715	95645847	95650929	95651015	3	2	3,2	0,0	222	149	0.00166127	0.045773	0.502	1.0,1.0	-0.498	down
GNAS	chr20	+	57473995	57474040	57470666	57470739	57478582	57478640	738	1593	574,532	1871,2112	194	149	0.000151227	0.00958628	0.262	0.191,0.162	0.086	no_change
GNAS	chr20	+	57473995	57474040	57470666	57470739	57478585	57478640	2338	1041	1960,1946	1504,1729	194	149	2.07374e-06	0.00049457	0.633	0.5,0.464	0.151	up
SNHG6	chr8	-	67834848	67834960	67834558	67834627	67837671	67837776	1662	33	2530,2153	19,10	261	149	3.72804e-05	0.0032092	0.966	0.987,0.992	-0.024	no_change
LTBP1	chr2	+	33498722	33498848	33488360	33488459	33500031	33500157	7	5	22,45	1,1	275	149	4.80088e-05	0.00397967	0.431	0.923,0.961	-0.511	down
C1orf61	chr1	-	156376871	156376989	156374043	156374393	156377633	156377767	233	210	98,118	171,183	267	149	0.000666212	0.0261241	0.382	0.242,0.265	0.129	no_change
C1orf61	chr1	-	156383204	156383289	156376871	156376989	156384445	156384545	11	3	10,10	0,0	234	149	0.00118691	0.0374106	0.7	1.0,1.0	-0.3	down
C1orf61	chr1	-	156383847	156384090	156374047	156374393	156384445	156384545	176	1659	151,132	658,628	298	149	5.44575e-06	0.000982092	0.05	0.103,0.095	-0.049	no_change
C1orf61	chr1	-	156383847	156384090	156377633	156377767	156384445	156384545	174	493	152,127	260,164	298	149	0.000191097	0.011346	0.15	0.226,0.279	-0.103	no_change
C1orf61	chr1	-	156384445	156384545	156374043	156374393	156396589	156396664	4092	1691	1953,1579	1183,1273	249	149	8.41315e-05	0.00621292	0.592	0.497,0.426	0.13	no_change
C1orf61	chr1	-	156387703	156387826	156386560	156386656	156391346	156391561	0	1	2,2	0,0	272	149	1.75551e-05	0.00192024	0	1.0,1.0	-1	down
C1orf61	chr1	-	156396589	156396664	156377633	156377767	156399167	156399218	214	0	131,66	14,0	224	149	0.00011198	0.00763037	1	0.862,1.0	0.069	no_change
LOC374443	chr12	+	9809163	9809245	9808468	9808575	9809516	9811010	6	8	13,17	0,2	231	149	9.76918e-06	0.00130707	0.326	1.0,0.846	-0.597	down
LOC374443	chr12	+	9809163	9809293	9808468	9808575	9809516	9811010	4	8	15,17	0,2	279	149	1.25115e-06	0.000335138	0.211	1.0,0.819	-0.699	down
ELAC2	chr17	-	12908305	12908418	12906795	12906891	12909069	12909142	38	4	61,93	0,0	262	149	0.00100375	0.0340388	0.844	1.0,1.0	-0.156	down
CHST8	chr19	+	34158672	34158749	34112858	34113202	34180081	34180297	6	1	2,2	12,19	226	149	1.80178e-05	0.00194887	0.798	0.099,0.065	0.716	up
ZNF300	chr5	-	150282890	150282945	150282702	150282744	150283425	150283539	1	16	7,5	1,10	204	149	0.00138732	0.0415709	0.044	0.836,0.268	-0.508	down
TNRC6A	chr16	+	24804793	24804970	24800552	24803138	24805864	24806040	7	0	7,9	6,11	298	149	8.05062e-05	0.00601518	1	0.368,0.29	0.671	up
C6orf52	chr6	-	10685081	10685156	10683419	10683465	10687198	10687397	2	0	1,7	2,2	224	149	0.000718252	0.0274616	1	0.25,0.7	0.525	up
FBXL13	chr7	-	102669046	102669195	102667895	102668005	102669797	102669865	0	1	2,7	0,0	298	149	7.27002e-06	0.0011558	0	1.0,1.0	-1	down
SUCO	chr1	+	172522399	172522510	172520651	172520766	172525008	172525163	9	0	23,24	4,11	260	149	0.00152476	0.0437088	1	0.767,0.556	0.339	up
CYP39A1	chr6	-	46607230	46607345	46605565	46605715	46609899	46610035	2	2	4,4	0,0	264	149	0.000449253	0.0200722	0.361	1.0,1.0	-0.639	down
SEC16A	chr9	-	139340096	139340171	139339503	139339563	139341306	139341401	63	13	83,126	6,4	224	149	0.00109371	0.0354933	0.763	0.902,0.954	-0.165	down
FAM189B	chr1	-	155221292	155221392	155220885	155220955	155223415	155223523	69	0	102,126	15,2	249	149	0.00151521	0.0436511	1	0.803,0.974	0.111	no_change
SAP30BP	chr17	+	73667895	73667943	73664595	73664705	73689519	73689562	114	2	107,100	13,21	197	149	2.39986e-05	0.00231981	0.977	0.862,0.783	0.154	up
HEXD	chr17	+	80398138	80398210	80397506	80397589	80398872	80398951	4	5	0,0	2,3	221	149	0.000266094	0.0143535	0.35	0.0,0.0	0.35	up
ABCC4	chr13	-	95840706	95840796	95838954	95839146	95847089	95847191	15	0	8,24	6,4	239	149	0.000732435	0.027821	1	0.454,0.789	0.378	up
CDKN2B-AS1	chr9	+	22065660	22065756	22063942	22064017	22077677	22077889	0	1	1,2	0,1	245	149	0.000181896	0.0109575	0	1.0,0.549	-0.774	down
SENP5	chr3	+	196654666	196654750	196630403	196630481	196656503	196656554	10	0	8,8	6,2	233	149	0.000689379	0.0266377	1	0.46,0.719	0.41	up
NSD2	chr4	+	1941380	1941505	1936870	1936989	1952798	1952930	11	0	28,31	13,7	274	149	0.000663815	0.0260903	1	0.539,0.707	0.377	up
PITPNM3	chr17	-	6371544	6371661	6367974	6368091	6373579	6373728	0	1	6,5	0,0	266	149	8.11114e-06	0.00119193	0	1.0,1.0	-1	down
FCRLB	chr1	+	161696492	161696783	161695610	161695877	161697036	161697933	10	0	3,1	2,1	298	149	0.00154997	0.0439981	1	0.429,0.333	0.619	up
FCRLB	chr1	+	161696596	161696783	161695610	161695877	161697036	161697933	10	0	3,1	2,1	298	149	0.00154997	0.0439981	1	0.429,0.333	0.619	up
FCRLB	chr1	+	161696637	161696783	161695610	161695877	161697036	161697933	10	0	3,1	2,1	295	149	0.00160176	0.0448084	1	0.431,0.336	0.617	up
CLHC1	chr2	-	55436539	55436652	55433405	55433512	55436765	55436967	2	0	4,1	3,1	262	149	0.00145468	0.0427961	1	0.431,0.363	0.603	up
ARMC8	chr3	+	137907242	137907372	137906089	137906441	137928658	137928735	0	10	1,10	6,11	279	149	0.00132136	0.0402308	0	0.082,0.327	-0.205	down
PIK3CB	chr3	-	138515304	138515409	138478014	138478201	138553536	138553770	9	0	7,5	3,3	254	149	0.000533833	0.0224457	1	0.578,0.494	0.464	up
PRKDC	chr8	-	48694722	48694815	48691564	48691654	48694938	48695159	573	35	624,591	75,102	242	149	6.22652e-05	0.00491483	0.91	0.837,0.781	0.101	no_change
PVT1	chr8	+	129082405	129082518	129001407	129001537	129108763	129108900	30	0	27,36	7,8	262	149	0.000104685	0.00732192	1	0.687,0.719	0.297	up
NFU1	chr2	-	69650713	69650849	69646669	69646736	69659033	69659137	212	5	150,160	30,12	285	149	8.96041e-05	0.00648538	0.957	0.723,0.875	0.158	up
TMEM59	chr1	-	54512939	54513045	54511158	54511459	54519028	54519246	349	1	383,382	6,20	255	149	0.000323619	0.0162684	0.995	0.974,0.918	0.049	no_change
PPP2R3C	chr14	-	35585815	35585943	35579730	35579835	35591107	35591748	104	20	64,73	31,51	277	149	0.000171727	0.010497	0.737	0.526,0.435	0.256	up
XRRA1	chr11	-	74656062	74656130	74647928	74648113	74659972	74660136	0	2	1,4	0,0	217	149	4.34633e-07	0.000154123	0	1.0,1.0	-1	down
RABGAP1L	chr1	+	174927027	174927310	174926593	174926686	174938413	174938524	6	0	5,6	4,1	298	149	0.0007441	0.027972	1	0.385,0.75	0.432	up
AGBL3	chr7	+	134674000	134674061	134672625	134672747	134701802	134701910	1	0	2,0	1,3	210	149	2.0814e-05	0.00213414	1	0.587,0.0	0.707	up
AGBL3	chr7	+	134678243	134678429	134672639	134672747	134701802	134701910	1	0	0,0	1,3	298	149	2.76387e-05	0.00253683	1	0.0,0.0	1	up
HES4	chr1	-	935071	935167	934905	934993	935245	935477	239	21	249,282	5,6	245	149	9.25975e-05	0.00665238	0.874	0.968,0.966	-0.093	no_change
KLHL8	chr4	-	88106402	88106723	88104354	88104541	88116475	88116842	1	0	12,3	2,4	298	149	0.00136794	0.0410679	1	0.75,0.273	0.488	up
DENND1A	chr9	-	126519981	126520101	126438998	126439068	126554865	126554909	15	3	31,29	0,0	269	149	0.001093	0.0354933	0.735	1.0,1.0	-0.265	down
TRAF3IP2-AS1	chr6	+	111895823	111896005	111804674	111804868	111897564	111897673	23	14	69,53	6,5	298	149	3.70853e-05	0.00320188	0.451	0.852,0.841	-0.396	down
MAP7	chr6	-	136704808	136704919	136698892	136699006	136709530	136709648	1	3	4,8	0,0	260	149	3.29368e-06	0.000689446	0.16	1.0,1.0	-0.84	down
FAT3	chr11	+	92622354	92622414	92620165	92620279	92623021	92623057	3	5	2,5	1,0	209	149	0.000332481	0.0165365	0.3	0.588,1.0	-0.494	down
FAT3	chr11	+	92623021	92623057	92620165	92620279	92623656	92629639	9	4	3,2	50,36	185	149	8.88756e-08	5.24512e-05	0.644	0.046,0.043	0.6	up
ATXN1	chr6	-	16753463	16753578	16735225	16740149	16761528	16761691	2	0	6,0	4,2	264	149	6.84502e-05	0.00526885	1	0.458,0.0	0.771	up
CDKL3	chr5	-	133644264	133644418	133643691	133644157	133655048	133655188	1	4	6,2	0,0	298	149	1.0261e-07	5.42827e-05	0.111	1.0,1.0	-0.889	down
CDKL3	chr5	-	133647982	133648071	133643691	133644157	133655048	133655188	0	4	2,2	0,0	238	149	5.81925e-09	7.05487e-06	0	1.0,1.0	-1	down
PAM	chr5	+	102360834	102361038	102355493	102355547	102363885	102363942	168	74	238,227	25,43	298	149	3.9993e-06	0.000780964	0.532	0.826,0.725	-0.243	down
PTK2B	chr8	+	27180783	27180943	27179918	27180016	27183080	27183198	3	0	6,5	3,6	298	149	0.00108273	0.0354765	1	0.5,0.294	0.603	up
KCTD20	chr6	+	36446897	36447000	36410543	36410888	36449338	36449536	1	0	1,0	2,2	252	149	1.15472e-07	5.89434e-05	1	0.228,0.0	0.886	up
ZNF429	chr19	+	21688786	21688882	21688403	21688576	21712459	21712586	2	0	6,4	4,6	245	149	0.00181943	0.0487844	1	0.477,0.288	0.618	up
ZNF429	chr19	+	21711885	21711974	21688403	21688576	21712459	21712586	1	0	0,0	4,6	238	149	2.54139e-05	0.00239302	1	0.0,0.0	1	up
TRMT2B	chrX	-	100306239	100306722	100297030	100297301	100306805	100307100	5	3	4,6	0,1	298	149	0.00129435	0.039682	0.455	1.0,0.75	-0.42	down
TRMT2B	chrX	-	100306632	100306722	100297030	100297301	100306805	100307105	4	3	2,6	0,1	239	149	0.00129283	0.039682	0.454	1.0,0.789	-0.441	down
LRRC42	chr1	+	54413460	54413494	54412022	54412222	54417658	54418145	46	60	36,33	112,108	183	149	0.000863279	0.0312024	0.384	0.207,0.199	0.181	up
ABCD4	chr14	-	74754909	74754962	74754512	74754589	74755418	74755468	97	7	124,108	2,0	202	149	0.00103225	0.0347216	0.911	0.979,1.0	-0.079	no_change
ABCD4	chr14	-	74766250	74766378	74751971	74753519	74769577	74769637	7	0	11,5	4,3	277	149	0.00100797	0.0341022	1	0.597,0.473	0.465	up
ABCD4	chr14	-	74766852	74766971	74751971	74753519	74769577	74769637	18	0	10,17	4,3	268	149	0.00106784	0.0353049	1	0.582,0.759	0.33	up
KIAA1841	chr2	+	61300592	61300686	61298740	61298927	61304054	61304293	46	0	48,67	8,10	243	149	0.000124825	0.00831097	1	0.786,0.804	0.205	up
CCDC90B	chr11	-	82976906	82977021	82970134	82973008	82984689	82984743	215	0	197,232	6,11	264	149	0.000564464	0.023329	1	0.949,0.923	0.064	no_change
CCDC90B	chr11	-	82996169	82996254	82985681	82985783	82996915	82997450	0	3	2,2	0,0	234	149	5.1623e-08	3.66347e-05	0	1.0,1.0	-1	down
TSPAN12	chr7	-	120478830	120478966	120450516	120450624	120496751	120496887	1	4	4,2	0,0	285	149	1.34009e-07	6.49852e-05	0.116	1.0,1.0	-0.884	down
AMIGO2	chr12	-	47472924	47473031	47470229	47472848	47473244	47473742	3	0	6,0	3,2	256	149	8.06269e-05	0.00601518	1	0.538,0.0	0.731	up
AMIGO2	chr12	-	47472929	47473031	47470382	47472848	47473244	47473734	2	0	3,0	3,2	251	149	8.47122e-06	0.00122019	1	0.372,0.0	0.814	up
ARFIP2	chr11	-	6501552	6501653	6501201	6501298	6502460	6502561	100	6	190,177	0,1	250	149	0.000593138	0.0241875	0.909	1.0,0.991	-0.087	no_change
ARFIP2	chr11	-	6501552	6501693	6501201	6501298	6502460	6502561	134	6	228,192	0,1	290	149	0.0011151	0.0358113	0.92	1.0,0.99	-0.075	no_change
XRN1	chr3	-	142037433	142037536	142031439	142031600	142048275	142048457	6	4	14,23	0,0	252	149	9.79313e-06	0.00130707	0.47	1.0,1.0	-0.53	down
DST	chr6	-	56333779	56333797	56330875	56330993	56334680	56334755	97	4	100,114	26,47	167	149	5.76052e-07	0.000188324	0.956	0.774,0.684	0.227	up
DST	chr6	-	56482783	56485513	56479375	56482216	56489327	56489426	0	1	4,1	0,0	298	149	1.60789e-05	0.00183546	0	1.0,1.0	-1	down
SLC36A4	chr11	-	92917595	92917686	92915971	92916060	92918856	92918980	52	0	81,53	7,6	240	149	0.00109279	0.0354933	1	0.878,0.846	0.138	no_change
AP1B1	chr22	-	29725700	29725709	29723668	29724884	29726366	29726521	69	79	130,105	54,67	158	149	0.00118097	0.0373493	0.452	0.694,0.596	-0.193	down
LINC-PINT	chr7	-	130737183	130737314	130668811	130668868	130792478	130793562	10	4	25,21	0,0	280	149	2.95385e-05	0.00265736	0.571	1.0,1.0	-0.429	down
ZNF383	chr19	+	37710500	37710651	37709115	37709176	37715719	37715841	1	0	1,5	2,2	298	149	9.15489e-05	0.00659333	1	0.2,0.556	0.622	up
STK16	chr2	+	220111834	220111968	220111378	220111598	220112136	220112257	87	7	128,123	1,2	283	149	0.00154455	0.043969	0.867	0.985,0.97	-0.111	no_change
TLE4	chr9	+	82242288	82242363	82227570	82227633	82267504	82267709	0	1	3,6	1,3	224	149	0.00135337	0.0408275	0	0.666,0.571	-0.619	down
MYO5A	chr15	-	52641014	52641023	52638557	52638658	52643450	52643678	0	1	5,1	3,1	158	149	0.000793543	0.0292635	0	0.611,0.485	-0.548	down
CDC16	chr13	+	115027361	115027423	115024809	115024873	115028353	115028489	218	4	190,204	23,12	211	149	0.000391007	0.0181737	0.975	0.854,0.923	0.086	no_change
KHDRBS3	chr8	+	136657301	136657360	136594120	136594316	136659235	136659852	64	4	69,66	17,22	208	149	0.000825589	0.0302155	0.92	0.744,0.682	0.207	up
POMGNT1	chr1	-	46660224	46660323	46659945	46660073	46660515	46660633	127	14	253,298	7,6	248	149	0.000245189	0.013445	0.845	0.956,0.968	-0.117	no_change
EXD3	chr9	-	140246517	140246653	140245769	140245980	140247071	140247238	0	1	5,1	0,1	285	149	1.29755e-05	0.00159972	0	1.0,0.343	-0.671	down
CSGALNACT1	chr8	-	19315040	19315327	19297340	19297442	19315936	19316153	5	6	0,0	10,13	298	149	6.25715e-05	0.00491845	0.294	0.0,0.0	0.294	up
DHRS12	chr13	-	52345956	52346047	52342128	52343429	52348065	52348170	2	2	8,12	0,1	240	149	0.00188468	0.0498515	0.383	1.0,0.882	-0.558	down
KIF3A	chr5	-	132042142	132042151	132039154	132039311	132046650	132046749	0	1	5,6	0,2	158	149	9.10059e-05	0.00657049	0	1.0,0.739	-0.869	down
DDB2	chr11	+	47256307	47256485	47256123	47256223	47256820	47256963	335	14	445,600	7,3	298	149	0.000493419	0.0213795	0.923	0.969,0.99	-0.056	no_change
SAXO2	chr15	+	82555479	82555529	82555158	82555273	82557909	82558089	0	1	2,3	0,0	199	149	1.09406e-05	0.00142111	0	1.0,1.0	-1	down
SAXO2	chr15	+	82555699	82555779	82555158	82555273	82557013	82557230	0	1	1,5	1,0	229	149	4.57032e-06	0.000852424	0	0.394,1.0	-0.697	down
SAXO2	chr15	+	82555699	82555779	82555479	82555529	82557013	82557230	0	3	2,12	0,0	229	149	1.54915e-08	1.55428e-05	0	1.0,1.0	-1	down
SAXO2	chr15	+	82555699	82555779	82555479	82555529	82557909	82558089	0	2	3,6	3,0	229	149	0.000163096	0.0101616	0	0.394,1.0	-0.697	down
ENOX2	chrX	-	129843216	129843305	129837093	129837228	129917520	129917664	4	0	2,1	3,10	238	149	1.17728e-05	0.00148931	1	0.294,0.059	0.824	up
GEMIN2	chr14	+	39602864	39602923	39601161	39601272	39605643	39606177	96	10	102,92	1,0	208	149	1.17059e-05	0.00148731	0.873	0.986,1.0	-0.12	no_change
TTC23	chr15	-	99785593	99785715	99781569	99781764	99789621	99789786	6	5	44,29	5,1	271	149	0.00173846	0.0474061	0.398	0.829,0.941	-0.487	down
JMJD1C	chr10	-	64948927	64949206	64945974	64946143	64950653	64950868	74	5	85,108	0,0	298	149	0.00066279	0.0260903	0.881	1.0,1.0	-0.119	no_change
JMJD1C	chr10	-	64979637	64979743	64976966	64977091	65024410	65024524	1	0	2,1	3,5	255	149	0.000117946	0.00792554	1	0.28,0.105	0.807	up
RYK	chr3	-	133894773	133894883	133878080	133878217	133907680	133907767	0	1	3,1	0,0	259	149	1.84855e-05	0.0019847	0	1.0,1.0	-1	down
TNC	chr9	-	117808688	117808961	117804497	117804620	117835881	117836145	59	12	48,49	43,39	298	149	2.86738e-05	0.00260084	0.711	0.358,0.386	0.339	up
NEK11	chr3	+	130746773	130746846	130745720	130745850	130748456	130748722	4	0	2,0	1,2	222	149	0.0002276	0.0128587	1	0.573,0.0	0.714	up
WDR34	chr9	-	131399196	131399306	131398559	131398717	131402969	131403218	432	11	375,390	49,34	259	149	1.8467e-06	0.000451525	0.958	0.815,0.868	0.117	no_change
SUN1	chr7	+	888054	888252	882977	883157	889559	889670	62	0	89,94	13,11	298	149	4.46425e-05	0.0037541	1	0.774,0.81	0.208	up
SUN1	chr7	+	889156	889240	882977	883157	889559	889670	20	0	21,23	13,11	233	149	6.62752e-06	0.00112769	1	0.508,0.572	0.46	up
RAB1A	chr2	-	65316072	65316204	65313987	65315824	65325104	65325200	478	1	356,433	34,31	281	149	9.29445e-12	5.40863e-08	0.996	0.847,0.881	0.132	no_change
PDGFC	chr4	-	157782580	157782641	157771372	157771568	157891937	157892951	16	20	12,6	48,48	210	149	0.000840218	0.0304445	0.362	0.151,0.081	0.246	up
BDNF-AS	chr11	+	27605815	27605884	27561566	27561663	27661391	27661552	4	0	0,1	8,1	218	149	9.73807e-08	5.34602e-05	1	0.0,0.406	0.797	up
RABGEF1	chr7	+	66177153	66177211	66147152	66147245	66205143	66205779	2	0	6,2	1,4	207	149	0.0015529	0.044016	1	0.812,0.265	0.462	up
RGL1	chr1	+	183666537	183666647	183605243	183605636	183711260	183711424	6	0	8,5	8,12	259	149	5.35716e-05	0.00434183	1	0.365,0.193	0.721	up
DNM1L	chr12	+	32891197	32891230	32890798	32890876	32892997	32893174	11	11	20,34	4,6	182	149	0.00156837	0.0443042	0.45	0.804,0.823	-0.363	down
RAB2B	chr14	-	21943025	21943093	21936828	21936911	21944686	21944758	23	4	55,53	0,0	217	149	0.00039419	0.0182342	0.798	1.0,1.0	-0.202	down
KCNQ2	chr20	-	62073758	62073884	62070950	62071061	62103520	62104008	2248	26	1861,1800	63,44	275	149	0.000106721	0.00739255	0.979	0.941,0.957	0.03	no_change
KCNQ2	chr20	-	62078099	62078190	62070950	62071061	62103520	62104008	755	26	655,762	63,44	240	149	0.00112721	0.0360016	0.947	0.866,0.915	0.056	no_change
SEPTIN6	chrX	-	118759297	118759342	118750907	118754014	118763280	118763471	1	4	4,13	0,0	194	149	3.49897e-07	0.000132215	0.161	1.0,1.0	-0.839	down
BEND7	chr10	-	13488484	13488541	13483087	13483750	13489265	13489316	0	5	6,2	1,4	206	149	0.000505307	0.0216612	0	0.813,0.266	-0.539	down
UNK	chr17	+	73787840	73788100	73780919	73781065	73805840	73806050	32	13	36,13	76,44	298	149	1.02891e-06	0.000299372	0.552	0.191,0.129	0.392	up
ZNF419	chr19	+	58001498	58001553	57999117	57999351	58002835	58002965	2	0	7,2	4,7	204	149	0.00121833	0.0380757	1	0.561,0.173	0.633	up
ZNF419	chr19	+	58001514	58001553	57999117	57999351	58002835	58002965	11	0	22,9	4,7	188	149	0.00118451	0.0373803	1	0.813,0.505	0.341	up
PCDH15	chr10	-	56138541	56138702	56128879	56129035	56423931	56424050	4	0	0,2	6,0	298	149	0.00105078	0.035051	1	0.0,1.0	0.5	up
RPL17	chr18	-	47018105	47018203	47017901	47017954	47018627	47018835	40	240	93,90	220,193	247	149	8.10058e-06	0.00119193	0.091	0.203,0.22	-0.121	no_change
RPL17	chr18	-	47018105	47018203	47017901	47017954	47018644	47018834	37	71	80,76	35,49	247	149	4.19734e-06	0.000808786	0.239	0.58,0.483	-0.292	down
VDAC2	chr10	+	76970299	76970474	76969911	76969970	76970891	76970947	6	3	3,3	0,0	298	149	0.000187352	0.0112164	0.5	1.0,1.0	-0.5	down
FUBP1	chr1	-	78434705	78434768	78433848	78433887	78435608	78435699	9	74	45,41	95,111	212	149	0.000368933	0.0174234	0.079	0.25,0.206	-0.149	no_change
UCKL1	chr20	-	62573822	62573842	62572462	62572561	62575749	62575811	1	23	12,19	23,15	169	149	3.78876e-05	0.00325185	0.037	0.315,0.528	-0.385	down
UCKL1	chr20	-	62573822	62573845	62572462	62572561	62575749	62575811	0	23	6,4	23,15	172	149	0.000874294	0.0312512	0	0.184,0.188	-0.186	down
EPB41L2	chr6	-	131199243	131199390	131190702	131191266	131206235	131206408	8	11	4,2	71,80	296	149	7.02055e-06	0.0011558	0.268	0.028,0.012	0.248	up
EPB41L2	chr6	-	131201283	131201346	131190702	131191266	131206235	131206408	10	11	0,1	71,80	212	149	1.69286e-10	5.47283e-07	0.39	0.0,0.009	0.386	up
EPB41L2	chr6	-	131201283	131201346	131199243	131199390	131206235	131206408	18	1	2,1	4,2	212	149	5.83855e-05	0.00465421	0.927	0.26,0.26	0.667	up
LRRC17	chr7	+	102582736	102582789	102579876	102580032	102584656	102585556	25	81	6,8	64,90	202	149	0.000566748	0.0233902	0.185	0.065,0.062	0.121	no_change
PDP2	chr16	+	66916917	66917005	66914417	66914567	66918133	66925002	0	4	1,2	0,1	237	149	0.000155181	0.00979426	0	1.0,0.557	-0.778	down
STON2	chr14	-	81790360	81790531	81743244	81745083	81837331	81837529	4	0	2,0	5,2	298	149	1.27502e-06	0.000335138	1	0.167,0.0	0.916	up
RPUSD1	chr16	-	837555	837645	837353	837477	838255	838381	42	8	47,65	0,0	239	149	1.13707e-06	0.000318117	0.766	1.0,1.0	-0.234	down
RPUSD1	chr16	-	837555	837744	837343	837477	838255	838381	78	8	101,110	0,0	298	149	3.7974e-06	0.000756775	0.83	1.0,1.0	-0.17	down
RPUSD1	chr16	-	837603	837744	837353	837477	838255	838381	29	8	37,31	0,0	290	149	4.5025e-07	0.000154123	0.651	1.0,1.0	-0.349	down
FAM49B	chr8	-	130891634	130891717	130883620	130883742	130915557	130915596	164	20	185,188	84,114	232	149	1.35682e-08	1.4499e-05	0.84	0.586,0.514	0.29	up
TGDS	chr13	-	95243110	95243197	95235347	95235490	95244494	95244563	7	0	21,16	10,4	236	149	0.00160136	0.0448084	1	0.57,0.716	0.357	up
CRPPA	chr7	-	16415716	16415866	16348147	16348252	16445685	16445962	1	0	0,1	2,0	298	149	0.00120711	0.037888	1	0.0,1.0	0.5	up
MCM3	chr6	-	52130032	52130183	52128812	52129584	52130872	52130942	103	307	237,200	292,267	298	149	1.70711e-06	0.00042819	0.144	0.289,0.272	-0.136	no_change
MCM3	chr6	-	52130032	52130206	52128812	52129584	52130872	52130942	53	307	105,95	292,267	298	149	0.000361026	0.0173627	0.079	0.152,0.151	-0.072	no_change
LZTFL1	chr3	-	45879418	45879543	45877081	45877276	45883480	45883611	25	9	68,50	3,1	274	149	4.62051e-05	0.00386317	0.602	0.925,0.965	-0.343	down
FYN	chr6	-	112020717	112020873	112017479	112017659	112021306	112021471	85	164	207,185	142,153	298	149	1.2408e-06	0.000335138	0.206	0.422,0.377	-0.193	down
FYN	chr6	-	112021306	112021471	112020717	112020873	112024087	112024237	148	54	145,154	140,161	298	149	1.65744e-06	0.000419346	0.578	0.341,0.324	0.245	up
RGS19	chr20	-	62708209	62708307	62707877	62707999	62710646	62710871	33	4	36,20	0,0	247	149	0.00136912	0.0410679	0.833	1.0,1.0	-0.167	down
CYP2U1	chr4	+	108866125	108866761	108852704	108853289	108868531	108868693	12	4	18,14	0,0	298	149	5.43587e-05	0.00438278	0.6	1.0,1.0	-0.4	down
CNOT2	chr12	+	70723202	70723350	70713077	70713144	70726546	70726626	40	5	88,75	2,0	297	149	0.0010349	0.0347307	0.801	0.957,1.0	-0.177	down
CNOT2	chr12	+	70726546	70726626	70713077	70713144	70729217	70729343	22	4	29,32	30,28	229	149	0.000918284	0.0321908	0.782	0.386,0.426	0.376	up
PRDM2	chr1	+	14099572	14099683	14075855	14075982	14142921	14143065	0	2	9,28	14,6	260	149	0.00149003	0.0435276	0	0.269,0.728	-0.498	down
PRDM2	chr1	+	14104912	14109326	14099572	14099683	14142921	14143065	10	0	9,17	7,17	298	149	2.20539e-05	0.00219378	1	0.391,0.333	0.638	up
BACH1	chr21	+	30677524	30677643	30671242	30671274	30693541	30693835	0	4	14,22	8,11	268	149	0.000150577	0.00956591	0	0.493,0.527	-0.51	down
DGLUCY	chr14	+	91614124	91614202	91611564	91611657	91623982	91624034	0	1	5,7	0,0	227	149	9.58083e-06	0.00130707	0	1.0,1.0	-1	down
CEPT1	chr1	+	111715735	111715880	111703776	111703918	111717500	111717585	21	46	0,5	61,55	294	149	1.30955e-07	6.45806e-05	0.188	0.0,0.044	0.166	up
TRMT11	chr6	+	126331523	126331785	126329802	126329891	126332070	126332563	0	1	1,1	0,0	298	149	4.36473e-06	0.000830041	0	1.0,1.0	-1	down
PRDM8	chr4	+	81117166	81117278	81115266	81115393	81117505	81117755	1	0	0,5	6,2	261	149	0.000106965	0.00739255	1	0.0,0.588	0.706	up
HNRNPM	chr19	+	8538547	8538592	8536209	8536311	8539050	8539128	501	28	443,458	46,68	194	149	0.000638754	0.025355	0.932	0.881,0.838	0.073	no_change
CRYBB2P1	chr22	+	25851678	25851807	25844053	25844251	25853225	25853368	275	0	288,166	9,8	278	149	0.000297389	0.0153691	1	0.945,0.918	0.069	no_change
COL25A1	chr4	-	109746351	109746378	109745037	109745383	109748290	109748344	0	1	11,2	0,1	176	149	2.67196e-06	0.000598025	0	1.0,0.629	-0.815	down
COL25A1	chr4	-	109753535	109753589	109738552	109738591	109762850	109762877	0	1	3,1	0,0	203	149	2.3956e-05	0.00231981	0	1.0,1.0	-1	down
COL25A1	chr4	-	109782082	109782127	109780811	109780889	109784474	109784543	0	1	2,2	0,0	194	149	2.51529e-05	0.0023835	0	1.0,1.0	-1	down
ARID1B	chr6	+	157357968	157358010	157256599	157256710	157405795	157406039	0	3	5,3	5,3	191	149	0.00122598	0.0382736	0	0.438,0.438	-0.438	down
MTA1	chr14	+	105915695	105915746	105905008	105905076	105916394	105916521	22	0	37,35	11,9	200	149	0.000166943	0.0102693	1	0.715,0.743	0.271	up
MTA1	chr14	+	105933043	105933079	105932762	105932915	105935803	105935835	283	32	265,250	106,103	185	149	9.99513e-09	1.11853e-05	0.877	0.668,0.662	0.212	up
SDR39U1	chr14	-	24910879	24911001	24909988	24910132	24911303	24911466	95	9	125,68	1,2	271	149	0.000922896	0.0322611	0.853	0.986,0.949	-0.115	no_change
SDR39U1	chr14	-	24910879	24911001	24909988	24910132	24911551	24911658	99	18	122,67	1,0	271	149	2.61721e-09	4.37315e-06	0.751	0.985,1.0	-0.241	down
SDR39U1	chr14	-	24911303	24911466	24909988	24910132	24911551	24911658	95	18	130,71	1,0	298	149	7.98545e-10	2.11223e-06	0.725	0.985,1.0	-0.267	down
SDR39U1	chr14	-	24911383	24911466	24909988	24910132	24911551	24911658	105	18	125,86	1,0	232	149	2.51171e-09	4.37315e-06	0.789	0.988,1.0	-0.205	down
NR2F1-AS1	chr5	-	92774408	92774447	92745061	92747215	92880500	92880621	7	4	7,10	0,0	188	149	6.23307e-05	0.00491483	0.581	1.0,1.0	-0.419	down
RTKN	chr2	-	74657742	74657804	74657591	74657645	74659593	74659793	70	5	72,105	0,0	211	149	0.00178431	0.0484293	0.908	1.0,1.0	-0.092	no_change
PPP1CB	chr2	+	29011523	29011675	29006772	29006844	29022064	29025806	246	0	315,354	11,14	298	149	0.000158844	0.00996058	1	0.935,0.927	0.069	no_change
BMP1	chr8	+	22064366	22064494	22059315	22059441	22064815	22065029	103	12	121,129	3,2	277	149	0.000268648	0.0144484	0.822	0.956,0.972	-0.142	no_change
TTC3	chr21	+	38564412	38564514	38563634	38563725	38567975	38568337	298	4	406,444	31,33	251	149	2.46877e-05	0.00235512	0.978	0.886,0.889	0.091	no_change
KIAA0895L	chr16	-	67211912	67212000	67209501	67210878	67212101	67212407	35	4	37,35	0,0	237	149	0.00151975	0.0436511	0.846	1.0,1.0	-0.154	down
KIAA0895L	chr16	-	67213943	67214569	67212101	67212407	67217164	67217358	9	3	23,16	0,0	298	149	0.000301022	0.0155017	0.6	1.0,1.0	-0.4	down
VPS37C	chr11	-	60906208	60906307	60901507	60901679	60928862	60928898	35	0	39,31	4,7	248	149	0.000686239	0.0265516	1	0.854,0.727	0.21	up
LMF2	chr22	-	50943657	50943763	50943230	50943413	50943831	50943966	53	5	86,101	0,0	255	149	0.000309727	0.0158102	0.861	1.0,1.0	-0.139	no_change
SPOP	chr17	-	47745388	47745440	47714120	47714171	47755294	47755525	2	0	3,0	1,6	201	149	6.10171e-05	0.00485069	1	0.69,0.0	0.655	up
CHURC1-FNTB	chr14	+	65392727	65392798	65390708	65390844	65470966	65471031	22	0	8,8	1,5	220	149	0.00089349	0.0315881	1	0.844,0.52	0.318	up
VRK3	chr19	-	50512492	50512642	50510825	50511083	50519280	50519420	135	15	230,223	7,5	298	149	0.000469922	0.020811	0.818	0.943,0.957	-0.132	no_change
IFT43	chr14	+	76542939	76543034	76488669	76488737	76548637	76548710	4	6	0,0	6,5	244	149	0.000428422	0.0194468	0.289	0.0,0.0	0.289	up
PRKD1	chr14	-	30125681	30125705	30107899	30108110	30132904	30133065	2	0	3,2	11,4	173	149	0.000473981	0.0208954	1	0.19,0.301	0.754	up
SLC66A2	chr18	-	77693968	77694022	77679183	77679400	77703328	77703462	48	23	40,23	46,64	203	149	0.000342632	0.0168115	0.605	0.39,0.209	0.305	up
POM121	chr7	+	72350741	72350908	72349927	72350456	72352019	72352122	1	0	2,1	5,3	298	149	0.000607893	0.0245515	1	0.167,0.143	0.845	up
PTPMT1	chr11	+	47591251	47591443	47587457	47587538	47593022	47595013	265	117	368,399	61,60	298	149	7.46434e-08	4.63215e-05	0.531	0.751,0.769	-0.229	down
BCORL1	chrX	+	129158964	129159354	129156871	129156952	129162609	129162836	40	0	40,51	17,16	298	149	4.45685e-07	0.000154123	1	0.541,0.614	0.422	up
C1orf52	chr1	-	85724617	85724744	85724206	85724405	85725040	85725345	102	123	149,134	73,65	276	149	1.23313e-05	0.00154652	0.309	0.524,0.527	-0.217	down
MPPE1	chr18	-	11906201	11906308	11896982	11897355	11908199	11908316	38	0	29,24	1,9	256	149	0.00110473	0.035596	1	0.944,0.608	0.224	up
ASB1	chr2	+	239344351	239344654	239342194	239342336	239352982	239353368	33	10	73,81	2,1	298	149	1.84127e-06	0.000451525	0.623	0.948,0.976	-0.339	down
HNMT	chr2	+	138727734	138727787	138722042	138722198	138758487	138758595	74	0	62,74	7,4	202	149	0.00185513	0.049339	1	0.867,0.932	0.101	no_change
NSDHL	chrX	+	152000177	152000244	151999510	151999661	152014825	152014976	7	50	0,2	52,54	216	149	0.00166	0.045773	0.088	0.0,0.025	0.075	no_change
AZIN1	chr8	-	103862226	103862393	103855778	103855975	103870240	103870378	25	64	83,102	83,116	298	149	0.00133536	0.0405147	0.163	0.333,0.305	-0.156	down
TTL	chr2	+	113243493	113243572	113239732	113240078	113251719	113251952	39	1	51,53	11,12	228	149	0.00130748	0.0399186	0.962	0.752,0.743	0.214	up
PCBP4	chr3	-	51996825	51996908	51995956	51996104	52001341	52001470	8	30	32,19	27,16	232	149	0.000404204	0.0185794	0.146	0.432,0.433	-0.286	down
CCDC157	chr22	+	30768063	30768275	30767638	30767716	30769585	30769753	0	1	2,5	0,0	298	149	1.64016e-05	0.00183546	0	1.0,1.0	-1	down
DRAXIN	chr1	+	11769331	11769522	11751766	11751910	11771907	11772022	14	3	71,44	1,0	298	149	0.00117743	0.0372779	0.7	0.973,1.0	-0.286	down
PPIP5K1	chr15	-	43856300	43856363	43850992	43851130	43857064	43857190	2	0	1,3	6,4	212	149	0.000275215	0.0146125	1	0.105,0.345	0.775	up
HERC2P2	chr15	-	23333848	23333999	23330886	23331101	23334999	23335103	1	0	3,0	2,3	298	149	3.66311e-06	0.000735047	1	0.429,0.0	0.785	up
PPCDC	chr15	+	75335781	75335877	75320587	75320794	75340893	75341062	6	0	6,0	3,4	245	149	4.93993e-05	0.00407173	1	0.549,0.0	0.726	up
TP53BP1	chr15	-	43738963	43739112	43738584	43738788	43739563	43739683	0	3	7,4	9,1	298	149	0.00180707	0.0486837	0	0.28,0.667	-0.474	down
PI4KA	chr22	-	21098915	21099008	21096895	21097052	21101870	21101990	19	4	45,42	1,0	242	149	0.000489792	0.0213019	0.745	0.965,1.0	-0.237	down
GOLGA4	chr3	+	37402733	37402796	37396591	37396678	37407570	37408370	58	115	28,23	174,106	212	149	4.88126e-05	0.0040348	0.262	0.102,0.132	0.145	no_change
ATP2A1	chr16	+	28915020	28915062	28914643	28914761	28915500	28915830	0	1	2,2	2,0	191	149	0.000102645	0.0072139	0	0.438,1.0	-0.719	down
CCDC186	chr10	-	115932899	115933024	115921366	115923088	115933773	115933979	3	0	2,2	3,2	274	149	0.000240083	0.0132551	1	0.266,0.352	0.691	up
TMEM62	chr15	+	43430771	43430817	43427709	43427847	43440952	43441077	1	0	1,1	6,3	195	149	0.000110894	0.00760981	1	0.113,0.203	0.842	up
TMEM62	chr15	+	43438690	43438832	43427709	43427847	43440952	43441077	12	0	20,9	6,3	291	149	0.000741703	0.0279541	1	0.631,0.606	0.381	up
ZNF17	chr19	+	57929279	57929406	57922528	57922774	57931002	57933307	0	1	10,9	0,0	276	149	8.17947e-06	0.00119298	0	1.0,1.0	-1	down
LPIN1	chr2	+	11916211	11916319	11913745	11913871	11919644	11919771	4	0	1,4	14,12	257	149	1.05227e-05	0.00137914	1	0.04,0.162	0.899	up
EIF3E	chr8	-	109254027	109254142	109252186	109252304	109260841	109260946	964	5	1806,1422	30,40	264	149	0.000196508	0.0113896	0.991	0.971,0.953	0.029	no_change
PDIK1L	chr1	+	26440782	26441084	26438314	26438406	26448327	26452039	10	3	19,29	0,0	298	149	0.000347236	0.0169801	0.625	1.0,1.0	-0.375	down
SSR4	chrX	+	153061117	153061311	153060128	153060209	153061888	153062007	147	740	166,161	375,241	298	149	3.4482e-09	4.77756e-06	0.09	0.181,0.25	-0.126	no_change
UBXN11	chr1	-	26620695	26620822	26612313	26612528	26623409	26623486	20	5	10,21	0,1	276	149	0.000638732	0.025355	0.683	1.0,0.919	-0.276	down
ARHGAP4	chrX	-	153176582	153176643	153176375	153176453	153178153	153178256	0	1	1,5	0,0	210	149	1.03103e-05	0.00136359	0	1.0,1.0	-1	down
FAM214A	chr15	-	52879252	52879416	52876941	52877141	52885774	52885933	5	0	6,6	4,2	298	149	0.000612782	0.0245515	1	0.429,0.6	0.486	up
FAM189A1	chr15	-	29488633	29488768	29443936	29444044	29544571	29544682	2	0	6,5	7,5	284	149	0.00162719	0.0451945	1	0.31,0.344	0.673	up
ARMCX5-GPRASP2	chrX	+	102080920	102081097	102071919	102072010	102081896	102082072	0	3	9,6	7,2	298	149	0.000732431	0.027821	0	0.391,0.6	-0.495	down
ANAPC16	chr10	+	73983645	73983814	73975769	73975896	73990123	73990198	204	50	246,218	27,15	298	149	7.36519e-05	0.00562461	0.671	0.82,0.879	-0.178	down
HYAL1	chr3	-	50338418	50338508	50337319	50338231	50339487	50339636	1	6	1,4	0,0	239	149	1.39529e-08	1.4499e-05	0.094	1.0,1.0	-0.906	down
EDA2R	chrX	-	65819610	65819702	65815481	65817935	65822565	65822639	0	1	2,2	0,0	241	149	1.9952e-05	0.00208821	0	1.0,1.0	-1	down
EDA2R	chrX	-	65819610	65819708	65815481	65817935	65822565	65822639	0	1	2,2	0,0	247	149	1.94384e-05	0.00207934	0	1.0,1.0	-1	down
NEK9	chr14	-	75590748	75590926	75587821	75587877	75593405	75593751	3	2	13,4	0,0	298	149	0.00108811	0.0354933	0.429	1.0,1.0	-0.571	down
TRPM3	chr9	-	73236159	73236189	73234991	73235281	73240106	73240247	8	0	14,18	7,7	179	149	0.000905354	0.0318913	1	0.625,0.682	0.347	up
ARMC6	chr19	+	19144939	19145047	19144411	19144739	19153519	19153686	14	30	23,18	14,10	257	149	0.00157897	0.0444311	0.213	0.488,0.511	-0.286	down
WDR53	chr3	-	196293760	196294178	196287866	196288362	196295389	196295545	12	3	31,25	0,1	298	149	0.00135214	0.0408275	0.667	1.0,0.926	-0.296	down
WDR53	chr3	-	196294061	196294178	196287866	196288362	196295389	196295545	1	3	6,9	0,1	266	149	2.46875e-05	0.00235512	0.157	1.0,0.834	-0.76	down
WASHC2A	chr10	+	51885816	51885939	51885128	51885209	51887342	51887555	5	0	8,5	5,3	272	149	0.000753356	0.0281744	1	0.467,0.477	0.528	up
WASHC2A	chr10	+	51886919	51886982	51885128	51885209	51887342	51887555	1	0	1,1	5,3	212	149	0.00023556	0.0131552	1	0.123,0.19	0.844	up
ATG16L2	chr11	+	72537217	72537288	72536346	72536452	72539403	72539553	21	4	39,53	0,0	220	149	0.000294705	0.0152576	0.78	1.0,1.0	-0.22	down
GLIS3	chr9	-	4286037	4286523	4117767	4118881	4299420	4300068	5	0	10,20	13,7	298	149	0.000865622	0.0312041	1	0.278,0.588	0.567	up
EFEMP1	chr2	-	56150033	56150074	56149494	56149582	56150845	56150917	0	6	6,8	9,2	190	149	0.00021622	0.0122634	0	0.343,0.758	-0.55	down
PITPNM2	chr12	-	123474333	123474495	123473270	123473419	123475091	123475256	1	0	1,2	4,2	298	149	8.00555e-06	0.00119193	1	0.111,0.333	0.778	up
PCBP2	chr12	+	53858543	53858636	53856264	53856351	53861004	53861077	1107	117	1647,1381	63,46	242	149	4.23647e-09	5.60292e-06	0.853	0.942,0.949	-0.093	no_change
PCBP2	chr12	+	53859715	53859757	53856264	53856351	53861004	53861077	1088	117	1121,812	63,46	191	149	0.000428246	0.0194468	0.879	0.933,0.932	-0.054	no_change
SPARCL1	chr4	-	88425973	88426075	88420672	88420737	88450196	88450655	68	559	67,48	1030,962	251	149	0.000266391	0.0143535	0.067	0.037,0.029	0.034	no_change
EEF1AKMT2	chr10	-	126477607	126477726	126463243	126463351	126478841	126478907	30	4	38,30	0,0	268	149	0.000743477	0.027972	0.807	1.0,1.0	-0.193	down
LARGE1	chr22	-	34252727	34252790	34157357	34157545	34315982	34316416	1	0	0,0	3,2	212	149	2.01146e-05	0.0020927	1	0.0,0.0	1	up
PLEKHJ1	chr19	-	2234148	2234239	2233996	2234060	2235760	2235827	350	28	378,352	14,8	240	149	0.0014024	0.0416699	0.886	0.944,0.965	-0.068	no_change
CTTN	chr11	+	70267575	70267686	70266505	70266616	70269045	70269101	122	9	136,118	43,73	260	149	1.05714e-06	0.000301862	0.886	0.644,0.481	0.324	up
METTL8	chr2	-	172271112	172271236	172248552	172248707	172290392	172290500	0	2	8,4	3,2	273	149	0.000676754	0.0263952	0	0.593,0.522	-0.557	down
AACS	chr12	+	125621207	125621410	125619339	125619398	125626637	125627862	61	3	31,41	12,11	298	149	0.000399293	0.0183826	0.91	0.564,0.651	0.303	up
MRPS18C	chr4	+	84379498	84379582	84378061	84378111	84380892	84380950	211	62	123,141	94,76	233	149	0.000369893	0.0174234	0.685	0.456,0.543	0.185	up
GOLIM4	chr3	-	167758573	167758657	167754623	167754782	167759179	167759262	51	71	28,49	174,300	233	149	6.06956e-09	7.064e-06	0.315	0.093,0.095	0.221	up
CCDC88A	chr2	-	55530204	55530288	55529007	55529208	55535944	55536159	35	7	32,32	30,24	233	149	0.000603822	0.0244691	0.762	0.406,0.46	0.329	up
PPP1R32	chr11	+	61253815	61253875	61253270	61253383	61253995	61254082	3	4	7,4	0,1	209	149	0.000183698	0.0110431	0.348	1.0,0.74	-0.522	down
TNRC18	chr7	-	5460690	5461120	5434070	5434226	5463071	5463177	3	0	4,11	4,3	298	149	0.00132185	0.0402308	1	0.333,0.647	0.51	up
SEPTIN2	chr2	+	242255836	242255970	242255275	242255397	242256913	242257014	0	2	5,1	0,4	283	149	0.00165861	0.045773	0	1.0,0.116	-0.558	down
ANKS3	chr16	-	4779980	4780152	4774750	4774832	4784156	4784272	2	0	6,3	3,1	298	149	0.0018524	0.0493114	1	0.5,0.6	0.45	up
C2orf74	chr2	+	61386452	61386574	61384996	61385147	61389976	61390090	0	6	6,10	4,9	271	149	0.000195469	0.0113771	0	0.452,0.379	-0.415	down
MTMR14	chr3	+	9731647	9731827	9730627	9730766	9739394	9739550	52	9	57,47	0,3	298	149	0.0010676	0.0353049	0.743	1.0,0.887	-0.201	down
MTMR14	chr3	+	9739394	9739550	9731647	9731827	9743473	9744077	39	25	48,48	7,10	298	149	0.000512687	0.0218406	0.438	0.774,0.706	-0.302	down
CLUHP3	chr16	+	31713855	31714002	31711933	31712059	31714476	31714688	0	1	4,1	1,0	296	149	6.88818e-06	0.00114525	0	0.668,1.0	-0.834	down
ZNF708	chr19	-	21510761	21510943	21493302	21493429	21512011	21512241	0	2	1,6	1,0	298	149	9.53846e-06	0.00130707	0	0.333,1.0	-0.666	down
SYNE2	chr14	+	64682003	64682072	64680861	64681188	64682965	64683105	33	13	19,44	49,63	218	149	4.96998e-05	0.00408493	0.634	0.21,0.323	0.367	up
CCM2	chr7	+	45104061	45104245	45077851	45078025	45113058	45113170	0	11	7,2	1,5	298	149	0.000477762	0.0210302	0	0.778,0.167	-0.473	down
CCM2	chr7	+	45108041	45108178	45039786	45039962	45112324	45112382	2	2	6,5	0,0	286	149	0.000341055	0.0167624	0.343	1.0,1.0	-0.657	down
CCM2	chr7	+	45108041	45108178	45077851	45078025	45112324	45112382	0	2	10,7	0,1	286	149	8.47895e-07	0.000256983	0	1.0,0.785	-0.893	down
LRRC29	chr16	-	67242214	67242358	67241775	67241993	67243950	67244225	3	3	3,7	1,0	293	149	0.000620187	0.0247191	0.337	0.604,1.0	-0.465	down
CNOT10	chr3	+	32806541	32806669	32806173	32806301	32814948	32815367	1	2	1,1	0,0	277	149	0.000111812	0.00763037	0.212	1.0,1.0	-0.788	down
ERI3	chr1	-	44804716	44804994	44785299	44785416	44820563	44820929	198	16	202,259	1,6	298	149	7.50111e-05	0.00571341	0.861	0.99,0.956	-0.112	no_change
RGL3	chr19	-	11513130	11513217	11512890	11512923	11513325	11513382	7	4	29,40	2,0	236	149	0.000278093	0.0147235	0.525	0.902,1.0	-0.426	down
ZBTB41	chr1	-	197145060	197145144	197144139	197144245	197145693	197145800	3	1	0,0	1,11	233	149	6.79307e-05	0.00524273	0.657	0.0,0.0	0.657	up
PDCD4	chr10	+	112635723	112635828	112631552	112631776	112640990	112641293	98	0	206,239	16,9	254	149	0.000757092	0.0282777	1	0.883,0.94	0.089	no_change
CPNE5	chr6	-	36760172	36760223	36759809	36759873	36762366	36762426	0	2	1,4	0,0	200	149	4.76766e-07	0.000161302	0	1.0,1.0	-1	down
SLC9A3R1	chr17	+	72759505	72759659	72744766	72745426	72763074	72763115	405	13	513,710	4,6	298	149	0.00149128	0.0435276	0.94	0.985,0.983	-0.044	no_change
SLC9A3R1	chr17	+	72759505	72759659	72744766	72745426	72764285	72764375	0	4	3,11	0,4	298	149	5.48428e-05	0.00439608	0	1.0,0.579	-0.789	down
KANSL2	chr12	-	49072818	49072933	49065581	49065745	49073437	49073616	63	7	85,99	1,1	264	149	0.000210223	0.0119936	0.836	0.98,0.982	-0.145	no_change
RPAIN	chr17	+	5331390	5331531	5326088	5326149	5335861	5336340	65	41	35,29	66,36	290	149	0.00112063	0.0359095	0.449	0.214,0.293	0.196	up
STK33	chr11	-	8496227	8496363	8486255	8486369	8615629	8615775	2	0	1,1	1,2	285	149	0.000133017	0.00872883	1	0.343,0.207	0.725	up
SMPDL3A	chr6	+	123122454	123122551	123117968	123118113	123124808	123124978	20	0	20,23	17,14	246	149	9.42082e-07	0.000282586	1	0.416,0.499	0.542	up
SAT1	chrX	+	23802410	23802520	23801916	23802000	23803444	23803546	48	60	36,38	176,160	259	149	1.05822e-06	0.000301862	0.315	0.105,0.12	0.203	up
ZFYVE27	chr10	+	99504485	99504672	99498233	99498431	99508025	99508121	15	3	36,12	0,0	298	149	0.000990758	0.0337159	0.714	1.0,1.0	-0.286	down
DONSON	chr21	-	34954470	34954552	34951655	34951868	34956895	34957074	9	6	22,15	0,0	231	149	2.88092e-07	0.000114826	0.492	1.0,1.0	-0.508	down
SNHG29	chr17	+	16342973	16343017	16342300	16342728	16343424	16343567	2	7	5,2	0,1	193	149	4.66857e-05	0.00388105	0.181	1.0,0.607	-0.623	down
CEP164	chr11	+	117234144	117234222	117233119	117233254	117241795	117242182	5	0	4,11	8,8	227	149	0.000293816	0.0152386	1	0.247,0.474	0.639	up
FBXO7	chr22	+	32874967	32875262	32870797	32871111	32879883	32880111	167	8	202,175	1,0	298	149	0.000194541	0.0113771	0.913	0.99,1.0	-0.082	no_change
FBXO7	chr22	+	32875119	32875262	32870797	32871111	32879883	32880111	110	8	109,109	1,0	292	149	8.78821e-05	0.00639254	0.875	0.982,1.0	-0.116	no_change
NT5C2	chr10	-	104871501	104871562	104866345	104866463	104934614	104934739	0	4	8,4	1,7	210	149	0.000484464	0.0211651	0	0.85,0.288	-0.569	down
MICU3	chr8	+	16927196	16927228	16921592	16921746	16935291	16935370	0	2	3,3	2,0	181	149	2.34213e-05	0.0022868	0	0.553,1.0	-0.776	down
ZNF638	chr2	+	71575556	71577401	71558884	71558995	71582848	71582910	11	0	11,12	10,1	298	149	0.00139271	0.0416041	1	0.355,0.857	0.394	up
CTBS	chr1	-	85035613	85035822	85031523	85031695	85036264	85036403	20	0	43,44	12,20	298	149	4.21002e-05	0.00359222	1	0.642,0.524	0.417	up
MRNIP	chr5	-	179271151	179271227	179268906	179269064	179280377	179280437	15	0	22,21	3,7	225	149	0.00170957	0.0468819	1	0.829,0.665	0.253	up
C17orf49	chr17	+	6920228	6920333	6919813	6920004	6920575	6920839	103	20	73,122	7,4	254	149	0.00144546	0.0425723	0.751	0.86,0.947	-0.152	down
YTHDF1	chr20	-	61833638	61835159	61826781	61828086	61845215	61845295	258	9	368,315	2,0	298	149	0.000272617	0.0145276	0.935	0.989,1.0	-0.059	no_change
ITPRID2	chr2	+	182792887	182793005	182786674	182787139	182794287	182795464	295	3	294,356	14,22	267	149	0.000323734	0.0162684	0.982	0.921,0.9	0.071	no_change
ZDHHC6	chr10	-	114200291	114200453	114198093	114198147	114201949	114202017	70	2	68,74	18,11	298	149	0.000497435	0.0214738	0.946	0.654,0.771	0.233	up
ZDHHC6	chr10	-	114203272	114203352	114201949	114202017	114204927	114205408	3	2	6,3	0,0	229	149	0.00140514	0.0416758	0.494	1.0,1.0	-0.506	down
ZNF573	chr19	-	38261046	38261237	38260644	38260737	38262203	38262336	0	3	3,4	0,3	298	149	0.000367288	0.0173934	0	1.0,0.4	-0.7	down
GZF1	chr20	+	23347639	23347734	23344999	23346384	23349398	23349566	30	7	91,89	3,3	244	149	0.00128437	0.0396003	0.724	0.949,0.948	-0.224	down
SPEN	chr1	+	16265212	16265371	16264306	16264501	16265790	16266951	211	12	341,338	2,7	298	149	0.00113935	0.0363094	0.898	0.988,0.96	-0.076	no_change
UAP1	chr1	+	162562521	162562572	162560112	162560301	162567581	162567648	30	59	8,13	60,79	200	149	0.000257152	0.0140114	0.275	0.09,0.109	0.176	up
UAP1	chr1	+	162562524	162562572	162560112	162560301	162567581	162567648	22	59	3,3	60,79	197	149	3.8973e-07	0.000141745	0.22	0.036,0.028	0.188	up
LINC02210	chr17	+	43717754	43717821	43716758	43716886	43723266	43723597	0	2	3,2	0,0	216	149	4.36829e-07	0.000154123	0	1.0,1.0	-1	down
RBBP8	chr18	+	20602091	20602233	20596790	20596887	20606105	20606449	299	9	268,423	2,0	291	149	0.000686056	0.0265516	0.944	0.986,1.0	-0.049	no_change
ZNF507	chr19	+	32838150	32838244	32836515	32836689	32843734	32845863	3	0	5,2	4,1	243	149	0.000738594	0.0278823	1	0.434,0.551	0.507	up
SAR1B	chr5	-	133967766	133967885	133959651	133959727	133968417	133968518	0	23	5,4	12,13	268	149	0.000923647	0.0322611	0	0.188,0.146	-0.167	down
PCMTD1	chr8	-	52773404	52773806	52758220	52758323	52811489	52811596	21	7	46,54	0,0	298	149	9.94392e-08	5.35793e-05	0.6	1.0,1.0	-0.4	down
MYO9B	chr19	+	17321141	17321189	17320394	17320518	17321523	17321657	175	2	321,247	45,64	197	149	1.22437e-09	2.74033e-06	0.985	0.844,0.745	0.191	up
ACADM	chr1	+	76199212	76199313	76198537	76198607	76200475	76200556	309	10	361,428	36,37	250	149	0.00107285	0.0353119	0.948	0.857,0.873	0.083	no_change
P4HA1	chr10	-	74804738	74804809	74803644	74803715	74806682	74806859	55	196	55,46	487,287	220	149	0.000867615	0.0312041	0.16	0.071,0.098	0.076	no_change
HAUS4	chr14	-	23421749	23421892	23421536	23421668	23424308	23424385	61	7	108,95	0,2	292	149	0.000113829	0.00768553	0.816	1.0,0.96	-0.164	down
WDR49	chr3	-	167272437	167272586	167254657	167254788	167277851	167278016	3	4	5,2	0,0	298	149	1.52405e-06	0.00038898	0.273	1.0,1.0	-0.727	down
WDR49	chr3	-	167272470	167272586	167254657	167254788	167277851	167278016	0	4	6,1	0,0	265	149	2.97544e-09	4.55649e-06	0	1.0,1.0	-1	down
WDR49	chr3	-	167293705	167293939	167277851	167278016	167371048	167371287	0	1	8,4	1,0	298	149	4.46633e-06	0.000842427	0	0.8,1.0	-0.9	down
ZNF136	chr19	+	12280096	12280206	12273861	12274021	12296599	12296726	4	3	0,1	5,5	259	149	0.000612607	0.0245515	0.434	0.0,0.103	0.383	up
SRGAP1	chr12	+	64488906	64488984	64488711	64488772	64491020	64491155	0	1	5,1	0,0	227	149	9.57712e-06	0.00130707	0	1.0,1.0	-1	down
GIPC1	chr19	-	14591116	14591297	14590223	14590336	14591404	14591590	380	10	392,461	1,2	298	149	0.000872195	0.0312421	0.95	0.995,0.991	-0.043	no_change
PRELID3A	chr18	+	12420323	12420492	12407927	12408006	12421538	12421628	15	0	21,10	5,3	298	149	0.000834501	0.0303508	1	0.677,0.625	0.349	up
INTS6L	chrX	+	134704360	134704471	134703261	134703356	134706739	134706958	1	0	2,6	1,4	260	149	0.00125423	0.0389329	1	0.534,0.462	0.502	up
RCOR2	chr11	-	63679776	63680006	63678701	63679651	63680147	63680205	605	13	1028,595	0,1	298	149	0.000228568	0.0128635	0.959	1.0,0.997	-0.039	no_change
ROPN1B	chr3	+	125689959	125690005	125688020	125688243	125690885	125691013	3	0	0,1	1,1	195	149	0.00103058	0.0347056	1	0.0,0.433	0.783	up
PPARD	chr6	+	35314843	35314927	35310334	35310458	35378763	35378994	18	0	30,25	16,6	233	149	0.000101309	0.00713856	1	0.545,0.727	0.364	up
ADGRB2	chr1	-	32193625	32193682	32192705	32193206	32193782	32193878	307	123	318,374	38,57	206	149	2.85754e-08	2.44539e-05	0.644	0.858,0.826	-0.198	down
ZNF542P	chr19	+	56886054	56886126	56884899	56884992	56888235	56891196	3	3	0,0	8,13	221	149	0.000445288	0.019994	0.403	0.0,0.0	0.403	up
ZNF542P	chr19	+	56886054	56886194	56884899	56884992	56888235	56891196	5	3	0,0	8,13	289	149	8.81412e-06	0.001251	0.462	0.0,0.0	0.462	up
B4GALT6	chr18	-	29218606	29218723	29210921	29211109	29225317	29225442	1	2	3,2	0,0	266	149	0.000113212	0.00768553	0.219	1.0,1.0	-0.781	down
ANKRD11	chr16	-	89352446	89352594	89341500	89341599	89354935	89355078	3	0	8,15	10,7	297	149	0.00181867	0.0487844	1	0.286,0.518	0.598	up
PLPP1	chr5	-	54771126	54771278	54763696	54763977	54830399	54830792	77	28	122,129	11,21	298	149	0.00102773	0.0346499	0.579	0.847,0.754	-0.222	down
PLPP1	chr5	-	54786787	54786942	54771126	54771278	54830399	54830906	12	42	4,4	72,61	298	149	0.00114851	0.0364967	0.125	0.027,0.032	0.096	no_change
RACGAP1	chr12	-	50412298	50412372	50410413	50410498	50419180	50419340	2	0	2,0	3,6	223	149	1.12735e-05	0.00143866	1	0.308,0.0	0.846	up
QKI	chr6	+	163899811	163899928	163835749	163836367	163983013	163983101	0	1	4,11	0,0	266	149	8.24285e-06	0.0011932	0	1.0,1.0	-1	down
NCAPG2	chr7	-	158443523	158443664	158439151	158439255	158444984	158445172	339	13	352,422	2,5	290	149	0.00105751	0.0352051	0.931	0.989,0.977	-0.052	no_change
LOC102606465	chr1	+	101542918	101543064	101491401	101491617	101552407	101552935	0	6	2,3	2,0	295	149	0.000338918	0.0167138	0	0.336,1.0	-0.668	down
CPNE1	chr20	-	34220084	34220156	34219866	34219947	34220232	34220307	326	38	350,373	12,10	221	149	3.26903e-06	0.000689244	0.853	0.952,0.962	-0.104	no_change
TNFRSF19	chr13	+	24242830	24243236	24242118	24242221	24247510	24250232	84	18	143,138	6,10	298	149	0.000481983	0.0211202	0.7	0.923,0.873	-0.198	down
FAHD2A	chr2	+	96071300	96071551	96068455	96068620	96078181	96078290	50	6	62,42	0,0	298	149	4.65259e-05	0.00387885	0.806	1.0,1.0	-0.194	down
FAHD2A	chr2	+	96076274	96076334	96068455	96068620	96078181	96078290	3	6	5,4	0,0	209	149	1.5791e-07	7.29293e-05	0.263	1.0,1.0	-0.737	down
TRIM28	chr19	+	59056791	59056904	59055430	59056464	59058742	59058878	191	8	264,305	1,1	262	149	0.000433311	0.0195808	0.931	0.993,0.994	-0.063	no_change
ADGRV1	chr5	+	90445846	90446038	90398035	90398157	90449037	90449215	101	6	77,95	0,1	298	149	0.00134653	0.0407686	0.894	1.0,0.979	-0.096	no_change
CCDC183	chr9	+	139694164	139694242	139693553	139693675	139694453	139694621	8	1	2,2	3,6	227	149	0.000737807	0.0278823	0.84	0.304,0.18	0.598	up
TM9SF2	chr13	+	100189992	100190117	100188861	100188991	100192967	100193047	83	0	97,141	15,6	274	149	0.00019916	0.0115204	1	0.779,0.927	0.147	no_change
MIR99AHG	chr21	+	17909698	17909759	17859809	17859858	17979313	17983094	18	1	5,11	9,5	210	149	0.000831395	0.0303136	0.927	0.283,0.61	0.481	up
SLC25A29	chr14	-	100764363	100764527	100761962	100761993	100765178	100765222	1	0	1,1	4,0	298	149	0.00177933	0.0483393	1	0.111,1.0	0.445	up
HNRNPAB	chr5	+	177637132	177637273	177636330	177636448	177637553	177638164	1107	156	887,800	62,77	290	149	0.00180581	0.0486837	0.785	0.88,0.842	-0.076	no_change
PRRT4	chr7	-	128001359	128001476	127999393	128000117	128001614	128001739	2	0	4,5	4,1	266	149	0.000773821	0.0288286	1	0.359,0.737	0.452	up
GDPGP1	chr15	+	90779294	90779413	90777753	90777828	90781723	90781780	0	1	2,2	0,0	268	149	1.78316e-05	0.00193592	0	1.0,1.0	-1	down
ADPGK	chr15	-	73047896	73047995	73043634	73045233	73052747	73052868	9	3	23,29	0,1	248	149	0.00098207	0.0334986	0.643	1.0,0.946	-0.33	down
ADPGK	chr15	-	73048591	73048788	73047896	73047995	73052747	73052868	56	0	44,69	4,8	298	149	0.000505498	0.0216612	1	0.846,0.812	0.171	up
MAZ	chr16	+	29820860	29821085	29819890	29820062	29821397	29822485	519	721	981,935	662,600	298	149	9.31253e-08	5.30188e-05	0.265	0.426,0.438	-0.167	down
LETM1	chr4	-	1850875	1850936	1843073	1843524	1857595	1857883	8	3	12,48	0,0	210	149	0.000530038	0.022395	0.654	1.0,1.0	-0.346	down
TMCO3	chr13	+	114188359	114188555	114157810	114157903	114193671	114193822	44	5	46,79	0,1	298	149	0.000503265	0.0216292	0.815	1.0,0.975	-0.173	down
TMCO3	chr13	+	114188359	114188555	114174930	114175048	114193671	114193822	120	2	111,128	13,18	298	149	0.000124084	0.0082806	0.968	0.81,0.78	0.173	up
TMCO3	chr13	+	114193671	114193822	114188359	114188555	114202617	114202767	52	6	53,81	0,0	298	149	4.13507e-05	0.00353864	0.813	1.0,1.0	-0.187	down
AMPD2	chr1	+	110163535	110163888	110162458	110162900	110168283	110168414	5	0	5,4	1,3	298	149	0.00049378	0.0213795	1	0.714,0.4	0.443	up
LOC105372990	chr22	+	30830278	30830372	30829603	30829882	30831007	30832488	0	1	1,2	0,0	243	149	1.95909e-05	0.00208036	0	1.0,1.0	-1	down
ECT2	chr3	+	172469939	172470262	172468791	172468906	172472298	172472450	1	3	7,6	0,0	298	149	2.0207e-06	0.000489953	0.143	1.0,1.0	-0.857	down
ECT2	chr3	+	172473272	172473365	172473084	172473164	172474772	172474955	8	37	0,1	66,94	242	149	1.95113e-05	0.00207949	0.117	0.0,0.007	0.114	no_change
ECT2	chr3	+	172536337	172536604	172534480	172534627	172537937	172539264	8	75	21,41	60,84	298	149	0.000159494	0.00997987	0.051	0.149,0.196	-0.121	no_change
LOC100506474	chr2	-	13121162	13121244	13106907	13108159	13141712	13141866	2	0	6,4	5,7	231	149	0.00182844	0.0488076	1	0.436,0.269	0.647	up
CAPN7	chr3	+	15282959	15283095	15282260	15282360	15283684	15283760	48	9	43,70	34,43	285	149	0.000490593	0.0213049	0.736	0.398,0.46	0.307	up
CAPN7	chr3	+	15287032	15287178	15283684	15283760	15288238	15288301	74	6	56,96	32,34	295	149	3.19545e-05	0.00280891	0.862	0.469,0.588	0.334	up
GNG4	chr1	-	235758699	235758811	235747039	235747148	235812961	235813084	472	0	760,624	12,16	261	149	0.00109544	0.0354933	1	0.973,0.957	0.035	no_change
CDHR1	chr10	+	85970756	85970921	85968484	85968637	85971403	85971471	0	1	5,1	0,0	298	149	1.62297e-05	0.00183546	0	1.0,1.0	-1	down
HLA-F-AS1	chr6	-	29696141	29696272	29694377	29694916	29705742	29706213	0	1	3,3	0,0	280	149	1.73607e-05	0.00190614	0	1.0,1.0	-1	down
RPL5	chr1	+	93301746	93301949	93299101	93299217	93306107	93306196	2	5	1,1	0,0	298	149	1.47739e-07	6.93325e-05	0.167	1.0,1.0	-0.833	down
PRPF4B	chr6	+	4062790	4062867	4062446	4062533	4063307	4063353	47	6	41,57	1,0	226	149	0.000396243	0.0182711	0.838	0.964,1.0	-0.144	no_change
CMC2	chr16	-	81014374	81014484	81000344	81010076	81030918	81031034	51	13	40,46	41,31	259	149	0.000883902	0.0314074	0.693	0.359,0.461	0.283	up
CMC2	chr16	-	81014374	81014484	81000344	81010076	81040338	81040490	40	2	25,29	9,13	259	149	0.000352509	0.0171515	0.92	0.615,0.562	0.332	up
CMC2	chr16	-	81015410	81015482	81000344	81010076	81030918	81031034	196	13	141,174	41,31	221	149	8.62138e-05	0.00630271	0.91	0.699,0.791	0.165	up
CMC2	chr16	-	81015410	81015482	81000344	81010076	81040338	81040490	46	2	25,26	9,13	221	149	8.47081e-05	0.00623966	0.939	0.652,0.574	0.326	up
CMC2	chr16	-	81034852	81034939	81030918	81031034	81040338	81040490	21	229	9,6	234,262	236	149	0.00160316	0.0448084	0.055	0.024,0.014	0.036	no_change
PCBP1-AS1	chr2	-	70310669	70310819	70286774	70286812	70312678	70312756	17	6	44,23	1,2	298	149	0.00155794	0.0440826	0.586	0.957,0.852	-0.319	down
CAND2	chr3	+	12848804	12848959	12844986	12845130	12851557	12851823	9	0	16,13	4,10	298	149	0.000558732	0.0232241	1	0.667,0.394	0.47	up
ZNF133	chr20	+	18270542	18270718	18268871	18269248	18278628	18278706	2	0	5,0	3,4	298	149	5.43781e-05	0.00438278	1	0.455,0.0	0.772	up
ZNF133	chr20	+	18278932	18279108	18278628	18278706	18285651	18285822	0	1	1,7	3,0	298	149	0.00121544	0.0380262	0	0.143,1.0	-0.572	down
ZNF133	chr20	+	18285651	18285822	18270542	18270718	18286324	18286451	3	0	8,2	3,2	298	149	0.000478848	0.0210462	1	0.571,0.333	0.548	up
CCDC15	chr11	+	124863064	124863139	124857022	124858030	124873762	124873855	1	4	19,17	0,2	224	149	6.8532e-06	0.00114525	0.143	1.0,0.85	-0.782	down
DELE1	chr5	+	141309553	141309639	141309146	141309305	141312823	141312966	35	5	42,22	0,0	235	149	0.000260958	0.0141131	0.816	1.0,1.0	-0.184	down
CBWD2	chr2	+	114222705	114222750	114219984	114220071	114239753	114239805	11	3	16,15	0,0	194	149	0.00149775	0.0435351	0.738	1.0,1.0	-0.262	down
CBWD2	chr2	+	114228609	114228666	114219984	114220071	114239753	114239805	4	3	6,2	0,0	206	149	0.000194511	0.0113771	0.491	1.0,1.0	-0.509	down
GAS2L3	chr12	+	100986151	100986227	100967461	100967563	100988652	100988700	3	0	3,2	3,9	225	149	0.000203105	0.0117021	1	0.398,0.128	0.737	up
NDUFS2	chr1	+	161173226	161173333	161171936	161172270	161176196	161176387	407	10	371,366	51,19	256	149	8.54347e-05	0.00627009	0.959	0.809,0.918	0.095	no_change
GLIPR2	chr9	+	36150868	36150946	36147782	36147891	36162358	36163903	66	0	36,37	5,5	227	149	0.00030943	0.0158102	1	0.825,0.829	0.173	up
MLIP	chr6	+	54013853	54013925	53989270	53989663	54034325	54034370	3	0	0,1	1,1	221	149	0.000693366	0.0267266	1	0.0,0.403	0.798	up
CCDC148	chr2	-	159197109	159197192	159195501	159195597	159214960	159215082	4	0	2,5	2,2	232	149	0.000612966	0.0245515	1	0.391,0.616	0.496	up
CCDC148	chr2	-	159201726	159201830	159197109	159197192	159214960	159215082	2	0	1,1	3,9	253	149	2.86413e-05	0.00260084	1	0.164,0.061	0.887	up
RPUSD3	chr3	-	9885148	9885285	9883882	9883927	9885573	9885743	128	6	137,133	0,0	286	149	0.000899977	0.0317403	0.917	1.0,1.0	-0.083	no_change
THAP6	chr4	+	76467618	76467762	76446945	76447071	76469537	76469902	1	0	3,3	5,2	293	149	0.000278588	0.0147235	1	0.234,0.433	0.666	up
RPS6KB2	chr11	+	67200596	67200687	67200422	67200513	67200810	67200918	80	10	116,106	2,0	240	149	6.8145e-06	0.00114525	0.832	0.973,1.0	-0.154	down
HSCB	chr22	+	29139869	29139966	29138019	29138319	29147228	29147276	38	4	34,35	0,0	246	149	0.00182315	0.0487844	0.852	1.0,1.0	-0.148	no_change
KIF9	chr3	-	47323629	47323875	47318771	47318869	47323984	47324289	0	42	8,7	51,23	298	149	0.00051554	0.021898	0	0.073,0.132	-0.103	no_change
ATP6V0B	chr1	+	44441471	44441520	44440631	44440779	44441761	44441845	1220	56	837,694	14,17	198	149	0.00083604	0.0303688	0.943	0.978,0.968	-0.03	no_change
SCOC	chr4	+	141300722	141300806	141300274	141300346	141302115	141303710	152	11	186,153	1,4	233	149	0.00104103	0.034856	0.898	0.992,0.961	-0.078	no_change
SCOC	chr4	+	141300725	141300806	141300274	141300346	141302115	141303710	78	11	83,84	1,4	230	149	0.00148273	0.0434019	0.821	0.982,0.932	-0.136	no_change
VCAN	chr5	+	82815167	82818128	82807921	82808215	82841355	82841469	9	0	5,18	4,4	298	149	0.00112664	0.0360016	1	0.385,0.692	0.462	up
MAPK8IP3	chr16	+	1808148	1808160	1798602	1798721	1809958	1810016	1	0	0,0	4,2	161	149	1.5444e-05	0.00183546	1	0.0,0.0	1	up
SLC25A23	chr19	-	6452322	6452490	6444161	6444312	6454333	6454486	92	0	146,188	10,9	298	149	0.000911967	0.0320466	1	0.88,0.913	0.103	no_change
SLC25A23	chr19	-	6453991	6454099	6444161	6444312	6454333	6454486	64	0	93,116	10,9	257	149	0.000433393	0.0195808	1	0.844,0.882	0.137	no_change
PREB	chr2	-	27355071	27355271	27354877	27354950	27355470	27355595	191	13	216,155	2,3	298	149	0.000472492	0.0208613	0.88	0.982,0.963	-0.092	no_change
PREB	chr2	-	27355097	27355271	27354877	27354950	27355470	27355595	322	13	325,279	2,3	298	149	0.000562359	0.0233083	0.925	0.988,0.979	-0.058	no_change
S100A13	chr1	-	153599958	153600074	153598795	153599009	153600596	153600715	15	3	24,23	0,0	265	149	0.0012899	0.0396732	0.738	1.0,1.0	-0.262	down
LHPP	chr10	+	126176990	126177144	126150391	126150556	126186604	126186697	2	0	0,1	2,0	298	149	0.00120697	0.037888	1	0.0,1.0	0.5	up
UNC5B	chr10	+	73048714	73048747	73048324	73048489	73050671	73050866	0	1	4,2	3,0	182	149	0.000177883	0.0108278	0	0.522,1.0	-0.761	down
FGGY	chr1	+	59805629	59805741	59762484	59762579	59844420	59844509	0	1	2,3	2,1	261	149	0.00160289	0.0448084	0	0.363,0.631	-0.497	down
FGGY	chr1	+	59805629	59805741	59787207	59787422	59811918	59812070	15	3	8,13	0,0	261	149	0.00187753	0.0497075	0.741	1.0,1.0	-0.259	down
LOC101926935	chr20	-	25831872	25831948	25825302	25829584	25832733	25834657	1	0	0,3	3,1	225	149	9.8595e-05	0.00701398	1	0.0,0.665	0.667	up
SULF1	chr8	+	70407999	70408161	70405081	70405360	70414108	70414203	1	0	1,0	1,1	298	149	0.000271237	0.0145072	1	0.333,0.0	0.834	up
DPY19L4	chr8	+	95738558	95738669	95732127	95732242	95746857	95746982	11	4	36,46	0,0	260	149	2.6851e-05	0.00249602	0.612	1.0,1.0	-0.388	down
NDUFAF6	chr8	+	96064401	96064458	96060684	96060786	96087860	96089041	6	0	5,5	3,3	206	149	0.000961277	0.0330216	1	0.547,0.547	0.453	up
USP28	chr11	-	113678672	113678858	113677210	113677306	113679019	113679159	2	0	0,0	1,2	298	149	5.50182e-06	0.000982092	1	0.0,0.0	1	up
USP28	chr11	-	113724979	113725057	113723222	113723355	113746166	113746294	10	0	10,6	5,1	227	149	0.00164813	0.0455836	1	0.568,0.798	0.317	up
KAZALD1	chr10	+	102824257	102824405	102821745	102821872	102824582	102824700	57	5	37,45	0,0	297	149	0.000594757	0.0242029	0.851	1.0,1.0	-0.149	no_change
MYH14	chr19	+	50727410	50727434	50726503	50726606	50728841	50728934	1	0	1,1	1,4	173	149	1.25194e-05	0.00155669	1	0.463,0.177	0.68	up
L3MBTL1	chr20	+	42159437	42159529	42158923	42159059	42161412	42161564	1	0	1,1	3,1	241	149	3.44594e-06	0.000711086	1	0.171,0.382	0.724	up
FOXRED2	chr22	-	36900144	36900414	36897287	36897454	36900561	36900813	36	5	62,53	0,1	298	149	0.000289535	0.0151517	0.783	1.0,0.964	-0.199	down
WWP1	chr8	+	87381167	87381260	87354775	87355159	87386258	87386349	5	4	12,8	0,0	242	149	9.71845e-06	0.00130707	0.435	1.0,1.0	-0.565	down
TCFL5	chr20	-	61485367	61485509	61472356	61473449	61488746	61488987	355	19	414,381	9,3	291	149	0.000599417	0.0243584	0.905	0.959,0.985	-0.067	no_change
LINC01184	chr5	-	127417664	127417883	127301575	127302620	127418661	127418867	5	0	0,11	1,7	298	149	0.000231533	0.0129801	1	0.0,0.44	0.78	up
MBTPS1	chr16	-	84118587	84118739	84115351	84115513	84120962	84121065	52	5	45,51	0,0	298	149	0.000379199	0.0176814	0.839	1.0,1.0	-0.161	down
HIPK3	chr11	+	33369711	33369774	33369397	33369559	33370692	33370833	0	2	1,4	0,0	212	149	4.465e-07	0.000154123	0	1.0,1.0	-1	down
ATP11A	chr13	+	113532530	113532617	113530089	113530255	113536129	113541482	2	0	4,4	2,4	236	149	0.000617672	0.0246527	1	0.558,0.387	0.527	up
ATP11A	chr13	+	113532530	113532617	113530089	113530255	113536189	113541482	5	0	3,4	3,8	236	149	0.00010749	0.00741122	1	0.387,0.24	0.686	up
DOCK7	chr1	-	62953068	62953083	62943370	62943496	62954604	62954736	1	0	0,1	1,1	164	149	0.00178917	0.0484761	1	0.0,0.476	0.762	up
ALG3	chr3	-	183963500	183963600	183963255	183963403	183966569	183966759	131	7	140,124	1,0	249	149	0.000780986	0.0289187	0.918	0.988,1.0	-0.076	no_change
NDEL1	chr17	+	8366637	8366672	8363326	8363478	8370247	8371481	19	12	6,3	37,33	184	149	1.29878e-07	6.45806e-05	0.562	0.116,0.069	0.47	up
ST7L	chr1	-	113084572	113084712	113066135	113068733	113119607	113119710	5	4	17,10	0,0	289	149	4.48777e-06	0.000842427	0.392	1.0,1.0	-0.608	down
ST7L	chr1	-	113098489	113098640	113066135	113068733	113119607	113119710	9	4	9,14	0,0	298	149	2.62529e-05	0.00245613	0.529	1.0,1.0	-0.471	down
CCDC18	chr1	+	93671066	93671188	93667448	93667545	93672663	93672955	5	0	8,5	2,4	271	149	0.000889506	0.0315238	1	0.687,0.407	0.453	up
ECEL1	chr2	-	233345800	233345866	233345427	233345523	233346215	233346340	3	4	1,1	0,0	215	149	6.26096e-06	0.00108434	0.342	1.0,1.0	-0.658	down
EYA2	chr20	+	45700823	45700891	45644819	45644936	45717877	45718020	34	4	49,69	28,32	217	149	0.00165237	0.0456576	0.854	0.546,0.597	0.282	up
EMC7	chr15	-	34382517	34382656	34376218	34376687	34393804	34394063	1	2	1,2	0,0	288	149	9.68725e-05	0.00690834	0.206	1.0,1.0	-0.794	down
KMT2C	chr7	-	151935791	151935911	151932901	151933018	151944986	151945705	2	2	8,7	0,0	269	149	0.000576501	0.0237213	0.356	1.0,1.0	-0.644	down
SLC25A14	chrX	+	129484619	129484705	129483224	129483319	129492613	129492709	42	4	14,20	12,8	235	149	0.00110425	0.035596	0.869	0.425,0.613	0.35	up
RNF181	chr2	+	85823944	85824054	85823641	85823772	85824226	85824301	571	28	540,423	3,9	259	149	4.40133e-05	0.00371192	0.921	0.99,0.964	-0.056	no_change
SRSF3	chr6	+	36567597	36568053	36566625	36566760	36568928	36568967	97	888	214,139	464,490	298	149	1.35048e-12	9.82336e-09	0.052	0.187,0.124	-0.104	no_change
DNAJB14	chr4	-	100845916	100845972	100844196	100844342	100851606	100851778	7	10	1,0	18,15	205	149	1.24864e-05	0.00155669	0.337	0.039,0.0	0.318	up
SLC35F6	chr2	+	26998331	26998544	26987151	26987294	27000909	27004099	2	0	1,0	0,3	298	149	0.000258203	0.0140215	1	1.0,0.0	0.5	up
KMT5C	chr19	+	55853582	55853748	55853161	55853414	55854109	55854219	61	18	136,125	16,8	298	149	0.00161172	0.0449182	0.629	0.81,0.887	-0.22	down
PMF1	chr1	+	156195347	156195459	156182778	156182967	156202110	156202216	2	116	10,14	111,103	261	149	0.000872966	0.0312421	0.01	0.049,0.072	-0.05	no_change
MELTF-AS1	chr3	+	196730967	196731230	196730472	196730841	196731364	196731615	22	35	47,48	24,17	298	149	0.00016591	0.0102693	0.239	0.495,0.585	-0.301	down
SEMA4F	chr2	+	74889858	74889952	74884691	74884751	74900583	74900703	2	2	2,3	1,0	243	149	0.00184002	0.0490358	0.38	0.551,1.0	-0.396	down
RABL2A	chr2	+	114398470	114398582	114392604	114392707	114398929	114399027	3	4	13,23	0,0	261	149	1.07657e-06	0.000304114	0.3	1.0,1.0	-0.7	down
POMT2	chr14	-	77769177	77769286	77765031	77765114	77771034	77771143	14	3	15,23	0,0	258	149	0.00129926	0.0397512	0.729	1.0,1.0	-0.271	down
