# Supplementary material for: FBXO7 Confers Mesenchymal Properties and Chemoresistance in Glioblastoma by Controlling Rbfox2‐Mediated Alternative Splicing
Source: Adv Sci (Weinh). 2023 Oct 11;10(33):2303561. doi: 10.1002/advs.202303561 (PMC10667838; doi:10.1002/advs.202303561)
Supplement: Supplementary file 5 — Supplemental Table 4 [file ADVS-10-2303561-s004.xlsx]

## Sheet: sum
upexons.upstream: the enrichment counts of 5mers in the upstream intronic 300 nt of exons that are signficantly more included upon Rbfox2-sh (PSI increased: FDR < 0.05 & IncLevelDifference > 0.15).
upexons.downstream: the enrichment counts of 5mers in the downstream intronic 300 nt of exons that are signficantly more included upon Rbfox2-sh (PSI increased: FDR < 0.05 & IncLevelDifference > 0.15).
downexons.upstream: the enrichment counts of 5mers in the upstream intronic 300 nt of exons that are signficantly less included upon Rbfox2-sh (PSI decreased: FDR < 0.05 & IncLevelDifference < -0.15).
downexons.downstream: the enrichment counts of 5mers in the downstream intronic 300 nt of exons that are signficantly less included upon Rbfox2-sh (PSI decreased: FDR < 0.05 & IncLevelDifference < -0.15).

## Sheet: upexons.upstream
5mers	5mer count	other 5mers count	percent(%)
UCAAU	30	36082	0.000830749
CAAUU	25	36087	0.000692291
AAUUC	32	36080	0.000886132
AUUCU	56	36056	0.00155073
UUCUG	86	36026	0.00238148
UCUGC	40	36072	0.00110767
CUGCU	56	36056	0.00155073
UGCUC	39	36073	0.00107997
GCUCG	6	36106	0.00016615
CUCGU	8	36104	0.000221533
UCGUU	10	36102	0.000276916
CGUUC	4	36108	0.000110767
GUUCU	45	36067	0.00124612
UUCUC	72	36040	0.0019938
UCUCC	83	36029	0.0022984
CUCCC	74	36038	0.00204918
UCCCA	58	36054	0.00160611
CCCAU	45	36067	0.00124612
CCAUC	41	36071	0.00113536
CAUCU	45	36067	0.00124612
AUCUC	39	36073	0.00107997
UCUCU	84	36028	0.0023261
CUCUC	75	36037	0.00207687
CUCUU	68	36044	0.00188303
UCUUC	66	36046	0.00182765
CUUCA	51	36061	0.00141227
UUCAU	70	36042	0.00193841
UCAUU	73	36039	0.00202149
CAUUG	36	36076	0.000996899
AUUGG	22	36090	0.000609216
UUGGA	42	36070	0.00116305
UGGAU	31	36081	0.00085844
GGAUC	13	36099	0.000359991
GAUCU	30	36082	0.000830749
AUCUU	62	36050	0.00171688
UCUUU	136	35976	0.00376606
CUUUU	139	35973	0.00384914
UUUUC	140	35972	0.00387683
UUUCC	85	36027	0.00235379
UUCCU	77	36035	0.00213226
UCCUC	58	36054	0.00160611
CCUCA	34	36078	0.000941515
CUCAU	41	36071	0.00113536
AUUGA	34	36078	0.000941515
UUGAA	66	36046	0.00182765
UGAAA	66	36046	0.00182765
GAAAU	56	36056	0.00155073
AAAUU	80	36032	0.00221533
AAUUU	107	36005	0.002963
AUUUC	57	36055	0.00157842
UUUCU	151	35961	0.00418144
UUCUU	115	35997	0.00318454
CUUCU	62	36050	0.00171688
UCUGA	42	36070	0.00116305
CUGAC	31	36081	0.00085844
UGACA	31	36081	0.00085844
GACAC	13	36099	0.000359991
ACACA	34	36078	0.000941515
CACAU	36	36076	0.000996899
ACAUC	23	36089	0.000636907
CAUCC	30	36082	0.000830749
AUCCA	23	36089	0.000636907
UCCAA	24	36088	0.000664599
CCAAA	30	36082	0.000830749
CAAAU	32	36080	0.000886132
AAAUG	61	36051	0.00168919
AAUGG	25	36087	0.000692291
AUGGU	33	36079	0.000913824
UGGUU	46	36066	0.00127381
GGUUC	17	36095	0.000470758
GUUCC	21	36091	0.000581524
UUCCA	39	36073	0.00107997
UCCAU	47	36065	0.00130151
UUUUA	146	35966	0.00404298
UUUAA	107	36005	0.002963
UUAAA	87	36025	0.00240917
UAAAA	76	36036	0.00210456
AAAAC	41	36071	0.00113536
AAACC	33	36079	0.000913824
AACCU	26	36086	0.000719982
ACCUA	12	36100	0.0003323
CCUAG	20	36092	0.000553833
CUAGC	10	36102	0.000276916
UAGCU	27	36085	0.000747674
AGCUC	37	36075	0.00102459
GCUCA	32	36080	0.000886132
CUCAA	24	36088	0.000664599
UCAAA	25	36087	0.000692291
CAAAC	22	36090	0.000609216
CCUAU	9	36103	0.000249225
CUAUC	15	36097	0.000415374
UAUCU	39	36073	0.00107997
UCUCA	51	36061	0.00141227
UCAUC	32	36080	0.000886132
CAUCA	29	36083	0.000803057
AUCAC	20	36092	0.000553833
UCACC	29	36083	0.000803057
CACCC	35	36077	0.000969207
ACCCA	26	36086	0.000719982
CCCAC	46	36066	0.00127381
CCACC	39	36073	0.00107997
CACCA	24	36088	0.000664599
ACCAU	30	36082	0.000830749
CCAUU	48	36064	0.0013292
CAUUU	71	36041	0.00196611
UUUCA	95	36017	0.0026307
UUCAA	52	36060	0.00143996
AAUUA	43	36069	0.00119074
AUUAA	42	36070	0.00116305
UUAAC	39	36073	0.00107997
UAACG	8	36104	0.000221533
AACGU	11	36101	0.000304608
ACGUU	12	36100	0.0003323
CGUUU	12	36100	0.0003323
GUUUU	111	36001	0.00307377
UUUUU	280	35832	0.00775366
UUUAC	43	36069	0.00119074
UUACU	47	36065	0.00130151
UACUG	34	36078	0.000941515
ACUGU	50	36062	0.00138458
CUGUU	75	36037	0.00207687
UGUUU	146	35966	0.00404298
GUUUA	41	36071	0.00113536
UUAAU	66	36046	0.00182765
UAAUA	42	36070	0.00116305
AAUAU	59	36053	0.00163381
AUAUU	64	36048	0.00177226
UAUUU	111	36001	0.00307377
AUUUU	172	35940	0.00476296
UUUAU	98	36014	0.00271378
UUAUU	84	36028	0.0023261
UAUUA	44	36068	0.00121843
AUUAC	23	36089	0.000636907
UACUU	49	36063	0.00135689
ACUUA	29	36083	0.000803057
CUUAA	39	36073	0.00107997
UAACA	32	36080	0.000886132
AACAG	23	36089	0.000636907
ACAGU	22	36090	0.000609216
CAGUU	26	36086	0.000719982
AGUUU	54	36058	0.00149535
UUUUG	136	35976	0.00376606
UUUGA	81	36031	0.00224302
GAAAA	54	36058	0.00149535
AAAAU	78	36034	0.00215995
AAAUC	25	36087	0.000692291
AAUCU	33	36079	0.000913824
AUCUG	26	36086	0.000719982
UCUGU	74	36038	0.00204918
CUGUA	30	36082	0.000830749
UGUAA	42	36070	0.00116305
GUAAG	15	36097	0.000415374
UAAGU	34	36078	0.000941515
AAGUU	41	36071	0.00113536
AAAAG	54	36058	0.00149535
AAAGU	56	36056	0.00155073
AAGUC	15	36097	0.000415374
AGUCA	22	36090	0.000609216
GUCAU	27	36085	0.000747674
UCAUG	34	36078	0.000941515
CAUGA	23	36089	0.000636907
AUGAG	27	36085	0.000747674
UGAGA	36	36076	0.000996899
GAGAA	39	36073	0.00107997
AGAAG	40	36072	0.00110767
GAAGU	27	36085	0.000747674
AAGUG	50	36062	0.00138458
AGUGA	38	36074	0.00105228
GUGAC	29	36083	0.000803057
UGACG	4	36108	0.000110767
GACGC	8	36104	0.000221533
ACGCU	9	36103	0.000249225
CGCUU	8	36104	0.000221533
GCUUG	52	36060	0.00143996
CUUGA	26	36086	0.000719982
UUGAU	43	36069	0.00119074
UGAUU	65	36047	0.00179996
GAUUA	32	36080	0.000886132
ACAGG	24	36088	0.000664599
CAGGU	35	36077	0.000969207
AGGUU	26	36086	0.000719982
GGUUU	51	36061	0.00141227
GUUUC	63	36049	0.00174457
UUCAC	33	36079	0.000913824
UCACA	33	36079	0.000913824
CACAA	22	36090	0.000609216
ACAAA	41	36071	0.00113536
AAACA	43	36069	0.00119074
AACAU	32	36080	0.000886132
AUCAG	26	36086	0.000719982
UCAGU	38	36074	0.00105228
AGUUG	30	36082	0.000830749
GUUGG	31	36081	0.00085844
UGGAC	30	36082	0.000830749
GGACA	12	36100	0.0003323
GACAU	18	36094	0.000498449
ACAUG	26	36086	0.000719982
CAUGU	39	36073	0.00107997
AUGUU	56	36056	0.00155073
UGUUC	54	36058	0.00149535
CUUUA	52	36060	0.00143996
UUAUG	57	36055	0.00157842
UAUGA	28	36084	0.000775366
AUGAU	38	36074	0.00105228
GAUUG	21	36091	0.000581524
AUUGU	56	36056	0.00155073
UUGUU	110	36002	0.00304608
UGUUA	47	36065	0.00130151
GUUAU	35	36077	0.000969207
UUUGC	56	36056	0.00155073
UUGCC	30	36082	0.000830749
UGCCU	57	36055	0.00157842
GCCUU	44	36068	0.00121843
CCUUU	88	36024	0.00243686
UUAUC	36	36076	0.000996899
AUCUA	20	36092	0.000553833
UCUAG	19	36093	0.000526141
CUAGU	14	36098	0.000387683
UAGUA	22	36090	0.000609216
AGUAU	37	36075	0.00102459
GUAUG	17	36095	0.000470758
UAUGU	60	36052	0.0016615
AUGUC	45	36067	0.00124612
UGUCU	85	36027	0.00235379
GUCUU	49	36063	0.00135689
UUUGU	121	35991	0.00335069
UAAAC	29	36083	0.000803057
UUGAG	41	36071	0.00113536
UGAGC	39	36073	0.00107997
GAGCA	35	36077	0.000969207
AGCAU	15	36097	0.000415374
GCAUU	23	36089	0.000636907
CAUUC	41	36071	0.00113536
UCUGG	46	36066	0.00127381
CUGGU	35	36077	0.000969207
UUCCC	63	36049	0.00174457
UCCCC	73	36039	0.00202149
CCCCA	73	36039	0.00202149
CCCAG	68	36044	0.00188303
CCAGU	24	36088	0.000664599
CAGUA	24	36088	0.000664599
AUGAC	21	36091	0.000581524
UGACU	38	36074	0.00105228
GACUG	29	36083	0.000803057
UAAAG	47	36065	0.00130151
AAAGA	53	36059	0.00146766
AAGAU	44	36068	0.00121843
AGAUG	32	36080	0.000886132
GAUGU	29	36083	0.000803057
AUGUG	49	36063	0.00135689
UGUGU	98	36014	0.00271378
GUGUU	57	36055	0.00157842
GUUUG	48	36064	0.0013292
UUGCU	65	36047	0.00179996
UGCUA	17	36095	0.000470758
GCUAU	12	36100	0.0003323
UAUCC	17	36095	0.000470758
AUCCU	31	36081	0.00085844
UCCUU	71	36041	0.00196611
CCUUG	42	36070	0.00116305
UGAAC	15	36097	0.000415374
GAACA	17	36095	0.000470758
AACAA	38	36074	0.00105228
AAAUA	70	36042	0.00193841
AUAUC	20	36092	0.000553833
UCCUG	61	36051	0.00168919
CCUGU	59	36053	0.00163381
GUAAU	27	36085	0.000747674
CUGUG	83	36029	0.0022984
UGUGA	48	36064	0.0013292
GUGAA	31	36081	0.00085844
AAAGG	28	36084	0.000775366
AAGGC	25	36087	0.000692291
AGGCC	35	36077	0.000969207
GGCCC	47	36065	0.00130151
GCCCC	39	36073	0.00107997
CCCCU	52	36060	0.00143996
CCCUG	66	36046	0.00182765
CCUGC	54	36058	0.00149535
CUGCA	42	36070	0.00116305
UGCAG	42	36070	0.00116305
GCAGA	25	36087	0.000692291
CAGAC	13	36099	0.000359991
AGACU	22	36090	0.000609216
GACUC	23	36089	0.000636907
ACUCU	32	36080	0.000886132
UCUUG	57	36055	0.00157842
UGAAU	49	36063	0.00135689
GAAUA	33	36079	0.000913824
AAUAC	30	36082	0.000830749
AUACA	25	36087	0.000692291
UACAC	14	36098	0.000387683
ACACG	5	36107	0.000138458
CACGG	11	36101	0.000304608
ACGGC	5	36107	0.000138458
CGGCG	5	36107	0.000138458
GGCGA	6	36106	0.00016615
GCGAC	2	36110	5.53833e-05
CGACU	2	36110	5.53833e-05
GACUU	22	36090	0.000609216
ACUUC	31	36081	0.00085844
CUCUA	25	36087	0.000692291
CUAGA	16	36096	0.000443066
UAGAA	36	36076	0.000996899
AGAAU	49	36063	0.00135689
ACACU	25	36087	0.000692291
CACUG	42	36070	0.00116305
GUUAC	14	36098	0.000387683
ACUUU	56	36056	0.00155073
GAUUU	66	36046	0.00182765
CCAUG	38	36074	0.00105228
CAUGG	38	36074	0.00105228
UGGUG	41	36071	0.00113536
GGUGG	49	36063	0.00135689
GUGGC	41	36071	0.00113536
UGGCU	60	36052	0.0016615
GGCUC	42	36070	0.00116305
GCUCU	48	36064	0.0013292
CUCAG	55	36057	0.00152304
UCAGG	39	36073	0.00107997
CAGGG	45	36067	0.00124612
AGGGC	28	36084	0.000775366
GGGCA	33	36079	0.000913824
GGCAA	16	36096	0.000443066
GCAAC	14	36098	0.000387683
CAACC	11	36101	0.000304608
AACCA	28	36084	0.000775366
ACCAC	19	36093	0.000526141
CCACA	42	36070	0.00116305
ACAUA	30	36082	0.000830749
CAUAU	31	36081	0.00085844
AUAUA	42	36070	0.00116305
UAUAU	56	36056	0.00155073
AUAUG	40	36072	0.00110767
GAGCG	13	36099	0.000359991
AGCGG	15	36097	0.000415374
GCGGA	6	36106	0.00016615
CGGAA	7	36105	0.000193841
GGAAG	36	36076	0.000996899
GAAGA	53	36059	0.00146766
AGAUA	27	36085	0.000747674
GAUAA	21	36091	0.000581524
AUAAU	36	36076	0.000996899
UAAUU	63	36049	0.00174457
AAUUG	35	36077	0.000969207
GAAUC	19	36093	0.000526141
CACAC	26	36086	0.000719982
ACACC	16	36096	0.000443066
ACCCC	29	36083	0.000803057
CCCCC	47	36065	0.00130151
CCACU	27	36085	0.000747674
ACUGC	29	36083	0.000803057
UGCUU	76	36036	0.00210456
GCUUU	60	36052	0.0016615
UUGUC	55	36057	0.00152304
UCUUA	36	36076	0.000996899
UAAAU	69	36043	0.00191072
AUUGC	16	36096	0.000443066
UCUAA	40	36072	0.00110767
CUAAA	41	36071	0.00113536
AGUGU	42	36070	0.00116305
GUCUC	38	36074	0.00105228
UCCCU	56	36056	0.00155073
CCCUC	48	36064	0.0013292
CCUCU	60	36052	0.0016615
CUUUG	76	36036	0.00210456
UUGCA	35	36077	0.000969207
GAAUU	49	36063	0.00135689
UGUUG	53	36059	0.00146766
GUUGC	24	36088	0.000664599
UGCAC	22	36090	0.000609216
GCACC	24	36088	0.000664599
ACCAA	17	36095	0.000470758
CCAAG	26	36086	0.000719982
CAAGC	20	36092	0.000553833
AAGCA	27	36085	0.000747674
AGCAG	42	36070	0.00116305
GCAGU	26	36086	0.000719982
CAGUG	41	36071	0.00113536
AGUGC	23	36089	0.000636907
GUGCA	20	36092	0.000553833
UGCAA	35	36077	0.000969207
GCAAA	30	36082	0.000830749
CAAAG	30	36082	0.000830749
AAAGC	28	36084	0.000775366
AAGCG	8	36104	0.000221533
CGGAG	4	36108	0.000110767
GGAGU	31	36081	0.00085844
GAGUG	31	36081	0.00085844
GUGAG	40	36072	0.00110767
UGAGU	39	36073	0.00107997
GAGUU	30	36082	0.000830749
AGUUC	19	36093	0.000526141
CUGCC	52	36060	0.00143996
UGCAU	21	36091	0.000581524
GCAUA	10	36102	0.000276916
CAUAG	21	36091	0.000581524
AUAGU	30	36082	0.000830749
UAGUU	35	36077	0.000969207
AGUUA	29	36083	0.000803057
CAGAG	44	36068	0.00121843
AGAGU	23	36089	0.000636907
GUGAU	27	36085	0.000747674
AUUUG	66	36046	0.00182765
UUUGG	68	36044	0.00188303
UUGGG	45	36067	0.00124612
UGGGC	45	36067	0.00124612
GGCAC	23	36089	0.000636907
GCACU	23	36089	0.000636907
CACUA	13	36099	0.000359991
ACUAC	13	36099	0.000359991
CUACU	16	36096	0.000443066
UACUA	16	36096	0.000443066
ACUAG	8	36104	0.000221533
GUUAA	38	36074	0.00105228
UAACC	15	36097	0.000415374
ACCUG	38	36074	0.00105228
CCUGG	57	36055	0.00157842
CUGGA	33	36079	0.000913824
UGGAG	39	36073	0.00107997
GGAGG	45	36067	0.00124612
GAGGG	39	36073	0.00107997
AGGGG	32	36080	0.000886132
GGGGA	29	36083	0.000803057
GGGAU	26	36086	0.000719982
GGAUU	35	36077	0.000969207
UGCCA	33	36079	0.000913824
GCCAU	35	36077	0.000969207
CAUUA	30	36082	0.000830749
UUAAG	37	36075	0.00102459
UAAGA	21	36091	0.000581524
AGAUC	13	36099	0.000359991
GAUCA	12	36100	0.0003323
AUCAU	22	36090	0.000609216
AAGAA	57	36055	0.00157842
UGAUC	21	36091	0.000581524
CUUAU	35	36077	0.000969207
UUAUA	41	36071	0.00113536
UAUAG	21	36091	0.000581524
UUCAG	64	36048	0.00177226
GGGGG	30	36082	0.000830749
GGGAA	35	36077	0.000969207
GGAAA	34	36078	0.000941515
GAAAG	39	36073	0.00107997
AAGGG	22	36090	0.000609216
AGGGA	29	36083	0.000803057
AGUGG	41	36071	0.00113536
GUGGU	29	36083	0.000803057
UUUCG	8	36104	0.000221533
UUCGG	5	36107	0.000138458
UCGGU	10	36102	0.000276916
CGGUU	4	36108	0.000110767
GUUCA	26	36086	0.000719982
UCAGA	39	36073	0.00107997
CAGAA	46	36066	0.00127381
AGUCU	26	36086	0.000719982
GUCUG	34	36078	0.000941515
CUGAU	26	36086	0.000719982
UGAUG	26	36086	0.000719982
GAUGA	25	36087	0.000692291
AUGAA	32	36080	0.000886132
AAGUA	48	36064	0.0013292
AGUAA	31	36081	0.00085844
GUAAA	36	36076	0.000996899
AUUCG	3	36109	8.30749e-05
UUCGU	9	36103	0.000249225
UCGUG	6	36106	0.00016615
CGUGA	8	36104	0.000221533
GACAG	17	36095	0.000470758
ACAGC	19	36093	0.000526141
CAGCU	49	36063	0.00135689
CUCUG	56	36056	0.00155073
GCCUC	29	36083	0.000803057
CCUCG	12	36100	0.0003323
CUCGC	6	36106	0.00016615
UCGCU	8	36104	0.000221533
CGCUC	4	36108	0.000110767
CUCAC	26	36086	0.000719982
CACCU	38	36074	0.00105228
ACCUU	34	36078	0.000941515
ACUUG	36	36076	0.000996899
CUUGU	53	36059	0.00146766
UUGUA	52	36060	0.00143996
UGUAG	31	36081	0.00085844
GUAGC	18	36094	0.000498449
GCUCC	37	36075	0.00102459
CCAGC	42	36070	0.00116305
CAGCC	42	36070	0.00116305
AGCCA	40	36072	0.00110767
GCCAC	31	36081	0.00085844
CACAG	47	36065	0.00130151
ACAGA	26	36086	0.000719982
CAGAU	33	36079	0.000913824
GAUAG	16	36096	0.000443066
ACUGG	32	36080	0.000886132
GGAGC	27	36085	0.000747674
UAAUC	24	36088	0.000664599
AAUCC	26	36086	0.000719982
CUUUC	78	36034	0.00215995
CUUCC	57	36055	0.00157842
CCAUA	33	36079	0.000913824
GCACG	6	36106	0.00016615
CACGU	12	36100	0.0003323
ACGUA	4	36108	0.000110767
CGUAU	5	36107	0.000138458
GUAUA	29	36083	0.000803057
UAUAC	14	36098	0.000387683
UACAG	22	36090	0.000609216
UGGCC	52	36060	0.00143996
GGCCU	35	36077	0.000969207
GCCUA	13	36099	0.000359991
CCUAC	10	36102	0.000276916
CUACG	8	36104	0.000221533
UACGU	7	36105	0.000193841
ACGUG	10	36102	0.000276916
CGUGC	18	36094	0.000498449
GUGCC	39	36073	0.00107997
GCCAG	36	36076	0.000996899
CCAGA	44	36068	0.00121843
AGACG	6	36106	0.00016615
GACGU	7	36105	0.000193841
AGGUC	17	36095	0.000470758
GGUCG	7	36105	0.000193841
GUCGC	2	36110	5.53833e-05
CGCUA	4	36108	0.000110767
GCUAC	16	36096	0.000443066
CUACA	16	36096	0.000443066
AUCAA	17	36095	0.000470758
UCAAG	32	36080	0.000886132
CAAGU	37	36075	0.00102459
AGUAC	19	36093	0.000526141
GUACG	2	36110	5.53833e-05
UACGG	3	36109	8.30749e-05
ACGGU	5	36107	0.000138458
CGGUG	12	36100	0.0003323
GGUGA	31	36081	0.00085844
GACGA	7	36105	0.000193841
ACGAG	10	36102	0.000276916
CGAGA	7	36105	0.000193841
GAGAU	21	36091	0.000581524
GAUCC	9	36103	0.000249225
AUCCC	26	36086	0.000719982
CCCUU	46	36066	0.00127381
CCUUC	46	36066	0.00127381
CCCCG	16	36096	0.000443066
CCCGU	11	36101	0.000304608
CCGUA	3	36109	8.30749e-05
CGUAC	3	36109	8.30749e-05
GUACC	13	36099	0.000359991
UACCG	4	36108	0.000110767
ACCGC	5	36107	0.000138458
CCGCG	3	36109	8.30749e-05
CGCGU	3	36109	8.30749e-05
GCGUG	20	36092	0.000553833
GUGCG	12	36100	0.0003323
UGCGU	18	36094	0.000498449
UGCCG	9	36103	0.000249225
GCCGU	8	36104	0.000221533
CCGUG	17	36095	0.000470758
UGCCC	41	36071	0.00113536
GCCCA	27	36085	0.000747674
CACCG	10	36102	0.000276916
ACCGG	6	36106	0.00016615
CCGGG	15	36097	0.000415374
CGGGG	12	36100	0.0003323
GGGAC	19	36093	0.000526141
GGACG	18	36094	0.000498449
ACGCC	6	36106	0.00016615
CGCCA	8	36104	0.000221533
CAGCA	30	36082	0.000830749
AGCAA	27	36085	0.000747674
GCAAG	26	36086	0.000719982
CUGUC	48	36064	0.0013292
UGUCA	47	36065	0.00130151
GUCAC	30	36082	0.000830749
AGGUG	30	36082	0.000830749
GAGCC	25	36087	0.000692291
AGCCC	26	36086	0.000719982
GCCCG	16	36096	0.000443066
CCCGC	16	36096	0.000443066
CCGCC	15	36097	0.000415374
CGCCC	13	36099	0.000359991
CCGCU	10	36102	0.000276916
CGCUG	22	36090	0.000609216
GCUGU	52	36060	0.00143996
UUGGC	53	36059	0.00146766
GGCCG	14	36098	0.000387683
GCCGC	11	36101	0.000304608
GCUGC	37	36075	0.00102459
CUGCG	10	36102	0.000276916
UGCGG	6	36106	0.00016615
GCGGC	11	36101	0.000304608
GGCGC	9	36103	0.000249225
GCGCU	11	36101	0.000304608
CUCGG	12	36100	0.0003323
UCGGC	5	36107	0.000138458
CGGCA	11	36101	0.000304608
ACGGG	10	36102	0.000276916
GGGGC	39	36073	0.00107997
GGGCU	45	36067	0.00124612
GGCUU	44	36068	0.00121843
CUUGG	69	36043	0.00191072
UGGGU	36	36076	0.000996899
GGGUU	34	36078	0.000941515
GGUUG	23	36089	0.000636907
GUUGU	36	36076	0.000996899
UUGUG	50	36062	0.00138458
UGUGC	41	36071	0.00113536
GCCUG	42	36070	0.00116305
GUGUG	63	36049	0.00174457
CAAGG	26	36086	0.000719982
UGGGG	54	36058	0.00149535
GGGCG	11	36101	0.000304608
GGCGG	14	36098	0.000387683
GGCGU	9	36103	0.000249225
CGUGU	23	36089	0.000636907
UGUGG	58	36054	0.00160611
GUGGG	44	36068	0.00121843
UGGGA	52	36060	0.00143996
GGGAG	43	36069	0.00119074
GGGCC	36	36076	0.000996899
ACUCA	29	36083	0.000803057
CCUGA	38	36074	0.00105228
UGACC	27	36085	0.000747674
GACCU	21	36091	0.000581524
CUCCU	64	36048	0.00177226
CUUGC	41	36071	0.00113536
GCCCU	45	36067	0.00124612
ACCUC	19	36093	0.000526141
CCAGG	45	36067	0.00124612
GCCGG	10	36102	0.000276916
GGGGU	30	36082	0.000830749
GGGUG	37	36075	0.00102459
UGAGG	32	36080	0.000886132
GGGUC	19	36093	0.000526141
GGUCC	27	36085	0.000747674
GUCCA	38	36074	0.00105228
UCCAG	47	36065	0.00130151
CAGGA	39	36073	0.00107997
AGGAG	46	36066	0.00127381
GGCAG	34	36078	0.000941515
GCAGG	31	36081	0.00085844
UCGGG	7	36105	0.000193841
CGGGA	13	36099	0.000359991
GGAAC	20	36092	0.000553833
GAACU	28	36084	0.000775366
AACUG	32	36080	0.000886132
CUGGC	37	36075	0.00102459
GGCCA	36	36076	0.000996899
GAUUC	27	36085	0.000747674
UGUCC	58	36054	0.00160611
GUCCC	32	36080	0.000886132
UCCCG	9	36103	0.000249225
CGCCG	4	36108	0.000110767
GCCGA	5	36107	0.000138458
CCGAC	6	36106	0.00016615
ACUCC	16	36096	0.000443066
GCGGG	14	36098	0.000387683
CGGGC	13	36099	0.000359991
AGACC	12	36100	0.0003323
GGUCU	16	36096	0.000443066
GAGUC	21	36091	0.000581524
AGUCC	17	36095	0.000470758
GUCCU	36	36076	0.000996899
UUGAC	20	36092	0.000553833
GGCUA	16	36096	0.000443066
CUACC	15	36097	0.000415374
UACCU	17	36095	0.000470758
CCUCC	49	36063	0.00135689
UGCUG	57	36055	0.00157842
CGACA	3	36109	8.30749e-05
GAAGC	19	36093	0.000526141
AGCAC	29	36083	0.000803057
CCGGU	11	36101	0.000304608
GAGAC	21	36091	0.000581524
CUGGG	72	36040	0.0019938
UCCAC	24	36088	0.000664599
CCACG	12	36100	0.0003323
ACGUC	11	36101	0.000304608
CGUCC	11	36101	0.000304608
GGCUG	39	36073	0.00107997
GCUGG	42	36070	0.00116305
CAUGC	24	36088	0.000664599
AUGCC	18	36094	0.000498449
AGAGC	30	36082	0.000830749
GAGCU	35	36077	0.000969207
GACCA	14	36098	0.000387683
GUCAA	21	36091	0.000581524
CAAGA	23	36089	0.000636907
AGGGU	30	36082	0.000830749
AGGAU	26	36086	0.000719982
AUUCA	47	36065	0.00130151
UGUAC	26	36086	0.000719982
UACCA	23	36089	0.000636907
AUGUA	32	36080	0.000886132
GUAGU	20	36092	0.000553833
AUAGC	19	36093	0.000526141
UAGCC	18	36094	0.000498449
AGCCU	32	36080	0.000886132
GUGCU	34	36078	0.000941515
GCUAG	14	36098	0.000387683
CUAGG	13	36099	0.000359991
UAGGC	17	36095	0.000470758
GCCAA	18	36094	0.000498449
ACAAU	22	36090	0.000609216
CAAUG	28	36084	0.000775366
AAUGU	53	36059	0.00146766
GUACU	20	36092	0.000553833
ACUGA	27	36085	0.000747674
CAAAA	42	36070	0.00116305
AAAAA	95	36017	0.0026307
UUCUA	43	36069	0.00119074
CUAAU	30	36082	0.000830749
AUGGC	24	36088	0.000664599
UGGCA	32	36080	0.000886132
GGCAU	23	36089	0.000636907
GCAUG	25	36087	0.000692291
AUGGA	21	36091	0.000581524
GGACU	23	36089	0.000636907
UCAAC	28	36084	0.000775366
CAACU	22	36090	0.000609216
AUUAG	36	36076	0.000996899
UUAGA	34	36078	0.000941515
UAGAU	18	36094	0.000498449
AGAUU	44	36068	0.00121843
GGAUG	26	36086	0.000719982
GAUGC	13	36099	0.000359991
AUGCU	34	36078	0.000941515
UUUAG	53	36059	0.00146766
UUAGU	27	36085	0.000747674
UCAUA	22	36090	0.000609216
CAUAA	26	36086	0.000719982
AUAAG	18	36094	0.000498449
UAUAA	35	36077	0.000969207
AUAAA	55	36057	0.00152304
CUAAC	18	36094	0.000498449
UAACU	37	36075	0.00102459
AACUU	46	36066	0.00127381
AAUGC	26	36086	0.000719982
UAUUC	29	36083	0.000803057
GGACC	14	36098	0.000387683
GACCC	19	36093	0.000526141
UCUAC	16	36096	0.000443066
CCAAU	20	36092	0.000553833
GAACG	9	36103	0.000249225
AACGA	3	36109	8.30749e-05
ACGAA	5	36107	0.000138458
CGAAU	7	36105	0.000193841
AUUCC	23	36089	0.000636907
AAGGA	31	36081	0.00085844
GAGGA	27	36085	0.000747674
GAAGG	26	36086	0.000719982
AAGGU	16	36096	0.000443066
GUGGA	39	36073	0.00107997
UGGAA	35	36077	0.000969207
AAGCC	19	36093	0.000526141
UGGUA	37	36075	0.00102459
GGUAA	16	36096	0.000443066
UCACU	37	36075	0.00102459
CACUU	35	36077	0.000969207
UACAA	23	36089	0.000636907
ACAAG	23	36089	0.000636907
AAGCU	30	36082	0.000830749
AGCUU	39	36073	0.00107997
UUGCG	8	36104	0.000221533
GCGUC	9	36103	0.000249225
GAUGG	22	36090	0.000609216
AUGGG	26	36086	0.000719982
GGGUA	14	36098	0.000387683
GGUAC	11	36101	0.000304608
GUACA	24	36088	0.000664599
UACAU	26	36086	0.000719982
UCACG	10	36102	0.000276916
CACGA	4	36108	0.000110767
CGAGG	8	36104	0.000221533
GGAAU	24	36088	0.000664599
UUGGU	49	36063	0.00135689
GCUUC	32	36080	0.000886132
GUCCG	7	36105	0.000193841
UCCGG	10	36102	0.000276916
UGAAG	44	36068	0.00121843
AAGAC	17	36095	0.000470758
ACCCU	28	36084	0.000775366
CCCUA	21	36091	0.000581524
CCUAA	27	36085	0.000747674
CAGUC	19	36093	0.000526141
UCUAU	32	36080	0.000886132
CUAUU	31	36081	0.00085844
UAUUG	36	36076	0.000996899
gcucc	7	36105	0.000193841
cuccg	7	36105	0.000193841
uccgc	3	36109	8.30749e-05
ccgcc	6	36106	0.00016615
cgccu	5	36107	0.000138458
gccuc	15	36097	0.000415374
ccucu	9	36103	0.000249225
cucug	13	36099	0.000359991
ucugg	9	36103	0.000249225
cuggg	29	36083	0.000803057
ugggg	4	36108	0.000110767
ggggu	5	36107	0.000138458
ggguu	9	36103	0.000249225
gguuc	5	36107	0.000138458
guuca	14	36098	0.000387683
uucaa	15	36097	0.000415374
ucaag	11	36101	0.000304608
caagc	4	36108	0.000110767
aagcc	8	36104	0.000221533
agcca	12	36100	0.0003323
gccau	4	36108	0.000110767
ccauu	7	36105	0.000193841
cauuc	6	36106	0.00016615
auucc	5	36107	0.000138458
uuccc	9	36103	0.000249225
ucccc	7	36105	0.000193841
ccccu	8	36104	0.000221533
cccug	16	36096	0.000443066
ccugc	6	36106	0.00016615
cugcc	4	36108	0.000110767
ugccu	9	36103	0.000249225
ccuca	4	36108	0.000110767
cucag	10	36102	0.000276916
ucagc	5	36107	0.000138458
cagcc	19	36093	0.000526141
agccu	19	36093	0.000526141
ccucc	14	36098	0.000387683
cuccc	13	36099	0.000359991
ucccg	3	36109	8.30749e-05
cccga	2	36110	5.53833e-05
ccgag	5	36107	0.000138458
cgagu	2	36110	5.53833e-05
gagua	4	36108	0.000110767
aguag	9	36103	0.000249225
guagc	4	36108	0.000110767
uagcu	3	36109	8.30749e-05
agcug	8	36104	0.000221533
gcugg	12	36100	0.0003323
uggga	17	36095	0.000470758
gggac	4	36108	0.000110767
ggacu	7	36105	0.000193841
gacua	3	36109	8.30749e-05
acuac	3	36109	8.30749e-05
cuaca	6	36106	0.00016615
uacag	9	36103	0.000249225
acagg	9	36103	0.000249225
caggc	11	36101	0.000304608
aggcg	7	36105	0.000193841
ggcgc	1	36111	2.76916e-05
gcgcc	6	36106	0.00016615
cgccc	7	36105	0.000193841
gcccg	8	36104	0.000221533
cccgc	4	36108	0.000110767
cgcca	4	36108	0.000110767
gccac	15	36097	0.000415374
ccacc	4	36108	0.000110767
cacca	5	36107	0.000138458
accac	4	36108	0.000110767
ccacg	4	36108	0.000110767
cacgc	2	36110	5.53833e-05
acgcc	2	36110	5.53833e-05
cccgg	6	36106	0.00016615
ccggc	4	36108	0.000110767
cggcu	1	36111	2.76916e-05
ggcua	3	36109	8.30749e-05
gcuaa	4	36108	0.000110767
cuaau	4	36108	0.000110767
uaauu	14	36098	0.000387683
aauuu	12	36100	0.0003323
auuuu	32	36080	0.000886132
uuuuc	20	36092	0.000553833
uuucc	6	36106	0.00016615
uuccu	10	36102	0.000276916
uccug	10	36102	0.000276916
ccugu	18	36094	0.000498449
cugua	17	36095	0.000470758
uguau	4	36108	0.000110767
guauu	5	36107	0.000138458
uauuu	19	36093	0.000526141
uuuuu	66	36046	0.00182765
uuuua	19	36093	0.000526141
uuuag	8	36104	0.000221533
uuagu	7	36105	0.000193841
uagua	4	36108	0.000110767
guaga	5	36107	0.000138458
uagag	4	36108	0.000110767
agaga	17	36095	0.000470758
gagau	10	36102	0.000276916
agaug	9	36103	0.000249225
gaugg	3	36109	8.30749e-05
auggg	5	36107	0.000138458
gguuu	4	36108	0.000110767
guuuc	5	36107	0.000138458
uuuca	8	36104	0.000221533
uucau	6	36106	0.00016615
ucauc	7	36105	0.000193841
caucg	1	36111	2.76916e-05
aucgu	5	36107	0.000138458
ucgug	4	36108	0.000110767
cgugu	3	36109	8.30749e-05
guguu	7	36105	0.000193841
uguuc	13	36099	0.000359991
guucg	1	36111	2.76916e-05
uucgc	1	36111	2.76916e-05
ucgcc	1	36111	2.76916e-05
gccag	6	36106	0.00016615
ccagg	15	36097	0.000415374
cagga	18	36094	0.000498449
aggau	5	36107	0.000138458
ggaug	1	36111	2.76916e-05
auggu	7	36105	0.000193841
ugguc	6	36106	0.00016615
ggucu	8	36104	0.000221533
gucuc	16	36096	0.000443066
ucucg	1	36111	2.76916e-05
cucga	2	36110	5.53833e-05
ucgau	1	36111	2.76916e-05
cgauc	1	36111	2.76916e-05
gaucu	4	36108	0.000110767
aucuc	8	36104	0.000221533
ucucc	10	36102	0.000276916
cuccu	11	36101	0.000304608
ccuga	8	36104	0.000221533
cugac	6	36106	0.00016615
ugacc	4	36108	0.000110767
gaccu	7	36105	0.000193841
accuc	7	36105	0.000193841
cugau	3	36109	8.30749e-05
ugauc	9	36103	0.000249225
gaucc	6	36106	0.00016615
auccg	1	36111	2.76916e-05
gccuu	6	36106	0.00016615
ccuug	5	36107	0.000138458
cuugg	8	36104	0.000221533
uuggc	2	36110	5.53833e-05
uggcc	6	36106	0.00016615
ggccu	6	36106	0.00016615
uccca	11	36101	0.000304608
cccaa	6	36106	0.00016615
ccaaa	8	36104	0.000221533
caaag	9	36103	0.000249225
aaagu	11	36101	0.000304608
aagug	12	36100	0.0003323
agugc	8	36104	0.000221533
gugcu	10	36102	0.000276916
ugcug	13	36099	0.000359991
gcugc	6	36106	0.00016615
cugcg	6	36106	0.00016615
ugcgg	2	36110	5.53833e-05
gcggu	2	36110	5.53833e-05
cgguu	1	36111	2.76916e-05
gguua	9	36103	0.000249225
guuac	4	36108	0.000110767
uuaca	8	36104	0.000221533
ggcgu	5	36107	0.000138458
gcgug	6	36106	0.00016615
cguga	5	36107	0.000138458
gugag	14	36098	0.000387683
ugagc	15	36097	0.000415374
gagcc	13	36099	0.000359991
ccacu	17	36095	0.000470758
cacug	17	36095	0.000470758
acugc	14	36098	0.000387683
cugca	12	36100	0.0003323
ugcac	9	36103	0.000249225
gcacc	4	36108	0.000110767
caccc	5	36107	0.000138458
acccg	3	36109	8.30749e-05
cggcU	2	36110	5.53833e-05
ggcUG	1	36111	2.76916e-05
gcUGG	1	36111	2.76916e-05
cUGGU	1	36111	2.76916e-05
UGGUC	24	36088	0.000664599
CCCGA	10	36102	0.000276916
CCGAA	6	36106	0.00016615
CGAAC	2	36110	5.53833e-05
CUAUA	14	36098	0.000387683
AUACU	30	36082	0.000830749
AGACA	18	36094	0.000498449
GUUGA	28	36084	0.000775366
UGAUA	23	36089	0.000636907
GAUAU	20	36092	0.000553833
CUUAC	17	36095	0.000470758
AAUAA	45	36067	0.00124612
AUUAU	48	36064	0.0013292
GUCUA	18	36094	0.000498449
GGUAG	25	36087	0.000692291
GUAGG	20	36092	0.000553833
UAGGA	26	36086	0.000719982
UCCUA	20	36092	0.000553833
GAAUG	29	36083	0.000803057
AAUGA	42	36070	0.00116305
ACAUU	35	36077	0.000969207
UACUC	15	36097	0.000415374
UUACC	24	36088	0.000664599
CUUAG	18	36094	0.000498449
UUAGC	19	36093	0.000526141
AUAUa	1	36111	2.76916e-05
UAUaa	1	36111	2.76916e-05
AUaau	1	36111	2.76916e-05
Uaauc	1	36111	2.76916e-05
aaucc	9	36103	0.000249225
auccc	8	36104	0.000221533
ccccc	4	36108	0.000110767
cccua	6	36106	0.00016615
ccuag	4	36108	0.000110767
cuagu	3	36109	8.30749e-05
uaguu	8	36104	0.000221533
aguuu	9	36103	0.000249225
guuug	7	36105	0.000193841
uuugu	25	36087	0.000692291
uuguu	28	36084	0.000775366
uguug	7	36105	0.000193841
guugu	9	36103	0.000249225
uuguc	7	36105	0.000193841
uguca	6	36106	0.00016615
gucau	3	36109	8.30749e-05
caucu	5	36107	0.000138458
aucua	2	36110	5.53833e-05
ucuaa	3	36109	8.30749e-05
cuaaa	6	36106	0.00016615
uaaac	4	36108	0.000110767
aaacu	7	36105	0.000193841
aacuu	3	36109	8.30749e-05
acuua	5	36107	0.000138458
cuuaa	8	36104	0.000221533
uuaau	14	36098	0.000387683
uaaug	4	36108	0.000110767
aauga	2	36110	5.53833e-05
augaa	3	36109	8.30749e-05
ugaac	11	36101	0.000304608
gaaca	4	36108	0.000110767
aacau	3	36109	8.30749e-05
acaug	5	36107	0.000138458
caugu	5	36107	0.000138458
auguu	12	36100	0.0003323
guucu	8	36104	0.000221533
uucuc	9	36103	0.000249225
ucucu	14	36098	0.000387683
cucua	8	36104	0.000221533
ucuau	2	36110	5.53833e-05
cuauu	5	36107	0.000138458
uauuc	3	36109	8.30749e-05
uucca	5	36107	0.000138458
uccau	6	36106	0.00016615
ccaua	2	36110	5.53833e-05
cauaa	3	36109	8.30749e-05
auaag	7	36105	0.000193841
UAGAG	21	36091	0.000581524
AGAGG	36	36076	0.000996899
GAGGC	34	36078	0.000941515
AGGCA	20	36092	0.000553833
UAGGU	16	36096	0.000443066
GCACA	22	36090	0.000609216
UUACA	20	36092	0.000553833
AAGAG	34	36078	0.000941515
CCUUA	21	36091	0.000581524
UAAGG	14	36098	0.000387683
CUAAG	19	36093	0.000526141
UAAGC	17	36095	0.000470758
ACUAA	25	36087	0.000692291
GGUUA	19	36093	0.000526141
GUUAG	13	36099	0.000359991
AGAAA	64	36048	0.00177226
AGCUA	21	36091	0.000581524
GCGAA	4	36108	0.000110767
CGAAA	7	36105	0.000193841
UAUGC	18	36094	0.000498449
ACCAG	23	36089	0.000636907
GCUUA	23	36089	0.000636907
AUUUA	61	36051	0.00168919
CAACA	26	36086	0.000719982
GCGUU	6	36106	0.00016615
cucuc	5	36107	0.000138458
ucugu	19	36093	0.000526141
cugug	19	36093	0.000526141
ugugc	11	36101	0.000304608
gcugu	4	36108	0.000110767
gugca	5	36107	0.000138458
ugcag	17	36095	0.000470758
gcagc	3	36109	8.30749e-05
cagca	8	36104	0.000221533
agcac	7	36105	0.000193841
gcacu	12	36100	0.0003323
gcagg	11	36101	0.000304608
caggg	5	36107	0.000138458
agggu	4	36108	0.000110767
gguuG	1	36111	2.76916e-05
guuGG	1	36111	2.76916e-05
uuGGU	2	36110	5.53833e-05
uGGUG	1	36111	2.76916e-05
GGUGU	18	36094	0.000498449
GUGUC	48	36064	0.0013292
CCCGG	10	36102	0.000276916
CACGC	5	36107	0.000138458
GGUGC	23	36089	0.000636907
GCGGU	4	36108	0.000110767
UCAGC	34	36078	0.000941515
AGCUG	44	36068	0.00121843
GCUGA	33	36079	0.000913824
CUGAG	38	36074	0.00105228
AGGCU	31	36081	0.00085844
CGACC	4	36108	0.000110767
UGCGA	8	36104	0.000221533
GCGAU	3	36109	8.30749e-05
CGAUG	6	36106	0.00016615
CACUC	22	36090	0.000609216
GAAAC	22	36090	0.000609216
UUCCG	7	36105	0.000193841
UCCGC	4	36108	0.000110767
CAGGC	21	36091	0.000581524
CCAAC	11	36101	0.000304608
GCGAG	9	36103	0.000249225
GCAUC	8	36104	0.000221533
CCGUU	6	36106	0.00016615
AGAGA	33	36079	0.000913824
GACAA	16	36096	0.000443066
GCAGC	34	36078	0.000941515
AAUAG	23	36089	0.000636907
AUAGG	11	36101	0.000304608
UAGGG	13	36099	0.000359991
ACGCA	4	36108	0.000110767
CGCAG	10	36102	0.000276916
AAUCA	23	36089	0.000636907
CAUAC	17	36095	0.000470758
AUACC	12	36100	0.0003323
CACGu	1	36111	2.76916e-05
ACGua	1	36111	2.76916e-05
CGuau	1	36111	2.76916e-05
Guauu	1	36111	2.76916e-05
auuug	6	36106	0.00016615
uuugc	9	36103	0.000249225
uugcu	14	36098	0.000387683
ugcuu	11	36101	0.000304608
gcuuu	5	36107	0.000138458
cuuuc	5	36107	0.000138458
uuucu	19	36093	0.000526141
uucua	5	36107	0.000138458
ucuac	5	36107	0.000138458
uacaa	6	36106	0.00016615
acaac	4	36108	0.000110767
caaca	11	36101	0.000304608
aacaa	7	36105	0.000193841
acaau	2	36110	5.53833e-05
caaug	1	36111	2.76916e-05
aaugc	3	36109	8.30749e-05
augca	7	36105	0.000193841
gccua	3	36109	8.30749e-05
ccuac	5	36107	0.000138458
cuacc	4	36108	0.000110767
uaccc	2	36110	5.53833e-05
accca	5	36107	0.000138458
caaau	9	36103	0.000249225
aaauc	9	36103	0.000249225
auccu	3	36109	8.30749e-05
ugugu	11	36101	0.000304608
gugua	4	36108	0.000110767
uguag	12	36100	0.0003323
uagaa	5	36107	0.000138458
agaau	6	36106	0.00016615
gaaua	2	36110	5.53833e-05
aauaa	31	36081	0.00085844
uaaga	4	36108	0.000110767
aagau	4	36108	0.000110767
gauga	6	36106	0.00016615
augag	10	36102	0.000276916
ugagg	14	36098	0.000387683
gaggu	9	36103	0.000249225
aggua	5	36107	0.000138458
gguau	7	36105	0.000193841
guaua	4	36108	0.000110767
uauaa	9	36103	0.000249225
auaaa	18	36094	0.000498449
uaaau	12	36100	0.0003323
aaaua	19	36093	0.000526141
uaaaA	1	36111	2.76916e-05
aaaAA	1	36111	2.76916e-05
aaAAG	1	36111	2.76916e-05
aAAGA	1	36111	2.76916e-05
AGGAA	38	36074	0.00105228
CUAUG	11	36101	0.000304608
AUGCA	23	36089	0.000636907
UAGUC	12	36100	0.0003323
CUGAA	45	36067	0.00124612
UAUCA	21	36091	0.000581524
GUAUC	8	36104	0.000221533
UAGUG	22	36090	0.000609216
UCUCG	7	36105	0.000193841
UCGUC	9	36103	0.000249225
CGUCU	12	36100	0.0003323
AACAC	27	36085	0.000747674
GAGGU	21	36091	0.000581524
GGUCA	21	36091	0.000581524
AGGAC	15	36097	0.000415374
AGUAG	23	36089	0.000636907
GUAGA	20	36092	0.000553833
CUCCA	42	36070	0.00116305
GACGG	6	36106	0.00016615
ACGGA	6	36106	0.00016615
CGGAU	2	36110	5.53833e-05
GAUAC	7	36105	0.000193841
AAACU	35	36077	0.000969207
UUGGa	1	36111	2.76916e-05
UGGau	1	36111	2.76916e-05
GGauu	1	36111	2.76916e-05
Gauuu	1	36111	2.76916e-05
uuuau	18	36094	0.000498449
uuaua	15	36097	0.000415374
uauau	10	36102	0.000276916
auaua	9	36103	0.000249225
uaaaa	13	36099	0.000359991
aaaau	16	36096	0.000443066
aauau	9	36103	0.000249225
auauu	9	36103	0.000249225
uauaG	2	36110	5.53833e-05
auaGC	2	36110	5.53833e-05
uaGCC	1	36111	2.76916e-05
aGCCA	1	36111	2.76916e-05
CAACa	1	36111	2.76916e-05
AACau	1	36111	2.76916e-05
ACaua	1	36111	2.76916e-05
Cauaa	1	36111	2.76916e-05
aaaaa	138	35974	0.00382144
aaauu	6	36106	0.00016615
aauua	10	36102	0.000276916
auuau	6	36106	0.00016615
auaau	20	36092	0.000553833
auauC	1	36111	2.76916e-05
uauCG	1	36111	2.76916e-05
auCGU	1	36111	2.76916e-05
uCGUC	1	36111	2.76916e-05
UCCGA	6	36106	0.00016615
UGUAU	30	36082	0.000830749
GUAUU	39	36073	0.00107997
CAAUA	12	36100	0.0003323
agcau	3	36109	8.30749e-05
gcaug	8	36104	0.000221533
caugg	4	36108	0.000110767
ugggu	9	36103	0.000249225
ggguc	3	36109	8.30749e-05
gguca	5	36107	0.000138458
gucag	8	36104	0.000221533
ucagg	8	36104	0.000221533
aggac	3	36109	8.30749e-05
gacug	7	36105	0.000193841
acugu	8	36104	0.000221533
guagg	7	36105	0.000193841
uaggc	8	36104	0.000221533
aggcc	7	36105	0.000193841
gccug	16	36096	0.000443066
gugug	10	36102	0.000276916
ugugg	6	36106	0.00016615
guggG	1	36111	2.76916e-05
uggGC	1	36111	2.76916e-05
ggGCA	1	36111	2.76916e-05
gGCAG	1	36111	2.76916e-05
AGAAC	28	36084	0.000775366
AACGC	5	36107	0.000138458
CGCCU	2	36110	5.53833e-05
CGGUC	10	36102	0.000276916
AGGCG	11	36101	0.000304608
CGAGU	5	36107	0.000138458
UGGCG	11	36101	0.000304608
CGGCC	8	36104	0.000221533
AUGCG	6	36106	0.00016615
GGAGA	28	36084	0.000775366
CAGCG	9	36103	0.000249225
AGCGC	5	36107	0.000138458
CCGGC	9	36103	0.000249225
CCGAG	8	36104	0.000221533
CGAGC	11	36101	0.000304608
GCUAA	16	36096	0.000443066
AACCC	13	36099	0.000359991
CUUCG	6	36106	0.00016615
UUCGC	3	36109	8.30749e-05
UCGCA	2	36110	5.53833e-05
CGUGG	4	36108	0.000110767
CGGCU	6	36106	0.00016615
CGCGC	2	36110	5.53833e-05
GCGCC	4	36108	0.000110767
UCGCG	1	36111	2.76916e-05
GCGUA	4	36108	0.000110767
CGUAG	5	36107	0.000138458
CGGGU	8	36104	0.000221533
GUCGu	1	36111	2.76916e-05
UCGuc	1	36111	2.76916e-05
CGucu	1	36111	2.76916e-05
Gucug	1	36111	2.76916e-05
gucug	8	36104	0.000221533
guggu	8	36104	0.000221533
ugguu	8	36104	0.000221533
gguug	8	36104	0.000221533
guuga	7	36105	0.000193841
uugau	7	36105	0.000193841
ugauu	7	36105	0.000193841
gauua	7	36105	0.000193841
auuac	6	36106	0.00016615
uuacu	7	36105	0.000193841
uacuu	7	36105	0.000193841
acuug	4	36108	0.000110767
cuugu	5	36107	0.000138458
ugucu	14	36098	0.000387683
uccuu	9	36103	0.000249225
ccuuu	7	36105	0.000193841
ucccu	13	36099	0.000359991
cuacu	7	36105	0.000193841
uacuc	7	36105	0.000193841
acucc	17	36095	0.000470758
cucca	18	36094	0.000498449
uccag	17	36095	0.000470758
ccaga	4	36108	0.000110767
cagag	18	36094	0.000498449
agagu	4	36108	0.000110767
aguaa	2	36110	5.53833e-05
guaag	2	36110	5.53833e-05
uaagc	2	36110	5.53833e-05
agccc	7	36105	0.000193841
gcccu	4	36108	0.000110767
cccuu	4	36108	0.000110767
cuuug	9	36103	0.000249225
uuuga	13	36099	0.000359991
uugag	11	36101	0.000304608
ugaga	13	36099	0.000359991
gagaa	11	36101	0.000304608
agaag	4	36108	0.000110767
gaagg	4	36108	0.000110767
aaggg	6	36106	0.00016615
agggg	5	36107	0.000138458
ggggc	2	36110	5.53833e-05
gggcc	7	36105	0.000193841
ggccg	2	36110	5.53833e-05
gccgu	3	36109	8.30749e-05
ccgug	3	36109	8.30749e-05
cgugc	2	36110	5.53833e-05
gugcc	9	36103	0.000249225
uccgu	4	36108	0.000110767
ccguc	5	36107	0.000138458
cgucu	5	36107	0.000138458
gucuu	8	36104	0.000221533
ucuug	10	36102	0.000276916
uuggu	7	36105	0.000193841
uucug	12	36100	0.0003323
ucugc	5	36107	0.000138458
cugcu	8	36104	0.000221533
ugcuc	7	36105	0.000193841
cggcc	3	36109	8.30749e-05
ggccc	7	36105	0.000193841
gcccc	2	36110	5.53833e-05
ccaag	4	36108	0.000110767
caagg	9	36103	0.000249225
aaggu	5	36107	0.000138458
agguc	5	36107	0.000138458
ggucg	2	36110	5.53833e-05
gucgg	2	36110	5.53833e-05
ucggg	5	36107	0.000138458
cgggc	3	36109	8.30749e-05
gccca	10	36102	0.000276916
cccac	3	36109	8.30749e-05
cacgg	2	36110	5.53833e-05
acggc	2	36110	5.53833e-05
cggca	2	36110	5.53833e-05
ggcag	14	36098	0.000387683
caggu	10	36102	0.000276916
aggug	8	36104	0.000221533
ggugc	4	36108	0.000110767
gugcG	1	36111	2.76916e-05
ugcGC	1	36111	2.76916e-05
gcGCC	1	36111	2.76916e-05
cGCCA	1	36111	2.76916e-05
AGCGU	9	36103	0.000249225
CCGCA	8	36104	0.000221533
CCGUC	5	36107	0.000138458
GAGAG	23	36089	0.000636907
UGUCG	7	36105	0.000193841
GUCGG	6	36106	0.00016615
AGCCG	7	36105	0.000193841
AGGUA	16	36096	0.000443066
GUCAG	20	36092	0.000553833
GCAAU	10	36102	0.000276916
CAAUC	18	36094	0.000498449
AAUCG	5	36107	0.000138458
AUCGU	6	36106	0.00016615
CGUUG	13	36099	0.000359991
GAACC	12	36100	0.0003323
AACCG	4	36108	0.000110767
ACCGU	9	36103	0.000249225
GUGUA	15	36097	0.000415374
CAACG	5	36107	0.000138458
CGUCA	8	36104	0.000221533
AACUA	24	36088	0.000664599
ACUAU	18	36094	0.000498449
UUAGG	29	36083	0.000803057
CCCAA	27	36085	0.000747674
UCGCC	2	36110	5.53833e-05
AUAAC	19	36093	0.000526141
UACGA	6	36106	0.00016615
UAGCA	21	36091	0.000581524
GACUA	11	36101	0.000304608
AACUC	20	36092	0.000553833
AUAGA	11	36101	0.000304608
ACCGA	1	36111	2.76916e-05
CGGUA	4	36108	0.000110767
UAAUG	30	36082	0.000830749
GGUAU	20	36092	0.000553833
ACAAC	13	36099	0.000359991
GAGUA	16	36096	0.000443066
GGAUA	12	36100	0.0003323
UAUGG	19	36093	0.000526141
CGUAA	3	36109	8.30749e-05
UACCC	22	36090	0.000609216
UAGAC	7	36105	0.000193841
ACUCG	3	36109	8.30749e-05
UGCUu	1	36111	2.76916e-05
GCUuu	1	36111	2.76916e-05
CUuuu	1	36111	2.76916e-05
Uuuuu	1	36111	2.76916e-05
uuuug	27	36085	0.000747674
uguuu	24	36088	0.000664599
guuuu	18	36094	0.000498449
uuuuA	1	36111	2.76916e-05
uuuAA	1	36111	2.76916e-05
uuAAU	1	36111	2.76916e-05
uAAUC	1	36111	2.76916e-05
GUUCG	2	36110	5.53833e-05
GUAAC	15	36097	0.000415374
AACGG	6	36106	0.00016615
AUCGC	2	36110	5.53833e-05
GUCGA	6	36106	0.00016615
UCGAA	4	36108	0.000110767
CGAAG	3	36109	8.30749e-05
UUACG	5	36107	0.000138458
GUCGU	7	36105	0.000193841
cucuu	9	36103	0.000249225
ucuuc	8	36104	0.000221533
cuuca	7	36105	0.000193841
ucaaa	16	36096	0.000443066
aaucu	9	36103	0.000249225
aucuu	8	36104	0.000221533
ucuuu	19	36093	0.000526141
uugug	6	36106	0.00016615
uguac	6	36106	0.00016615
guacc	2	36110	5.53833e-05
uaccU	1	36111	2.76916e-05
accUA	1	36111	2.76916e-05
ccUAG	1	36111	2.76916e-05
cUAGA	1	36111	2.76916e-05
gaagu	7	36105	0.000193841
agugu	7	36105	0.000193841
guguc	3	36109	8.30749e-05
ugucc	1	36111	2.76916e-05
guccu	2	36110	5.53833e-05
uugcc	3	36109	8.30749e-05
ugccc	3	36109	8.30749e-05
cccau	3	36109	8.30749e-05
cauuu	11	36101	0.000304608
uucac	4	36108	0.000110767
ucacu	6	36106	0.00016615
cacua	4	36108	0.000110767
acuag	2	36110	5.53833e-05
cuagg	4	36108	0.000110767
uaggg	3	36109	8.30749e-05
gcuug	9	36103	0.000249225
gauuu	6	36106	0.00016615
guuua	8	36104	0.000221533
uuuaa	8	36104	0.000221533
uuaag	5	36107	0.000138458
uaagu	8	36104	0.000221533
aaguu	8	36104	0.000221533
aguuc	9	36103	0.000249225
guucc	6	36106	0.00016615
ccuua	3	36109	8.30749e-05
cuuau	4	36108	0.000110767
uauag	7	36105	0.000193841
auaga	5	36107	0.000138458
uagau	5	36107	0.000138458
agauu	4	36108	0.000110767
gauuc	5	36107	0.000138458
auucu	9	36103	0.000249225
gggua	3	36109	8.30749e-05
uauua	7	36105	0.000193841
auuag	7	36105	0.000193841
uuaga	6	36106	0.00016615
uagac	6	36106	0.00016615
agacc	10	36102	0.000276916
accuu	6	36106	0.00016615
ucaga	3	36109	8.30749e-05
cagau	4	36108	0.000110767
gaugc	3	36109	8.30749e-05
ugcau	6	36106	0.00016615
gcaua	3	36109	8.30749e-05
cauag	3	36109	8.30749e-05
auagu	3	36109	8.30749e-05
uugca	11	36101	0.000304608
ugcaa	3	36109	8.30749e-05
gcaaa	5	36107	0.000138458
uccga	1	36111	2.76916e-05
ccgau	1	36111	2.76916e-05
cgauu	1	36111	2.76916e-05
guacg	1	36111	2.76916e-05
uacgu	1	36111	2.76916e-05
acguu	1	36111	2.76916e-05
cguug	2	36110	5.53833e-05
cuguu	4	36108	0.000110767
uuuac	8	36104	0.000221533
acuuu	6	36106	0.00016615
ugaua	4	36108	0.000110767
gauaa	3	36109	8.30749e-05
uucuu	17	36095	0.000470758
cuuuu	14	36098	0.000387683
gcaga	10	36102	0.000276916
cagaa	4	36108	0.000110767
gaagc	7	36105	0.000193841
aagcu	7	36105	0.000193841
agcuc	5	36107	0.000138458
gcucu	3	36109	8.30749e-05
cuuua	8	36104	0.000221533
agauc	8	36104	0.000221533
cacuu	5	36107	0.000138458
gucaa	4	36108	0.000110767
ucaau	7	36105	0.000193841
caauu	7	36105	0.000193841
uuugg	5	36107	0.000138458
uugga	7	36105	0.000193841
uggau	3	36109	8.30749e-05
ggauu	13	36099	0.000359991
guugc	3	36109	8.30749e-05
gcaau	3	36109	8.30749e-05
aauug	7	36105	0.000193841
auugc	9	36103	0.000249225
uggag	6	36106	0.00016615
ggagu	5	36107	0.000138458
gaguc	3	36109	8.30749e-05
agucu	6	36106	0.00016615
cauca	4	36108	0.000110767
aucau	7	36105	0.000193841
ucaua	2	36110	5.53833e-05
cuuuU	1	36111	2.76916e-05
uuuUU	1	36111	2.76916e-05
uuUUA	1	36111	2.76916e-05
uUUAA	1	36111	2.76916e-05
UUCGA	2	36110	5.53833e-05
UCGAU	1	36111	2.76916e-05
uuaaa	8	36104	0.000221533
aaaaG	6	36106	0.00016615
aaaGU	3	36109	8.30749e-05
aaGUG	2	36110	5.53833e-05
aGUGU	1	36111	2.76916e-05
CGAGu	1	36111	2.76916e-05
GAGuu	1	36111	2.76916e-05
AGuua	1	36111	2.76916e-05
Guuau	1	36111	2.76916e-05
uuauu	14	36098	0.000387683
uguua	5	36107	0.000138458
guuaa	6	36106	0.00016615
auuuC	1	36111	2.76916e-05
uuuCU	2	36110	5.53833e-05
uuCUU	2	36110	5.53833e-05
uCUUU	3	36109	8.30749e-05
AGUCG	2	36110	5.53833e-05
UCGAC	1	36111	2.76916e-05
CACCu	1	36111	2.76916e-05
ACCug	1	36111	2.76916e-05
CCuga	1	36111	2.76916e-05
Cugau	1	36111	2.76916e-05
uuggg	6	36106	0.00016615
ugggc	14	36098	0.000387683
gggca	14	36098	0.000387683
ggcaa	8	36104	0.000221533
gcaag	5	36107	0.000138458
gguaa	1	36111	2.76916e-05
guaau	4	36108	0.000110767
augcu	2	36110	5.53833e-05
ccugg	19	36093	0.000526141
cugga	6	36106	0.00016615
uggac	4	36108	0.000110767
gacuu	2	36110	5.53833e-05
acuuc	3	36109	8.30749e-05
uucag	6	36106	0.00016615
ucagu	8	36104	0.000221533
caguu	9	36103	0.000249225
uccua	4	36108	0.000110767
uaguc	7	36105	0.000193841
uguga	11	36101	0.000304608
gugaa	8	36104	0.000221533
ugaag	9	36103	0.000249225
agugg	7	36105	0.000193841
uggug	7	36105	0.000193841
gguga	6	36106	0.00016615
gugau	6	36106	0.00016615
ugaug	2	36110	5.53833e-05
augau	5	36107	0.000138458
aagac	7	36105	0.000193841
gaccc	6	36106	0.00016615
ccgcu	1	36111	2.76916e-05
cgcuc	2	36110	5.53833e-05
uccac	4	36108	0.000110767
ccaca	1	36111	2.76916e-05
cacag	10	36102	0.000276916
acaga	13	36099	0.000359991
agagc	9	36103	0.000249225
gagcu	4	36108	0.000110767
cuggc	6	36106	0.00016615
uggca	5	36107	0.000138458
aagca	2	36110	5.53833e-05
acccc	3	36109	8.30749e-05
guacu	4	36108	0.000110767
uacug	3	36109	8.30749e-05
acugg	4	36108	0.000110767
cuggu	4	36108	0.000110767
uggua	5	36107	0.000138458
gguag	6	36106	0.00016615
uagca	3	36109	8.30749e-05
agcag	3	36109	8.30749e-05
gcagu	10	36102	0.000276916
uugua	5	36107	0.000138458
uaccu	5	36107	0.000138458
accug	9	36103	0.000249225
agacu	11	36101	0.000304608
uguaa	4	36108	0.000110767
guaaa	2	36110	5.53833e-05
uaaag	3	36109	8.30749e-05
aguug	6	36106	0.00016615
gaggg	4	36108	0.000110767
guuau	6	36106	0.00016615
uauug	7	36105	0.000193841
auugu	6	36106	0.00016615
uguuG	1	36111	2.76916e-05
guuGC	1	36111	2.76916e-05
uuGCU	1	36111	2.76916e-05
uGCUG	1	36111	2.76916e-05
AGCGA	3	36109	8.30749e-05
GGCUu	1	36111	2.76916e-05
GCUug	1	36111	2.76916e-05
CUugu	1	36111	2.76916e-05
Uugug	1	36111	2.76916e-05
gaacc	8	36104	0.000221533
aaccu	6	36106	0.00016615
ccucg	3	36109	8.30749e-05
ucgaa	2	36110	5.53833e-05
cgaau	3	36109	8.30749e-05
auaug	3	36109	8.30749e-05
uaugu	3	36109	8.30749e-05
augug	3	36109	8.30749e-05
gagac	17	36095	0.000470758
agacg	2	36110	5.53833e-05
gacgg	2	36110	5.53833e-05
acggu	2	36110	5.53833e-05
cgguc	2	36110	5.53833e-05
ucuca	14	36098	0.000387683
caguc	3	36109	8.30749e-05
aguca	5	36107	0.000138458
auuua	7	36105	0.000193841
agaaa	13	36099	0.000359991
gaaag	7	36105	0.000193841
ugcca	7	36105	0.000193841
gccaa	5	36107	0.000138458
agguu	9	36103	0.000249225
gagga	6	36106	0.00016615
ggacg	2	36110	5.53833e-05
gacgc	1	36111	2.76916e-05
acgca	1	36111	2.76916e-05
cgcac	1	36111	2.76916e-05
gcacg	1	36111	2.76916e-05
cccgu	3	36109	8.30749e-05
gugac	4	36108	0.000110767
ugaca	6	36106	0.00016615
gacac	7	36105	0.000193841
acaca	8	36104	0.000221533
acagc	10	36102	0.000276916
aggag	15	36097	0.000415374
ggagg	16	36096	0.000443066
cuuga	8	36104	0.000221533
uugac	3	36109	8.30749e-05
gacau	3	36109	8.30749e-05
aaagg	2	36110	5.53833e-05
ggugg	7	36105	0.000193841
cggga	2	36110	5.53833e-05
ggaca	3	36109	8.30749e-05
cagcu	6	36106	0.00016615
agcuu	2	36110	5.53833e-05
cuugc	7	36105	0.000193841
uauac	2	36110	5.53833e-05
auaca	4	36108	0.000110767
uacau	2	36110	5.53833e-05
acauu	5	36107	0.000138458
ACCCG	6	36106	0.00016615
CGGAC	3	36109	8.30749e-05
GACCG	3	36109	8.30749e-05
CGCAU	7	36105	0.000193841
CUCCG	7	36105	0.000193841
UCGUA	5	36107	0.000138458
GCGCA	3	36109	8.30749e-05
CAUCG	3	36109	8.30749e-05
AUCGA	1	36111	2.76916e-05
UGACa	1	36111	2.76916e-05
GACag	1	36111	2.76916e-05
ACagc	1	36111	2.76916e-05
Cagcu	1	36111	2.76916e-05
agcua	7	36105	0.000193841
gcuac	4	36108	0.000110767
uacca	2	36110	5.53833e-05
cacgu	2	36110	5.53833e-05
acgua	2	36110	5.53833e-05
cguau	1	36111	2.76916e-05
auuga	5	36107	0.000138458
ugacu	4	36108	0.000110767
ggcac	5	36107	0.000138458
ugcua	3	36109	8.30749e-05
aaaug	8	36104	0.000221533
uuacg	1	36111	2.76916e-05
uacga	1	36111	2.76916e-05
acgaa	1	36111	2.76916e-05
gaauu	4	36108	0.000110767
auuaa	6	36106	0.00016615
uaauc	5	36107	0.000138458
aaucg	2	36110	5.53833e-05
gcuca	9	36103	0.000249225
cucac	3	36109	8.30749e-05
ucaca	1	36111	2.76916e-05
cacaa	1	36111	2.76916e-05
aacag	11	36101	0.000304608
uuaug	4	36108	0.000110767
uauga	4	36108	0.000110767
aagua	5	36107	0.000138458
uaggu	3	36109	8.30749e-05
uuauc	2	36110	5.53833e-05
uaucu	5	36107	0.000138458
CAGGu	1	36111	2.76916e-05
AGGuu	1	36111	2.76916e-05
GGuuu	1	36111	2.76916e-05
Guuuu	3	36109	8.30749e-05
ucauu	6	36106	0.00016615
auuuG	1	36111	2.76916e-05
uuuGC	1	36111	2.76916e-05
uuGCA	1	36111	2.76916e-05
uGCAA	1	36111	2.76916e-05
ucuua	5	36107	0.000138458
cagac	4	36108	0.000110767
gacuc	10	36102	0.000276916
ccaug	5	36107	0.000138458
gugga	6	36106	0.00016615
uggaa	7	36105	0.000193841
ggaag	7	36105	0.000193841
gcuga	6	36106	0.00016615
cugaa	6	36106	0.00016615
ugaau	4	36108	0.000110767
gaauc	6	36106	0.00016615
aauca	3	36109	8.30749e-05
aucag	2	36110	5.53833e-05
agggc	6	36106	0.00016615
ggaac	2	36110	5.53833e-05
gcauu	5	36107	0.000138458
uuuuC	1	36111	2.76916e-05
uuCUG	1	36111	2.76916e-05
uCUGU	1	36111	2.76916e-05
UCCGU	3	36109	8.30749e-05
gaggc	19	36093	0.000526141
aggcu	14	36098	0.000387683
ggcug	6	36106	0.00016615
cugag	10	36102	0.000276916
ggcga	4	36108	0.000110767
gcgag	2	36110	5.53833e-05
cgaga	6	36106	0.00016615
gaucg	7	36105	0.000193841
aucgc	2	36110	5.53833e-05
ucgcu	1	36111	2.76916e-05
cgcuu	1	36111	2.76916e-05
uugaa	12	36100	0.0003323
aaccc	4	36108	0.000110767
cccag	17	36095	0.000470758
aggca	15	36097	0.000415374
gcaca	5	36107	0.000138458
gauug	7	36105	0.000193841
cagug	12	36100	0.0003323
aguga	10	36102	0.000276916
agccg	4	36108	0.000110767
gccga	3	36109	8.30749e-05
gauca	5	36107	0.000138458
aucac	2	36110	5.53833e-05
ucacg	1	36111	2.76916e-05
acguc	1	36111	2.76916e-05
cguca	1	36111	2.76916e-05
gucac	2	36110	5.53833e-05
cacuc	11	36101	0.000304608
ccuuc	10	36102	0.000276916
cuucc	8	36104	0.000221533
gcaac	7	36105	0.000193841
cagcg	3	36109	8.30749e-05
agcgc	1	36111	2.76916e-05
acccu	6	36106	0.00016615
cuguc	10	36102	0.000276916
cucaa	16	36096	0.000443066
caaaa	18	36094	0.000498449
aaaaU	2	36110	5.53833e-05
aaaUU	1	36111	2.76916e-05
aaUUG	1	36111	2.76916e-05
aUUGC	1	36111	2.76916e-05
CGUCG	4	36108	0.000110767
UGCGC	4	36108	0.000110767
caccu	4	36108	0.000110767
cacau	4	36108	0.000110767
aaugu	7	36105	0.000193841
guuaC	1	36111	2.76916e-05
uuaCA	1	36111	2.76916e-05
uaCAG	2	36110	5.53833e-05
aCAGG	2	36110	5.53833e-05
aucug	5	36107	0.000138458
ucuga	6	36106	0.00016615
gggag	11	36101	0.000304608
ggaga	10	36102	0.000276916
gaaau	4	36108	0.000110767
guugg	4	36108	0.000110767
cccuc	5	36107	0.000138458
gagag	8	36104	0.000221533
agagg	6	36106	0.00016615
ggauc	4	36108	0.000110767
aguua	5	36107	0.000138458
acagu	3	36109	8.30749e-05
ucaac	3	36109	8.30749e-05
caacc	2	36110	5.53833e-05
aaacc	1	36111	2.76916e-05
aacca	2	36110	5.53833e-05
accau	3	36109	8.30749e-05
cuucu	7	36105	0.000193841
cucau	5	36107	0.000138458
ucaug	6	36106	0.00016615
caugc	8	36104	0.000221533
augcc	5	36107	0.000138458
cauug	5	36107	0.000138458
aaguc	5	36107	0.000138458
agucc	6	36106	0.00016615
gucca	2	36110	5.53833e-05
cccuC	1	36111	2.76916e-05
ccuCU	1	36111	2.76916e-05
cuCUU	1	36111	2.76916e-05
UCUGa	1	36111	2.76916e-05
CUGaa	1	36111	2.76916e-05
UGaau	1	36111	2.76916e-05
Gaaug	1	36111	2.76916e-05
ccuau	3	36109	8.30749e-05
cuauc	3	36109	8.30749e-05
uauca	1	36111	2.76916e-05
aucaa	2	36110	5.53833e-05
uuacc	3	36109	8.30749e-05
accaa	2	36110	5.53833e-05
ccaac	5	36107	0.000138458
caacu	6	36106	0.00016615
aacua	3	36109	8.30749e-05
acuau	4	36108	0.000110767
ucuag	6	36106	0.00016615
aaaga	8	36104	0.000221533
aagaa	6	36106	0.00016615
ggcuc	4	36108	0.000110767
gaguu	4	36108	0.000110767
gggug	5	36107	0.000138458
agcgg	1	36111	2.76916e-05
cggua	2	36110	5.53833e-05
ggacc	2	36110	5.53833e-05
aacuc	6	36106	0.00016615
ggcca	7	36105	0.000193841
ggcau	9	36103	0.000249225
gcauc	2	36110	5.53833e-05
ucacU	1	36111	2.76916e-05
cacUC	1	36111	2.76916e-05
acUCC	1	36111	2.76916e-05
cUCCU	1	36111	2.76916e-05
agaaA	1	36111	2.76916e-05
gaaAA	1	36111	2.76916e-05
aaAAA	1	36111	2.76916e-05
aAAAG	1	36111	2.76916e-05
caaua	5	36107	0.000138458
aagag	6	36106	0.00016615
gagug	3	36109	8.30749e-05
ugaaa	5	36107	0.000138458
aaaGC	1	36111	2.76916e-05
aaGCC	1	36111	2.76916e-05
aGCCU	1	36111	2.76916e-05
AUCCG	2	36110	5.53833e-05
CUCGA	2	36110	5.53833e-05
UCGAG	5	36107	0.000138458
cgagg	2	36110	5.53833e-05
ggcgg	3	36109	8.30749e-05
gcgga	2	36110	5.53833e-05
cggac	3	36109	8.30749e-05
acgga	1	36111	2.76916e-05
cggau	1	36111	2.76916e-05
aaaag	6	36106	0.00016615
gacca	3	36109	8.30749e-05
accag	3	36109	8.30749e-05
ccagc	18	36094	0.000498449
ccaau	2	36110	5.53833e-05
uaugg	4	36108	0.000110767
uacua	2	36110	5.53833e-05
acuaa	3	36109	8.30749e-05
aauag	1	36111	2.76916e-05
gaaaa	7	36105	0.000193841
uuagc	4	36108	0.000110767
uagcc	4	36108	0.000110767
gccgg	1	36111	2.76916e-05
ccggg	1	36111	2.76916e-05
gggcg	4	36108	0.000110767
cgugg	3	36109	8.30749e-05
guagu	11	36101	0.000304608
guccc	4	36108	0.000110767
ucguu	1	36111	2.76916e-05
cguuu	2	36110	5.53833e-05
cggag	1	36111	2.76916e-05
aucgg	2	36110	5.53833e-05
cgggu	2	36110	5.53833e-05
ggucc	1	36111	2.76916e-05
ccuaa	3	36109	8.30749e-05
acucu	8	36104	0.000221533
cuagc	1	36111	2.76916e-05
gacag	9	36103	0.000249225
gagcg	2	36110	5.53833e-05
agcga	1	36111	2.76916e-05
aaaac	7	36105	0.000193841
aaaca	8	36104	0.000221533
aacac	2	36110	5.53833e-05
acacc	4	36108	0.000110767
aaaaC	1	36111	2.76916e-05
aaaCA	2	36110	5.53833e-05
aaCAA	1	36111	2.76916e-05
aCAAU	1	36111	2.76916e-05
acuga	5	36107	0.000138458
gaaac	3	36109	8.30749e-05
caaga	7	36105	0.000193841
agcgu	2	36110	5.53833e-05
guggg	4	36108	0.000110767
acaua	2	36110	5.53833e-05
uagug	5	36107	0.000138458
acaaa	9	36103	0.000249225
aaaaA	1	36111	2.76916e-05
aaaAU	1	36111	2.76916e-05
aaAUU	1	36111	2.76916e-05
aAUUU	1	36111	2.76916e-05
UCGGA	3	36109	8.30749e-05
AUCGG	2	36110	5.53833e-05
CAAUa	1	36111	2.76916e-05
AAUaa	1	36111	2.76916e-05
AUaaa	1	36111	2.76916e-05
Uaaaa	1	36111	2.76916e-05
gagca	7	36105	0.000193841
agcaa	9	36103	0.000249225
aaaGA	2	36110	5.53833e-05
aaGAG	1	36111	2.76916e-05
aGAGC	1	36111	2.76916e-05
aaagc	4	36108	0.000110767
gcuag	1	36111	2.76916e-05
cuaga	4	36108	0.000110767
aguac	3	36109	8.30749e-05
guaca	3	36109	8.30749e-05
cacac	1	36111	2.76916e-05
acucg	3	36109	8.30749e-05
cucgg	4	36108	0.000110767
ucgga	1	36111	2.76916e-05
cggaa	1	36111	2.76916e-05
ggaaa	3	36109	8.30749e-05
aacug	6	36106	0.00016615
ggagc	2	36110	5.53833e-05
aaggc	4	36108	0.000110767
ggcuu	3	36109	8.30749e-05
gaacu	4	36108	0.000110767
aucga	1	36111	2.76916e-05
ucgag	2	36110	5.53833e-05
aGUGG	1	36111	2.76916e-05
CGUUA	5	36107	0.000138458
auuca	2	36110	5.53833e-05
agaac	3	36109	8.30749e-05
ccauc	3	36109	8.30749e-05
cauua	1	36111	2.76916e-05
uuaac	1	36111	2.76916e-05
uaacc	2	36110	5.53833e-05
cuaug	3	36109	8.30749e-05
uguuC	1	36111	2.76916e-05
guuCU	1	36111	2.76916e-05
CCUUu	1	36111	2.76916e-05
CUUug	1	36111	2.76916e-05
UUugc	1	36111	2.76916e-05
Uugcu	1	36111	2.76916e-05
auugg	6	36106	0.00016615
aucca	7	36105	0.000193841
uccuc	3	36109	8.30749e-05
ucacc	2	36110	5.53833e-05
guauc	3	36109	8.30749e-05
ccguu	2	36110	5.53833e-05
uccaa	5	36107	0.000138458
acuca	6	36106	0.00016615
ccagu	5	36107	0.000138458
guggc	5	36107	0.000138458
gaaga	4	36108	0.000110767
aggaa	3	36109	8.30749e-05
gggga	3	36109	8.30749e-05
gggaa	1	36111	2.76916e-05
aggga	3	36109	8.30749e-05
gggau	10	36102	0.000276916
auuuc	4	36108	0.000110767
gcuau	4	36108	0.000110767
cuaua	2	36110	5.53833e-05
augac	1	36111	2.76916e-05
[truncated: 220 more rows]

## Sheet: upexons.downstream
5mers	5mer count	other 5mers count	percent(%)
GUACG	3	36109	8.30749e-05
UACGU	3	36109	8.30749e-05
ACGUA	6	36106	0.00016615
CGUAU	5	36107	0.000138458
GUAUC	15	36097	0.000415374
UAUCU	32	36080	0.000886132
AUCUA	16	36096	0.000443066
UCUAA	27	36085	0.000747674
CUAAG	11	36101	0.000304608
UAAGU	39	36073	0.00107997
AAGUG	45	36067	0.00124612
AGUGA	42	36070	0.00116305
GUGAU	26	36086	0.000719982
UGAUA	27	36085	0.000747674
GAUAG	11	36101	0.000304608
AUAGA	24	36088	0.000664599
UAGAA	54	36058	0.00149535
AGAAU	43	36069	0.00119074
GAAUU	48	36064	0.0013292
AAUUC	37	36075	0.00102459
AUUCA	37	36075	0.00102459
UUCAG	58	36054	0.00160611
UCAGA	53	36059	0.00146766
CAGAA	44	36068	0.00121843
AAUUA	43	36069	0.00119074
AUUAG	35	36077	0.000969207
UUAGA	42	36070	0.00116305
UAGAU	24	36088	0.000664599
AGAUU	35	36077	0.000969207
GAUUC	21	36091	0.000581524
AUUCC	32	36080	0.000886132
UUCCU	90	36022	0.00249225
UCCUA	30	36082	0.000830749
CCUAU	20	36092	0.000553833
CUAUU	26	36086	0.000719982
UAUUU	121	35991	0.00335069
AUUUU	148	35964	0.00409836
UUUUG	85	36027	0.00235379
UUUGC	55	36057	0.00152304
UUGCU	54	36058	0.00149535
UGCUU	71	36041	0.00196611
GCUUC	48	36064	0.0013292
CUUCC	70	36042	0.00193841
UUCCA	41	36071	0.00113536
UCCAA	19	36093	0.000526141
CCAAA	29	36083	0.000803057
CAAAU	34	36078	0.000941515
AAAUG	52	36060	0.00143996
AAUGU	39	36073	0.00107997
AUGUA	30	36082	0.000830749
UGUAA	30	36082	0.000830749
GUAAU	36	36076	0.000996899
UAAUU	54	36058	0.00149535
AAUUU	83	36029	0.0022984
AUUUA	60	36052	0.0016615
UUUAU	89	36023	0.00246455
UUAUU	95	36017	0.0026307
UUUUU	245	35867	0.00678445
UUUUA	117	35995	0.00323992
UUUAA	95	36017	0.0026307
UUAAA	77	36035	0.00213226
UAAAA	73	36039	0.00202149
AAAAA	96	36016	0.0026584
AAAAU	73	36039	0.00202149
AAAUU	72	36040	0.0019938
AAUUG	32	36080	0.000886132
AUUGG	20	36092	0.000553833
UUGGA	42	36070	0.00116305
UGGAC	29	36083	0.000803057
GGACA	45	36067	0.00124612
GACAU	28	36084	0.000775366
ACAUG	35	36077	0.000969207
CAUGU	39	36073	0.00107997
UGUAU	55	36057	0.00152304
GUAUU	43	36069	0.00119074
UUUGU	64	36048	0.00177226
UUGUG	54	36058	0.00149535
UGUGA	45	36067	0.00124612
GUGAA	42	36070	0.00116305
UGAAU	51	36061	0.00141227
AUUAC	29	36083	0.000803057
UUACC	25	36087	0.000692291
UACCC	24	36088	0.000664599
ACCCA	43	36069	0.00119074
CCCAA	28	36084	0.000775366
AUUGU	29	36083	0.000803057
UUGUU	48	36064	0.0013292
UGUUU	85	36027	0.00235379
GUUUA	41	36071	0.00113536
UUAAC	30	36082	0.000830749
UAACC	19	36093	0.000526141
AACCA	20	36092	0.000553833
ACCAG	35	36077	0.000969207
CCAGU	37	36075	0.00102459
CAGUU	48	36064	0.0013292
AGUUU	61	36051	0.00168919
GUUUC	25	36087	0.000692291
UUUCU	99	36013	0.00274147
UUCUG	75	36037	0.00207687
UCUGG	62	36050	0.00171688
CUGGU	45	36067	0.00124612
UGGUA	22	36090	0.000609216
GGUAU	16	36096	0.000443066
GUAUA	26	36086	0.000719982
UAUAC	19	36093	0.000526141
AUACU	31	36081	0.00085844
UACUU	37	36075	0.00102459
ACUUA	31	36081	0.00085844
CUUAA	48	36064	0.0013292
AAUGA	38	36074	0.00105228
AUGAA	49	36063	0.00135689
UGAAA	69	36043	0.00191072
GAAAA	65	36047	0.00179996
AAAAG	49	36063	0.00135689
AAAGC	28	36084	0.000775366
AAGCG	5	36107	0.000138458
AGCGU	7	36105	0.000193841
GCGUA	4	36108	0.000110767
CGUAA	6	36106	0.00016615
UAAUA	50	36062	0.00138458
AAUAA	48	36064	0.0013292
AUAAC	17	36095	0.000470758
UAACU	40	36072	0.00110767
AACUC	23	36089	0.000636907
ACUCU	41	36071	0.00113536
CUCUA	25	36087	0.000692291
CUAAA	40	36072	0.00110767
AAAGU	49	36063	0.00135689
AAGUU	44	36068	0.00121843
AGUUA	33	36079	0.000913824
GUUAA	23	36089	0.000636907
UAAAC	27	36085	0.000747674
AAACG	10	36102	0.000276916
AACGU	4	36108	0.000110767
UAAUG	32	36080	0.000886132
AUGUG	24	36088	0.000664599
UGAAC	35	36077	0.000969207
GAACU	28	36084	0.000775366
ACUCA	36	36076	0.000996899
CUCAU	26	36086	0.000719982
UCAUA	33	36079	0.000913824
CAUAG	20	36092	0.000553833
AUAGC	18	36094	0.000498449
UAGCU	24	36088	0.000664599
AGCUA	22	36090	0.000609216
GCUAA	15	36097	0.000415374
UAAAU	62	36050	0.00171688
AUUUG	51	36061	0.00141227
UUGCC	29	36083	0.000803057
UGCCA	45	36067	0.00124612
GCCAA	21	36091	0.000581524
CAAAA	40	36072	0.00110767
AAAAC	54	36058	0.00149535
AAACA	61	36051	0.00168919
AACAG	26	36086	0.000719982
ACAGC	32	36080	0.000886132
CAGCA	57	36055	0.00157842
AGCAU	34	36078	0.000941515
GCAUG	72	36040	0.0019938
CAUGA	36	36076	0.000996899
AUGAG	32	36080	0.000886132
UGAGA	37	36075	0.00102459
GAGAA	41	36071	0.00113536
AGAAA	76	36036	0.00210456
UUCUC	40	36072	0.00110767
UCUCA	35	36077	0.000969207
CUCAC	29	36083	0.000803057
UCACC	20	36092	0.000553833
CACCU	29	36083	0.000803057
ACCUG	30	36082	0.000830749
CCUGU	61	36051	0.00168919
CUGUU	66	36046	0.00182765
UGUUG	41	36071	0.00113536
GUUGC	29	36083	0.000803057
CUUCU	47	36065	0.00130151
UUCUU	82	36030	0.00227071
UCUUU	89	36023	0.00246455
CUUUC	60	36052	0.0016615
CUUUU	87	36025	0.00240917
UUGUA	31	36081	0.00085844
UUACU	48	36064	0.0013292
UACUA	33	36079	0.000913824
ACUAG	14	36098	0.000387683
CUAGU	12	36100	0.0003323
UAGUU	36	36076	0.000996899
UUUAG	49	36063	0.00135689
UUAGC	21	36091	0.000581524
GCUAU	13	36099	0.000359991
CUAUA	12	36100	0.0003323
UAUAU	49	36063	0.00135689
AUAUA	46	36066	0.00127381
UAUAA	39	36073	0.00107997
AUAAA	59	36053	0.00163381
AUUAU	45	36067	0.00124612
UUUUC	100	36012	0.00276916
UCUGC	51	36061	0.00141227
CUGCU	71	36041	0.00196611
UGCUC	47	36065	0.00130151
GCUCC	33	36079	0.000913824
CUCCA	28	36084	0.000775366
CCAAU	18	36094	0.000498449
CAAUA	27	36085	0.000747674
AAUAU	55	36057	0.00152304
AUAUC	24	36088	0.000664599
UAUCA	25	36087	0.000692291
AUCAU	20	36092	0.000553833
UCAUC	23	36089	0.000636907
CAUCU	39	36073	0.00107997
UCUAC	18	36094	0.000498449
GUGAG	52	36060	0.00143996
UGAGU	43	36069	0.00119074
GAGUA	19	36093	0.000526141
AGUAU	28	36084	0.000775366
UAUUC	33	36079	0.000913824
UUCAU	53	36059	0.00146766
UAGCC	12	36100	0.0003323
AGCCC	40	36072	0.00110767
GCCCA	37	36075	0.00102459
CCCAC	47	36065	0.00130151
CCACG	11	36101	0.000304608
CACGU	10	36102	0.000276916
ACGUG	6	36106	0.00016615
CGUGC	11	36101	0.000304608
GUGCA	35	36077	0.000969207
UGCAG	49	36063	0.00135689
GCAGG	51	36061	0.00141227
CAGGA	45	36067	0.00124612
AGGAG	43	36069	0.00119074
GGAGA	50	36062	0.00138458
GAGAG	37	36075	0.00102459
AGAGG	45	36067	0.00124612
GAGGU	22	36090	0.000609216
AGGUG	33	36079	0.000913824
GGUGU	36	36076	0.000996899
GUGUU	39	36073	0.00107997
UGUUC	40	36072	0.00110767
GUUCU	37	36075	0.00102459
UCUGA	37	36075	0.00102459
CUGAU	32	36080	0.000886132
UGAUC	26	36086	0.000719982
GAUCA	15	36097	0.000415374
AUCAG	27	36085	0.000747674
UCAGU	42	36070	0.00116305
CAGUG	42	36070	0.00116305
AGUGG	40	36072	0.00110767
GUGGU	36	36076	0.000996899
GGUAC	13	36099	0.000359991
GUACU	21	36091	0.000581524
CUAGC	17	36095	0.000470758
UAGCA	30	36082	0.000830749
CAUGG	55	36057	0.00152304
AUGGG	37	36075	0.00102459
UGGGG	76	36036	0.00210456
GGGGG	37	36075	0.00102459
GGGGU	36	36076	0.000996899
GGGUC	24	36088	0.000664599
GGUCU	26	36086	0.000719982
GUCUU	39	36073	0.00107997
UCUUA	47	36065	0.00130151
CUUAC	20	36092	0.000553833
ACUAA	40	36072	0.00110767
AAACU	51	36061	0.00141227
CUCUU	58	36054	0.00160611
UCUUG	47	36065	0.00130151
CUUGG	46	36066	0.00127381
UUGGU	44	36068	0.00121843
UGGUC	32	36080	0.000886132
GUCUA	15	36097	0.000415374
AAAUA	69	36043	0.00191072
AUAAU	39	36073	0.00107997
AAUAC	31	36081	0.00085844
ACUUC	39	36073	0.00107997
UCUGU	68	36044	0.00188303
CUGUG	85	36027	0.00235379
UGUGU	60	36052	0.0016615
GUUCC	29	36083	0.000803057
UUCCG	6	36106	0.00016615
UCCGG	10	36102	0.000276916
CCGGG	7	36105	0.000193841
CGGGU	3	36109	8.30749e-05
GGGUA	11	36101	0.000304608
GGUAA	21	36091	0.000581524
GUAAC	24	36088	0.000664599
UAACA	30	36082	0.000830749
AACAA	39	36073	0.00107997
ACAAU	25	36087	0.000692291
CAAUC	17	36095	0.000470758
AAUCC	24	36088	0.000664599
AUCCU	32	36080	0.000886132
CCUAG	20	36092	0.000553833
UAGUG	27	36085	0.000747674
GUCUG	33	36079	0.000913824
GUUUG	49	36063	0.00135689
UUGCA	44	36068	0.00121843
UGCAU	73	36039	0.00202149
AUGGC	34	36078	0.000941515
UGGCA	47	36065	0.00130151
GGCAG	58	36054	0.00160611
GCAGA	37	36075	0.00102459
CAGAU	41	36071	0.00113536
UCAUU	44	36068	0.00121843
CAUUA	38	36074	0.00105228
UUAAG	33	36079	0.000913824
AAGUA	42	36070	0.00116305
AGUAA	38	36074	0.00105228
AACCU	23	36089	0.000636907
ACCUA	17	36095	0.000470758
CCUAA	20	36092	0.000553833
CUAAC	21	36091	0.000581524
AACAU	56	36056	0.00155073
ACAUU	61	36051	0.00168919
CAUUU	74	36038	0.00204918
AUUUC	60	36052	0.0016615
UUCUA	35	36077	0.000969207
CUAAU	30	36082	0.000830749
AAUAG	39	36073	0.00107997
AUAGU	33	36079	0.000913824
UAGUA	27	36085	0.000747674
AACAC	24	36088	0.000664599
ACACC	22	36090	0.000609216
CUAUC	9	36103	0.000249225
AUCAA	25	36087	0.000692291
UCAAU	26	36086	0.000719982
AUAUU	58	36054	0.00160611
UUUGG	62	36050	0.00171688
UUGGG	40	36072	0.00110767
UGGGC	49	36063	0.00135689
GGGCA	47	36065	0.00130151
GGCAU	23	36089	0.000636907
GCAUA	14	36098	0.000387683
CAUAA	29	36083	0.000803057
UAUUG	24	36088	0.000664599
AUUGC	13	36099	0.000359991
GCUUU	62	36050	0.00171688
CUUUG	53	36059	0.00146766
GUUUU	71	36041	0.00196611
UAAAG	43	36069	0.00119074
AAGCC	25	36087	0.000692291
GCCCC	42	36070	0.00116305
CCCCU	38	36074	0.00105228
CCCUC	54	36058	0.00149535
CCUCA	39	36073	0.00107997
UCACA	37	36075	0.00102459
CACAA	21	36091	0.000581524
AAUCU	40	36072	0.00110767
AUCUC	35	36077	0.000969207
UCUCC	34	36078	0.000941515
CUCCU	57	36055	0.00157842
UCCUC	50	36062	0.00138458
CUCAA	34	36078	0.000941515
UCAAC	22	36090	0.000609216
CAACU	30	36082	0.000830749
AACUG	50	36062	0.00138458
ACUGU	48	36064	0.0013292
UUUCA	76	36036	0.00210456
UCAUG	29	36083	0.000803057
AUGAU	31	36081	0.00085844
UGAUG	40	36072	0.00110767
GAUGA	36	36076	0.000996899
AUGAC	27	36085	0.000747674
UGACA	26	36086	0.000719982
GACAC	26	36086	0.000719982
CACCC	33	36079	0.000913824
CCCAU	44	36068	0.00121843
CCAUU	31	36081	0.00085844
CAUUC	30	36082	0.000830749
UUCAA	37	36075	0.00102459
UCAAG	28	36084	0.000775366
CAAGA	19	36093	0.000526141
AAGAA	40	36072	0.00110767
GAAUA	28	36084	0.000775366
AGAAC	25	36087	0.000692291
GAACA	30	36082	0.000830749
AUAUG	28	36084	0.000775366
UAUGC	22	36090	0.000609216
AUGCC	35	36077	0.000969207
GCCAC	32	36080	0.000886132
CCACA	39	36073	0.00107997
CACAC	42	36070	0.00116305
ACACG	9	36103	0.000249225
CACGG	14	36098	0.000387683
ACGGU	9	36103	0.000249225
CGGUA	5	36107	0.000138458
GUAAG	54	36058	0.00149535
UAAGA	30	36082	0.000830749
GAAAC	38	36074	0.00105228
UGAGC	30	36082	0.000830749
GAGCC	44	36068	0.00121843
AGCCG	12	36100	0.0003323
GCCGU	16	36096	0.000443066
CCGUU	9	36103	0.000249225
CGUUG	8	36104	0.000221533
GUUGA	26	36086	0.000719982
UUGAA	57	36055	0.00157842
GAAAG	38	36074	0.00105228
AAAGA	45	36067	0.00124612
AAGAG	39	36073	0.00107997
AGAGU	26	36086	0.000719982
GAGUG	35	36077	0.000969207
GAACC	14	36098	0.000387683
ACCAC	17	36095	0.000470758
CCACU	41	36071	0.00113536
CACUU	42	36070	0.00116305
ACUUU	54	36058	0.00149535
UGUAG	19	36093	0.000526141
GUAGU	20	36092	0.000553833
AGUGU	43	36069	0.00119074
GUGUA	25	36087	0.000692291
UCAGC	33	36079	0.000913824
AGCAG	53	36059	0.00146766
AGAUA	17	36095	0.000470758
GAUAC	12	36100	0.0003323
UAAGC	20	36092	0.000553833
AAGCU	29	36083	0.000803057
AGCUC	29	36083	0.000803057
GCUCA	29	36083	0.000803057
CAUGC	44	36068	0.00121843
AUGCU	42	36070	0.00116305
GGGGA	42	36070	0.00116305
GGGAA	37	36075	0.00102459
GGAAG	47	36065	0.00130151
GAAGC	20	36092	0.000553833
AAGCA	25	36087	0.000692291
AGCAA	28	36084	0.000775366
GCAAA	27	36085	0.000747674
AAAUC	22	36090	0.000609216
AUCCC	26	36086	0.000719982
UCCCU	57	36055	0.00157842
CCUCU	49	36063	0.00135689
UCUAU	19	36093	0.000526141
CAGUC	22	36090	0.000609216
AGUCA	23	36089	0.000636907
GUCAU	30	36082	0.000830749
AGCAC	30	36082	0.000830749
GCACU	36	36076	0.000996899
CACUG	61	36051	0.00168919
CUGUC	48	36064	0.0013292
UGUCA	34	36078	0.000941515
GUCAC	18	36094	0.000498449
CACAU	29	36083	0.000803057
UUUGA	56	36056	0.00155073
UUGAG	24	36088	0.000664599
UGAGG	49	36063	0.00135689
GAGGC	38	36074	0.00105228
AGGCA	32	36080	0.000886132
GGCAC	38	36074	0.00105228
GCACC	24	36088	0.000664599
CCUGC	64	36048	0.00177226
GCUUG	35	36077	0.000969207
CUUGU	38	36074	0.00105228
CUGUA	32	36080	0.000886132
AUCUU	43	36069	0.00119074
UUAAU	62	36050	0.00171688
AUUCU	50	36062	0.00138458
UCUUC	38	36074	0.00105228
CCAAG	27	36085	0.000747674
CAAGU	32	36080	0.000886132
GUGAC	19	36093	0.000526141
UGACU	33	36079	0.000913824
GACUU	25	36087	0.000692291
ACUUG	32	36080	0.000886132
CUUGC	36	36076	0.000996899
CAGGG	57	36055	0.00157842
AGGGG	42	36070	0.00116305
GGGAG	60	36052	0.0016615
GGAGG	50	36062	0.00138458
GAGGA	39	36073	0.00107997
AGGAC	32	36080	0.000886132
GACAG	40	36072	0.00110767
ACAGA	54	36058	0.00149535
CAGAG	63	36049	0.00174457
UGGUU	46	36066	0.00127381
GGUUU	29	36083	0.000803057
UUUAC	38	36074	0.00105228
UACCA	22	36090	0.000609216
CUUCG	4	36108	0.000110767
UUCGG	9	36103	0.000249225
UCGGA	4	36108	0.000110767
CGGAG	6	36106	0.00016615
GGAGU	28	36084	0.000775366
GAGUU	33	36079	0.000913824
AGUUG	33	36079	0.000913824
GUUGG	29	36083	0.000803057
GAAAU	46	36066	0.00127381
AAUGC	25	36087	0.000692291
AUGCG	6	36106	0.00016615
UGCGA	5	36107	0.000138458
GCGAG	6	36106	0.00016615
CGAGU	3	36109	8.30749e-05
AGUAG	28	36084	0.000775366
GUAGG	25	36087	0.000692291
UAGGA	31	36081	0.00085844
AGGAA	46	36066	0.00127381
GAAGU	31	36081	0.00085844
AGUUC	33	36079	0.000913824
CUGCA	53	36059	0.00146766
GGAGC	37	36075	0.00102459
CCCCG	19	36093	0.000526141
CCCGC	17	36095	0.000470758
CCGCU	10	36102	0.000276916
CGCUA	3	36109	8.30749e-05
GCUAC	14	36098	0.000387683
CUACA	31	36081	0.00085844
UACAC	17	36095	0.000470758
ACACA	39	36073	0.00107997
ACGGG	6	36106	0.00016615
CGGGG	9	36103	0.000249225
GGGGC	49	36063	0.00135689
GGGCG	20	36092	0.000553833
GGCGC	13	36099	0.000359991
GCGCC	17	36095	0.000470758
CGCCA	14	36098	0.000387683
GCCAG	45	36067	0.00124612
AGUCC	19	36093	0.000526141
GUCCC	25	36087	0.000692291
UCCCC	47	36065	0.00130151
CCCCA	58	36054	0.00160611
CCCAG	72	36040	0.0019938
CCAGG	56	36056	0.00155073
CAGGU	39	36073	0.00107997
AGGUC	28	36084	0.000775366
GGUCG	7	36105	0.000193841
GUCGG	2	36110	5.53833e-05
UCGGG	9	36103	0.000249225
AGGCC	42	36070	0.00116305
GGCCA	40	36072	0.00110767
AGUGC	24	36088	0.000664599
GUGCG	14	36098	0.000387683
UGCGG	10	36102	0.000276916
GCGGG	13	36099	0.000359991
CGGGC	11	36101	0.000304608
GGGCC	41	36071	0.00113536
GGCCG	16	36096	0.000443066
CCGUC	6	36106	0.00016615
CGUCA	5	36107	0.000138458
CAUUG	22	36090	0.000609216
UUGCG	4	36108	0.000110767
AGCUG	43	36069	0.00119074
GCUGC	45	36067	0.00124612
UGCUG	73	36039	0.00202149
GCUGG	61	36051	0.00168919
CUGGG	68	36044	0.00188303
CACUC	32	36080	0.000886132
ACUCC	14	36098	0.000387683
CUCCC	57	36055	0.00157842
UCCCA	53	36059	0.00146766
CAAUG	17	36095	0.000470758
UGCCC	33	36079	0.000913824
CCUCC	72	36040	0.0019938
UCCUG	74	36038	0.00204918
CUGCC	62	36050	0.00171688
CCAGA	33	36079	0.000913824
GAGGG	50	36062	0.00138458
GCAGC	49	36063	0.00135689
CAGCU	56	36056	0.00155073
AGCUU	50	36062	0.00138458
UCCUU	60	36052	0.0016615
CCUUU	50	36062	0.00138458
UUUCC	63	36049	0.00174457
GCCGA	8	36104	0.000221533
CCGAU	4	36108	0.000110767
CGAUU	5	36107	0.000138458
UUCCC	57	36055	0.00157842
ACAGU	26	36086	0.000719982
UCCAG	42	36070	0.00116305
CCAGC	67	36045	0.00185534
GCUCU	40	36072	0.00110767
UCUAG	26	36086	0.000719982
CUAGG	20	36092	0.000553833
UAGGC	25	36087	0.000692291
AGGGA	36	36076	0.000996899
GGGAC	26	36086	0.000719982
UGGGU	31	36081	0.00085844
GGGUG	44	36068	0.00121843
GGUGG	47	36065	0.00130151
GUGGG	63	36049	0.00174457
GGUGC	33	36079	0.000913824
AGAAG	35	36077	0.000969207
GAAGA	40	36072	0.00110767
AAGAU	23	36089	0.000636907
AGAUG	41	36071	0.00113536
CCGUG	13	36099	0.000359991
CGUGG	10	36102	0.000276916
GGGCU	38	36074	0.00105228
GGCUG	66	36046	0.00182765
CUGGA	60	36052	0.0016615
UGGAG	55	36057	0.00152304
AGGGC	37	36075	0.00102459
GGCGA	4	36108	0.000110767
CGAGG	6	36106	0.00016615
GGCCC	47	36065	0.00130151
AGGCU	44	36068	0.00121843
GGCUU	52	36060	0.00143996
CCGGA	5	36107	0.000138458
GAGCU	37	36075	0.00102459
GCUGA	36	36076	0.000996899
CUGAG	52	36060	0.00143996
GAGCA	34	36078	0.000941515
UGACC	32	36080	0.000886132
GACCG	8	36104	0.000221533
ACCGC	10	36102	0.000276916
CGCUC	7	36105	0.000193841
AGCUc	1	36111	2.76916e-05
GCUcu	1	36111	2.76916e-05
CUcuu	1	36111	2.76916e-05
Ucuuc	1	36111	2.76916e-05
cuucc	7	36105	0.000193841
uuccc	11	36101	0.000304608
ucccc	4	36108	0.000110767
ccccu	1	36111	2.76916e-05
cccuc	3	36109	8.30749e-05
ccucu	5	36107	0.000138458
cucuc	6	36106	0.00016615
ucucu	11	36101	0.000304608
cucug	17	36095	0.000470758
ucugg	7	36105	0.000193841
cuggg	11	36101	0.000304608
ugggc	4	36108	0.000110767
gggcc	4	36108	0.000110767
ggccu	6	36106	0.00016615
gccuu	4	36108	0.000110767
ccuuu	9	36103	0.000249225
cuuua	5	36107	0.000138458
uuuau	17	36095	0.000470758
uuauu	11	36101	0.000304608
uauuu	18	36094	0.000498449
auuuc	12	36100	0.0003323
uuucc	11	36101	0.000304608
cccca	8	36104	0.000221533
cccau	8	36104	0.000221533
ccauc	8	36104	0.000221533
caucu	9	36103	0.000249225
aucug	2	36110	5.53833e-05
ucuga	5	36107	0.000138458
cugag	9	36103	0.000249225
ugaga	21	36091	0.000581524
gagaa	4	36108	0.000110767
agaac	5	36107	0.000138458
gaacu	1	36111	2.76916e-05
aacuc	2	36110	5.53833e-05
acucg	2	36110	5.53833e-05
cucgg	6	36106	0.00016615
ucggg	5	36107	0.000138458
cgggu	6	36106	0.00016615
ggguu	8	36104	0.000221533
gguug	4	36108	0.000110767
guugc	6	36106	0.00016615
uugca	2	36110	5.53833e-05
ugcag	11	36101	0.000304608
gcagc	5	36107	0.000138458
cagcu	16	36096	0.000443066
agcug	10	36102	0.000276916
gcuga	6	36106	0.00016615
gagag	10	36102	0.000276916
agagc	8	36104	0.000221533
gagcu	9	36103	0.000249225
agcuu	11	36101	0.000304608
gcuuu	7	36105	0.000193841
cuuug	14	36098	0.000387683
uuugg	16	36096	0.000443066
uuggg	8	36104	0.000221533
ugggg	6	36106	0.00016615
ggggu	8	36104	0.000221533
ggguG	1	36111	2.76916e-05
gguGA	1	36111	2.76916e-05
guGAG	1	36111	2.76916e-05
uGAGG	1	36111	2.76916e-05
GCAUC	22	36090	0.000609216
CAUCC	34	36078	0.000941515
CCUGA	37	36075	0.00102459
ACCCC	26	36086	0.000719982
ACUGG	37	36075	0.00102459
GGACU	25	36087	0.000692291
GGGAU	15	36097	0.000415374
GGAUG	18	36094	0.000498449
GUGGC	36	36076	0.000996899
GGUAG	17	36095	0.000470758
UAGGG	17	36095	0.000470758
CAAGC	16	36096	0.000443066
GCUGU	53	36059	0.00146766
UGUAC	14	36098	0.000387683
GUACA	18	36094	0.000498449
UACAG	32	36080	0.000886132
CAGAC	28	36084	0.000775366
AGACU	34	36078	0.000941515
GACUC	23	36089	0.000636907
UCACU	34	36078	0.000941515
CUUGA	28	36084	0.000775366
UUGAU	34	36078	0.000941515
GAUCC	16	36096	0.000443066
CCUUC	44	36068	0.00121843
CCCCC	40	36072	0.00110767
CCGCG	5	36107	0.000138458
CGCGC	7	36105	0.000193841
GCGCA	6	36106	0.00016615
CGCAG	11	36101	0.000304608
CAGGC	39	36073	0.00107997
CAGCC	56	36056	0.00155073
AGCCA	32	36080	0.000886132
GGCCU	42	36070	0.00116305
GCCUC	47	36065	0.00130151
CUCUC	38	36074	0.00105228
UCCAC	26	36086	0.000719982
ACGUC	3	36109	8.30749e-05
CGUCC	5	36107	0.000138458
CCCUU	35	36077	0.000969207
CCUUA	26	36086	0.000719982
CUUAU	38	36074	0.00105228
UUAUG	34	36078	0.000941515
CACUA	15	36097	0.000415374
ACUAU	17	36095	0.000470758
CAACA	24	36088	0.000664599
CACCA	25	36087	0.000692291
CUACU	15	36097	0.000415374
CACAG	49	36063	0.00135689
CCCGA	7	36105	0.000193841
CCGAC	7	36105	0.000193841
CGACA	4	36108	0.000110767
ACAGG	35	36077	0.000969207
GUCCU	36	36076	0.000996899
CCUGG	70	36042	0.00193841
UGGUG	54	36058	0.00149535
CAUCA	23	36089	0.000636907
AUCAC	18	36094	0.000498449
CCACC	31	36081	0.00085844
CACCG	9	36103	0.000249225
CCGCA	11	36101	0.000304608
CGCAC	5	36107	0.000138458
GCACA	26	36086	0.000719982
ACACU	39	36073	0.00107997
CUGGC	56	36056	0.00155073
UGGCC	45	36067	0.00124612
GCCCU	42	36070	0.00116305
CCCUG	59	36053	0.00163381
UGCCU	53	36059	0.00146766
GCCUG	69	36043	0.00191072
ACAUC	28	36084	0.000775366
AUCCA	28	36084	0.000775366
UCCAU	33	36079	0.000913824
CCAUC	32	36080	0.000886132
UGCAC	23	36089	0.000636907
GUAUG	30	36082	0.000830749
AUGCA	32	36080	0.000886132
GCAGU	34	36078	0.000941515
CAGUA	27	36085	0.000747674
AGUAC	21	36091	0.000581524
UACUC	20	36092	0.000553833
CUCUG	69	36043	0.00191072
GCCUU	37	36075	0.00102459
CCUUG	36	36076	0.000996899
CCCUA	15	36097	0.000415374
GCCAU	33	36079	0.000913824
CUUUA	54	36058	0.00149535
UAAGG	26	36086	0.000719982
AAGGC	28	36084	0.000775366
GCCCG	13	36099	0.000359991
CCCGG	13	36099	0.000359991
GAGAU	28	36084	0.000775366
UCUCU	61	36051	0.00168919
GUAGC	11	36101	0.000304608
ACUGA	39	36073	0.00107997
AGCCU	53	36059	0.00146766
GCCUA	15	36097	0.000415374
UAUGA	29	36083	0.000803057
GAUAU	18	36094	0.000498449
UAUGU	43	36069	0.00119074
UACUG	25	36087	0.000692291
ACUGC	41	36071	0.00113536
AUACA	32	36080	0.000886132
UACAU	46	36066	0.00127381
UGUUA	44	36068	0.00121843
GUUAU	26	36086	0.000719982
UUAUC	26	36086	0.000719982
UAUCC	15	36097	0.000415374
ACAUA	36	36076	0.000996899
CAUAC	21	36091	0.000581524
UACAA	21	36091	0.000581524
ACAAG	16	36096	0.000443066
UGAAG	28	36084	0.000775366
GAAGG	23	36089	0.000636907
GGCAA	23	36089	0.000636907
GACCC	27	36085	0.000747674
ACCCU	27	36085	0.000747674
UAUUA	45	36067	0.00124612
UGGAU	25	36087	0.000692291
GGAUU	27	36085	0.000747674
GAUUU	41	36071	0.00113536
CCUAC	16	36096	0.000443066
UUCAC	32	36080	0.000886132
GAGAC	22	36090	0.000609216
GACUG	30	36082	0.000830749
UGAUU	31	36081	0.00085844
CGUGU	12	36100	0.0003323
GUGUC	36	36076	0.000996899
UGUCG	4	36108	0.000110767
GUCGC	5	36107	0.000138458
UCGCA	7	36105	0.000193841
CGCAU	8	36104	0.000221533
AACGC	8	36104	0.000221533
ACGCC	9	36103	0.000249225
CGCCC	15	36097	0.000415374
GCAUU	28	36084	0.000775366
GGUCC	28	36084	0.000775366
ACCAU	14	36098	0.000387683
AUCUG	41	36071	0.00113536
UGCGC	14	36098	0.000387683
GCGCU	10	36102	0.000276916
CGCUU	9	36103	0.000249225
CUUCA	48	36064	0.0013292
AUGGA	26	36086	0.000719982
CUGAC	28	36084	0.000775366
GACAA	18	36094	0.000498449
ACAAA	38	36074	0.00105228
CUCAG	50	36062	0.00138458
UCAGG	41	36071	0.00113536
UGGGA	50	36062	0.00138458
UUGAC	22	36090	0.000609216
GGCUC	25	36087	0.000692291
AGUCU	24	36088	0.000664599
UUACA	37	36075	0.00102459
UGGAA	50	36062	0.00138458
GGAAA	41	36071	0.00113536
AAACC	24	36088	0.000664599
AACCC	19	36093	0.000526141
CCAUG	38	36074	0.00105228
AUGUU	57	36055	0.00157842
GUGCU	42	36070	0.00116305
UGCAA	19	36093	0.000526141
AAUCA	28	36084	0.000775366
GAAUG	30	36082	0.000830749
AAUGG	29	36083	0.000803057
UGCUA	18	36094	0.000498449
GCUAG	13	36099	0.000359991
CUAGA	24	36088	0.000664599
AUUCu	1	36111	2.76916e-05
UUCuu	1	36111	2.76916e-05
UCuuu	2	36110	5.53833e-05
Cuuuu	4	36108	0.000110767
uuuuu	162	35950	0.00448604
uuuug	31	36081	0.00085844
uuugu	20	36092	0.000553833
uuguu	15	36097	0.000415374
uguuu	17	36095	0.000470758
guuug	6	36106	0.00016615
guuuu	16	36096	0.000443066
uuuua	19	36093	0.000526141
auuuu	27	36085	0.000747674
uuuga	20	36092	0.000553833
uugag	20	36092	0.000553833
gagac	15	36097	0.000415374
agaca	11	36101	0.000304608
gacag	10	36102	0.000276916
acaga	8	36104	0.000221533
cagag	7	36105	0.000193841
agagu	8	36104	0.000221533
gaguc	12	36100	0.0003323
agucu	11	36101	0.000304608
gucuu	6	36106	0.00016615
ucuug	8	36104	0.000221533
cuugc	8	36104	0.000221533
uugcu	12	36100	0.0003323
ugcuc	8	36104	0.000221533
gcucu	16	36096	0.000443066
ucugu	18	36094	0.000498449
cuguc	6	36106	0.00016615
ugucg	4	36108	0.000110767
gucgc	4	36108	0.000110767
ucgcc	6	36106	0.00016615
cgccc	4	36108	0.000110767
gccca	11	36101	0.000304608
cccag	19	36093	0.000526141
ccagg	17	36095	0.000470758
caggc	19	36093	0.000526141
aggcu	19	36093	0.000526141
ggcug	14	36098	0.000387683
gcugg	16	36096	0.000443066
cugga	9	36103	0.000249225
uggag	10	36102	0.000276916
ggagc	6	36106	0.00016615
gagcg	1	36111	2.76916e-05
agcgc	1	36111	2.76916e-05
gcgca	1	36111	2.76916e-05
cgcag	3	36109	8.30749e-05
gcagu	14	36098	0.000387683
cagug	14	36098	0.000387683
agugg	11	36101	0.000304608
guggc	12	36100	0.0003323
uggcg	6	36106	0.00016615
ggcgc	7	36105	0.000193841
gcgcg	3	36109	8.30749e-05
cgcga	3	36109	8.30749e-05
gcgau	5	36107	0.000138458
cgauc	4	36108	0.000110767
gaucu	6	36106	0.00016615
aucuc	15	36097	0.000415374
ucucg	6	36106	0.00016615
ucggc	3	36109	8.30749e-05
cggcu	3	36109	8.30749e-05
ggcuc	12	36100	0.0003323
gcuca	11	36101	0.000304608
cucac	14	36098	0.000387683
ucacu	12	36100	0.0003323
cacug	11	36101	0.000304608
acugc	12	36100	0.0003323
cugca	9	36103	0.000249225
ugcaa	8	36104	0.000221533
gcaag	7	36105	0.000193841
caagc	8	36104	0.000221533
aagcu	3	36109	8.30749e-05
gcuuc	8	36104	0.000221533
cuucg	2	36110	5.53833e-05
uucgc	1	36111	2.76916e-05
cgccu	5	36107	0.000138458
gccuc	18	36094	0.000498449
ccucc	14	36098	0.000387683
cuccc	11	36101	0.000304608
uccca	20	36092	0.000553833
caggu	10	36102	0.000276916
agguu	9	36103	0.000249225
gguuc	8	36104	0.000221533
guuca	6	36106	0.00016615
uucac	9	36103	0.000249225
ucacg	2	36110	5.53833e-05
cacgc	3	36109	8.30749e-05
acgcc	3	36109	8.30749e-05
cgcca	4	36108	0.000110767
gccau	5	36107	0.000138458
ccauu	10	36102	0.000276916
cauuc	5	36107	0.000138458
auucu	10	36102	0.000276916
uucuc	10	36102	0.000276916
ucucc	8	36104	0.000221533
cuccu	11	36101	0.000304608
uccug	10	36102	0.000276916
ccugc	3	36109	8.30749e-05
cugcc	8	36104	0.000221533
ugccu	11	36101	0.000304608
ccuca	12	36100	0.0003323
cucag	17	36095	0.000470758
ucagc	10	36102	0.000276916
cagcc	13	36099	0.000359991
agccu	13	36099	0.000359991
ccuga	4	36108	0.000110767
ugagu	8	36104	0.000221533
gagua	6	36106	0.00016615
aguag	8	36104	0.000221533
guagc	4	36108	0.000110767
uagcu	8	36104	0.000221533
uggga	13	36099	0.000359991
gggac	7	36105	0.000193841
ggacu	11	36101	0.000304608
gacua	7	36105	0.000193841
acuac	8	36104	0.000221533
cuaca	7	36105	0.000193841
uacag	12	36100	0.0003323
acagg	11	36101	0.000304608
aggca	15	36097	0.000415374
ggcac	4	36108	0.000110767
gcacc	6	36106	0.00016615
caccc	6	36106	0.00016615
acccg	1	36111	2.76916e-05
cccgc	3	36109	8.30749e-05
ccgcc	3	36109	8.30749e-05
gccac	4	36108	0.000110767
ccacc	12	36100	0.0003323
cacca	14	36098	0.000387683
accau	14	36098	0.000387683
ccaug	9	36103	0.000249225
caugc	8	36104	0.000221533
augcc	9	36103	0.000249225
ugccc	7	36105	0.000193841
ccagc	16	36096	0.000443066
agcua	6	36106	0.00016615
gcuaa	7	36105	0.000193841
cuaau	4	36108	0.000110767
uaauu	9	36103	0.000249225
aauuu	15	36097	0.000415374
uuucu	16	36096	0.000443066
uucuu	14	36098	0.000387683
ucuuu	12	36100	0.0003323
cuuuu	15	36097	0.000415374
uugua	12	36100	0.0003323
uguau	9	36103	0.000249225
guauu	6	36106	0.00016615
uuuag	4	36108	0.000110767
uuagu	4	36108	0.000110767
uagua	5	36107	0.000138458
guaga	7	36105	0.000193841
uagag	9	36103	0.000249225
agaga	12	36100	0.0003323
guuga	4	36108	0.000110767
uugau	4	36108	0.000110767
ugaua	3	36109	8.30749e-05
gauau	3	36109	8.30749e-05
auauu	9	36103	0.000249225
uauug	3	36109	8.30749e-05
auuga	6	36106	0.00016615
uugac	6	36106	0.00016615
ugacu	7	36105	0.000193841
gacuu	7	36105	0.000193841
acuua	7	36105	0.000193841
cuuau	6	36106	0.00016615
uauuc	4	36108	0.000110767
auuca	9	36103	0.000249225
uucau	8	36104	0.000221533
ucaua	6	36106	0.00016615
cauac	5	36107	0.000138458
auacu	3	36109	8.30749e-05
uacua	4	36108	0.000110767
acuag	4	36108	0.000110767
cuagc	3	36109	8.30749e-05
gcugc	6	36106	0.00016615
ugcau	5	36107	0.000138458
gcaug	4	36108	0.000110767
cauga	6	36106	0.00016615
augaa	4	36108	0.000110767
ugaau	5	36107	0.000138458
gaaua	4	36108	0.000110767
aauau	11	36101	0.000304608
auaua	12	36100	0.0003323
uauaa	15	36097	0.000415374
auaac	5	36107	0.000138458
uaacc	9	36103	0.000249225
aaccc	4	36108	0.000110767
acccu	2	36110	5.53833e-05
cccua	4	36108	0.000110767
ccuau	4	36108	0.000110767
cuaua	4	36108	0.000110767
uauag	3	36109	8.30749e-05
auagc	5	36107	0.000138458
uagca	7	36105	0.000193841
agcaa	8	36104	0.000221533
gcaaa	7	36105	0.000193841
caaau	9	36103	0.000249225
aaauu	11	36101	0.000304608
aauug	4	36108	0.000110767
auugu	7	36105	0.000193841
uguac	10	36102	0.000276916
guaca	3	36109	8.30749e-05
uacaa	2	36110	5.53833e-05
acaau	3	36109	8.30749e-05
caauc	3	36109	8.30749e-05
aauca	7	36105	0.000193841
aucau	7	36105	0.000193841
ucauc	5	36107	0.000138458
aucuU	1	36111	2.76916e-05
ucuUG	1	36111	2.76916e-05
cuUGU	1	36111	2.76916e-05
uUGUG	1	36111	2.76916e-05
GUGUG	52	36060	0.00143996
GACCU	20	36092	0.000553833
AACUU	52	36060	0.00143996
UAGAC	15	36097	0.000415374
ACCGU	5	36107	0.000138458
GAUUG	12	36100	0.0003323
UUAGU	40	36072	0.00110767
UAGUC	15	36097	0.000415374
ACCAA	20	36092	0.000553833
UUAUA	45	36067	0.00124612
GUUGU	26	36086	0.000719982
GCAAG	20	36092	0.000553833
CAAGG	24	36088	0.000664599
AUUGA	28	36084	0.000775366
UGGCU	53	36059	0.00146766
GGCUA	12	36100	0.0003323
AGACC	22	36090	0.000609216
GACCA	20	36092	0.000553833
CAGCG	11	36101	0.000304608
AGCGA	6	36106	0.00016615
GCGAU	5	36107	0.000138458
CGAUA	2	36110	5.53833e-05
UAUAG	21	36091	0.000581524
UAGAG	20	36092	0.000553833
AGAGA	39	36073	0.00107997
GAAUC	26	36086	0.000719982
AUACG	4	36108	0.000110767
UACGG	5	36107	0.000138458
CGGGA	11	36101	0.000304608
GGAAU	37	36075	0.00102459
GGGUU	20	36092	0.000553833
GGUUG	27	36085	0.000747674
CCAUA	22	36090	0.000609216
AUACC	17	36095	0.000470758
CCAAC	14	36098	0.000387683
CAACC	9	36103	0.000249225
GGUCA	29	36083	0.000803057
GUCAG	34	36078	0.000941515
UUGUC	21	36091	0.000581524
UGUCU	57	36055	0.00157842
CAAAG	23	36089	0.000636907
GGUUC	16	36096	0.000443066
AAAGG	30	36082	0.000830749
CUACC	17	36095	0.000470758
ACCUC	25	36087	0.000692291
AGGUU	20	36092	0.000553833
AGAUC	23	36089	0.000636907
AGAGC	48	36064	0.0013292
CAAAC	28	36084	0.000775366
UGUGC	44	36068	0.00121843
GAUUA	23	36089	0.000636907
UUAGG	38	36074	0.00105228
AGGCG	11	36101	0.000304608
CGCCU	20	36092	0.000553833
CUGCG	15	36097	0.000415374
GCCGC	8	36104	0.000221533
CCGCC	18	36094	0.000498449
UGCCG	13	36099	0.000359991
GCCGG	14	36098	0.000387683
CCGGC	18	36094	0.000498449
CGGCA	15	36097	0.000415374
GAUGC	24	36088	0.000664599
CGGCU	18	36094	0.000498449
UGUCC	36	36076	0.000996899
GGCGU	7	36105	0.000193841
GCGUU	5	36107	0.000138458
CCGGU	10	36102	0.000276916
CGGUG	12	36100	0.0003323
UGGCG	11	36101	0.000304608
GCGUG	13	36099	0.000359991
UGUGG	68	36044	0.00188303
AAGUC	20	36092	0.000553833
GUCGU	6	36106	0.00016615
UCGUG	9	36103	0.000249225
CGUGA	7	36105	0.000193841
AAGGA	30	36082	0.000830749
AGCGC	5	36107	0.000138458
AGGGU	30	36082	0.000830749
AAGGG	21	36091	0.000581524
GCUCG	6	36106	0.00016615
CUCGC	10	36102	0.000276916
UCGCC	10	36102	0.000276916
AGACA	37	36075	0.00102459
GUUAC	26	36086	0.000719982
AGACG	2	36110	5.53833e-05
GACGC	4	36108	0.000110767
ACGCA	4	36108	0.000110767
GCACG	11	36101	0.000304608
CACGA	5	36107	0.000138458
ACGAC	5	36107	0.000138458
CGACC	7	36105	0.000193841
UACCU	25	36087	0.000692291
GAUCU	27	36085	0.000747674
GUUCA	20	36092	0.000553833
AAGAC	32	36080	0.000886132
GUAAA	30	36082	0.000830749
GAUGU	17	36095	0.000470758
GGUGA	27	36085	0.000747674
ACAAC	18	36094	0.000498449
GUUCG	11	36101	0.000304608
UCGGU	5	36107	0.000138458
CGGUU	4	36108	0.000110767
GGCGG	20	36092	0.000553833
GCGGC	19	36093	0.000526141
AGCGG	6	36106	0.00016615
GUACC	15	36097	0.000415374
ACCUU	24	36088	0.000664599
GUCCA	23	36089	0.000636907
AAGGU	24	36088	0.000664599
AGGUA	29	36083	0.000803057
AGGAU	24	36088	0.000664599
UAGGU	25	36087	0.000692291
AUAAG	18	36094	0.000498449
AUGUC	27	36085	0.000747674
GGAUC	11	36101	0.000304608
UCAAA	32	36080	0.000886132
GACUA	18	36094	0.000498449
ACUAC	18	36094	0.000498449
AUGGU	30	36082	0.000830749
GGUUA	18	36094	0.000498449
UUGGC	31	36081	0.00085844
GCAAC	13	36099	0.000359991
UCCCG	8	36104	0.000221533
GUAGA	23	36089	0.000636907
CUGAA	37	36075	0.00102459
CAUAU	35	36077	0.000969207
UAAUC	31	36081	0.00085844
AUUAA	37	36075	0.00102459
GCGGA	5	36107	0.000138458
CGGAA	5	36107	0.000138458
GUCCG	4	36108	0.000110767
UCCGC	9	36103	0.000249225
GUGGA	31	36081	0.00085844
GGACC	14	36098	0.000387683
ACCGG	3	36109	8.30749e-05
GAGUC	13	36099	0.000359991
ACCCG	7	36105	0.000193841
CCCGU	9	36103	0.000249225
CGUUC	8	36104	0.000221533
GAUGG	25	36087	0.000692291
CGUCU	4	36108	0.000110767
GCGAC	4	36108	0.000110767
CACGC	8	36104	0.000221533
ACCGA	5	36107	0.000138458
CCGAG	7	36105	0.000193841
CGAGC	7	36105	0.000193841
GCGCG	5	36107	0.000138458
CGCGG	5	36107	0.000138458
CUCCG	11	36101	0.000304608
GCGGU	4	36108	0.000110767
CGGUC	7	36105	0.000193841
GUCUC	23	36089	0.000636907
AUAGG	15	36097	0.000415374
CUAUG	22	36090	0.000609216
ACGCG	4	36108	0.000110767
UCACG	6	36106	0.00016615
CGCGU	3	36109	8.30749e-05
GAGCG	7	36105	0.000193841
CGGCG	2	36110	5.53833e-05
CGCUG	13	36099	0.000359991
GGAAC	13	36099	0.000359991
UGCGU	10	36102	0.000276916
UCCGU	2	36110	5.53833e-05
GUGCC	23	36089	0.000636907
GCUUA	35	36077	0.000969207
CUUAG	33	36079	0.000913824
UUGUg	1	36111	2.76916e-05
UGUgc	1	36111	2.76916e-05
GUgca	1	36111	2.76916e-05
Ugcaa	1	36111	2.76916e-05
gcaau	8	36104	0.000221533
caaua	5	36107	0.000138458
ACGCU	5	36107	0.000138458
GUUAG	24	36088	0.000664599
CGACU	5	36107	0.000138458
UUCGC	4	36108	0.000110767
UCGCU	7	36105	0.000193841
UACAa	1	36111	2.76916e-05
ACAau	1	36111	2.76916e-05
CAauu	1	36111	2.76916e-05
Aauug	2	36110	5.53833e-05
uugug	6	36106	0.00016615
uguga	9	36103	0.000249225
gugac	5	36107	0.000138458
ugaca	7	36105	0.000193841
gacaa	5	36107	0.000138458
acaaa	6	36106	0.00016615
caaag	5	36107	0.000138458
aaaga	8	36104	0.000221533
aagaa	6	36106	0.00016615
gaaca	2	36110	5.53833e-05
aacau	5	36107	0.000138458
acaua	9	36103	0.000249225
cauag	10	36102	0.000276916
auagg	4	36108	0.000110767
uaggu	5	36107	0.000138458
guucu	7	36105	0.000193841
uucug	13	36099	0.000359991
ucugc	5	36107	0.000138458
gcauu	3	36109	8.30749e-05
uucag	9	36103	0.000249225
ucaga	7	36105	0.000193841
cagac	5	36107	0.000138458
agacu	5	36107	0.000138458
acuuc	7	36105	0.000193841
cccaa	9	36103	0.000249225
ccaaa	8	36104	0.000221533
aauuc	6	36106	0.00016615
uucaa	7	36105	0.000193841
ucaaa	5	36107	0.000138458
aaauc	5	36107	0.000138458
aaucc	5	36107	0.000138458
auccu	5	36107	0.000138458
uccuu	8	36104	0.000221533
ccuuc	4	36108	0.000110767
AUUCG	2	36110	5.53833e-05
AAUCa	1	36111	2.76916e-05
AUCag	1	36111	2.76916e-05
AAUCG	2	36110	5.53833e-05
AUCGC	6	36106	0.00016615
CGCAA	4	36108	0.000110767
AACGA	5	36107	0.000138458
ACGAA	4	36108	0.000110767
CGAAA	2	36110	5.53833e-05
UUUGa	1	36111	2.76916e-05
UUGau	1	36111	2.76916e-05
UGauu	1	36111	2.76916e-05
Gauuu	1	36111	2.76916e-05
uuuaa	7	36105	0.000193841
uuaaa	12	36100	0.0003323
uaaau	11	36101	0.000304608
aauua	6	36106	0.00016615
auuaa	8	36104	0.000221533
uaaaa	11	36101	0.000304608
aaaaa	52	36060	0.00143996
aaaau	13	36099	0.000359991
ugagc	10	36102	0.000276916
gagcc	7	36105	0.000193841
agcca	4	36108	0.000110767
gccag	13	36099	0.000359991
ccagu	3	36109	8.30749e-05
caguc	9	36103	0.000249225
ucuuc	7	36105	0.000193841
uuccu	6	36106	0.00016615
uguug	12	36100	0.0003323
uugcc	6	36106	0.00016615
ggagu	9	36103	0.000249225
gagug	5	36107	0.000138458
agugc	12	36100	0.0003323
gugca	9	36103	0.000249225
aguga	5	36107	0.000138458
gugau	10	36102	0.000276916
ugaug	6	36106	0.00016615
gaugu	3	36109	8.30749e-05
augug	5	36107	0.000138458
ugauc	3	36109	8.30749e-05
ccucg	3	36109	8.30749e-05
cucga	1	36111	2.76916e-05
ucgau	1	36111	2.76916e-05
ucuca	15	36097	0.000415374
CAAUU	22	36090	0.000609216
GUCAA	12	36100	0.0003323
AGUCu	1	36111	2.76916e-05
GUCuu	2	36110	5.53833e-05
acagu	5	36107	0.000138458
cuuuc	7	36105	0.000193841
uuguc	2	36110	5.53833e-05
gccua	3	36109	8.30749e-05
GGACG	6	36106	0.00016615
CCUCG	16	36096	0.000443066
CUCGU	7	36105	0.000193841
CUACG	2	36110	5.53833e-05
ACGGC	8	36104	0.000221533
CGGCC	17	36095	0.000470758
UGUUc	1	36111	2.76916e-05
GUUcu	1	36111	2.76916e-05
UUcuc	1	36111	2.76916e-05
Ucucu	1	36111	2.76916e-05
cugcu	8	36104	0.000221533
ugcug	7	36105	0.000193841
gccug	10	36102	0.000276916
ccugg	11	36101	0.000304608
cuggu	9	36103	0.000249225
uggug	7	36105	0.000193841
ggugu	4	36108	0.000110767
gugug	8	36104	0.000221533
ugugu	11	36101	0.000304608
ugugg	7	36105	0.000193841
uggcc	10	36102	0.000276916
uccuc	6	36106	0.00016615
ucagu	8	36104	0.000221533
agucc	10	36102	0.000276916
guccc	3	36109	8.30749e-05
ccaac	4	36108	0.000110767
GGAUA	11	36101	0.000304608
AACUA	23	36089	0.000636907
UUUUa	1	36111	2.76916e-05
UUUaa	1	36111	2.76916e-05
UUaaa	1	36111	2.76916e-05
Uaaaa	2	36110	5.53833e-05
aaaag	7	36105	0.000193841
aaagg	7	36105	0.000193841
aagga	7	36105	0.000193841
aggaa	5	36107	0.000138458
ggaaa	7	36105	0.000193841
gaaaa	7	36105	0.000193841
aagag	7	36105	0.000193841
agagg	6	36106	0.00016615
gagga	6	36106	0.00016615
aaaaU	1	36111	2.76916e-05
aaaUA	1	36111	2.76916e-05
aaUAU	1	36111	2.76916e-05
aUAUA	1	36111	2.76916e-05
GCGUC	5	36107	0.000138458
GAUAA	18	36094	0.000498449
UAUGG	20	36092	0.000553833
UCCGA	2	36110	5.53833e-05
UACCG	2	36110	5.53833e-05
CCGUA	4	36108	0.000110767
UCUCG	6	36106	0.00016615
UCGUU	11	36101	0.000304608
UUCGU	7	36105	0.000193841
CGUUA	2	36110	5.53833e-05
ACUCG	5	36107	0.000138458
CUCGG	13	36099	0.000359991
UCGGC	7	36105	0.000193841
GCAAU	14	36098	0.000387683
CAUCG	8	36104	0.000221533
AGUCG	3	36109	8.30749e-05
GUCGA	2	36110	5.53833e-05
UCGAG	3	36109	8.30749e-05
CGAUG	5	36107	0.000138458
CGAAU	2	36110	5.53833e-05
GAACG	3	36109	8.30749e-05
AACGG	3	36109	8.30749e-05
UUUCG	4	36108	0.000110767
guagg	5	36107	0.000138458
aggug	8	36104	0.000221533
gguga	8	36104	0.000221533
gugag	8	36104	0.000221533
caaac	6	36106	0.00016615
aaacu	6	36106	0.00016615
aacug	8	36104	0.000221533
acugu	8	36104	0.000221533
cuguu	13	36099	0.000359991
guugu	5	36107	0.000138458
uuucg	1	36111	2.76916e-05
uucgg	4	36108	0.000110767
gguuu	7	36105	0.000193841
guuuc	8	36104	0.000221533
cugaa	3	36109	8.30749e-05
aauag	6	36106	0.00016615
uagcc	2	36110	5.53833e-05
cuccg	2	36110	5.53833e-05
uccgc	2	36110	5.53833e-05
ccgca	2	36110	5.53833e-05
cgcaa	1	36111	2.76916e-05
aggag	11	36101	0.000304608
ggagg	14	36098	0.000387683
gaggc	13	36099	0.000359991
ggcua	4	36108	0.000110767
gcuau	5	36107	0.000138458
cuauc	4	36108	0.000110767
uauca	2	36110	5.53833e-05
aucac	6	36106	0.00016615
ucaca	13	36099	0.000359991
cacau	10	36102	0.000276916
cauau	4	36108	0.000110767
uauua	6	36106	0.00016615
uuaac	2	36110	5.53833e-05
aaccu	7	36105	0.000193841
accua	3	36109	8.30749e-05
uaucu	7	36105	0.000193841
gagca	7	36105	0.000193841
agcag	8	36104	0.000221533
gcaga	3	36109	8.30749e-05
gaggg	5	36107	0.000138458
agggg	6	36106	0.00016615
gggug	5	36107	0.000138458
acuuu	13	36099	0.000359991
uugaa	6	36106	0.00016615
auaga	6	36106	0.00016615
uagau	4	36108	0.000110767
agaug	5	36107	0.000138458
gaugg	4	36108	0.000110767
auggg	3	36109	8.30749e-05
gggga	4	36108	0.000110767
gggag	9	36103	0.000249225
ggcag	12	36100	0.0003323
gcagg	10	36102	0.000276916
uuugc	4	36108	0.000110767
gcccu	4	36108	0.000110767
ccuaa	4	36108	0.000110767
cuaag	3	36109	8.30749e-05
uaagc	3	36109	8.30749e-05
aagca	10	36102	0.000276916
caguu	6	36106	0.00016615
aguuc	3	36109	8.30749e-05
guucc	4	36108	0.000110767
uuuuc	13	36099	0.000359991
ucccu	3	36109	8.30749e-05
cccuu	2	36110	5.53833e-05
uuagc	7	36105	0.000193841
gcuua	4	36108	0.000110767
cuuag	4	36108	0.000110767
uagug	4	36108	0.000110767
ugauu	6	36106	0.00016615
gauuu	9	36103	0.000249225
ggggc	1	36111	2.76916e-05
ggccc	5	36107	0.000138458
gcccc	3	36109	8.30749e-05
ccccc	2	36110	5.53833e-05
ccaga	6	36106	0.00016615
cagau	7	36105	0.000193841
agauu	11	36101	0.000304608
gauuc	8	36104	0.000221533
ucauu	9	36103	0.000249225
cauuu	14	36098	0.000387683
uuuca	11	36101	0.000304608
cacaG	1	36111	2.76916e-05
acaGG	1	36111	2.76916e-05
caGGC	1	36111	2.76916e-05
aGGCU	1	36111	2.76916e-05
ACGAG	3	36109	8.30749e-05
UAACG	3	36109	8.30749e-05
CGAAG	3	36109	8.30749e-05
GAUCG	3	36109	8.30749e-05
AUCGA	1	36111	2.76916e-05
UCGAU	2	36110	5.53833e-05
GAGGa	1	36111	2.76916e-05
AGGaa	1	36111	2.76916e-05
GGaaa	1	36111	2.76916e-05
Gaaau	1	36111	2.76916e-05
aaaua	11	36101	0.000304608
auaaa	12	36100	0.0003323
auuug	9	36103	0.000249225
uuuuG	2	36110	5.53833e-05
uuuGG	2	36110	5.53833e-05
uuGGA	1	36111	2.76916e-05
uGGAG	1	36111	2.76916e-05
ACGGA	4	36108	0.000110767
CAACG	4	36108	0.000110767
CGCCG	5	36107	0.000138458
CGUAC	2	36110	5.53833e-05
CGAGA	3	36109	8.30749e-05
UGACG	5	36107	0.000138458
GACGG	5	36107	0.000138458
CGGAC	3	36109	8.30749e-05
guaag	8	36104	0.000221533
uaagu	7	36105	0.000193841
aagua	5	36107	0.000138458
uagaa	5	36107	0.000138458
agaag	3	36109	8.30749e-05
gaagc	4	36108	0.000110767
agcac	9	36103	0.000249225
ccaua	6	36106	0.00016615
auauc	4	36108	0.000110767
aucua	5	36107	0.000138458
ucuag	6	36106	0.00016615
cuagg	2	36110	5.53833e-05
uaggc	2	36110	5.53833e-05
ggcaa	10	36102	0.000276916
aaacc	4	36108	0.000110767
accug	11	36101	0.000304608
ccugu	14	36098	0.000387683
ugucu	3	36109	8.30749e-05
gucua	3	36109	8.30749e-05
ucuac	2	36110	5.53833e-05
cuacc	1	36111	2.76916e-05
uaccu	9	36103	0.000249225
accuu	7	36105	0.000193841
cuuca	7	36105	0.000193841
caaaA	1	36111	2.76916e-05
aaaAA	1	36111	2.76916e-05
aaAAA	1	36111	2.76916e-05
aAAAA	1	36111	2.76916e-05
ACGAU	3	36109	8.30749e-05
GUAAu	1	36111	2.76916e-05
UAAuu	1	36111	2.76916e-05
AAuuu	2	36110	5.53833e-05
Auuuu	2	36110	5.53833e-05
agacg	4	36108	0.000110767
gacgg	3	36109	8.30749e-05
acgga	2	36110	5.53833e-05
cggag	3	36109	8.30749e-05
cucgc	3	36109	8.30749e-05
ucgcu	2	36110	5.53833e-05
cgcuc	3	36109	8.30749e-05
ucccg	4	36108	0.000110767
cccgg	2	36110	5.53833e-05
ccggg	4	36108	0.000110767
ucaag	10	36102	0.000276916
caauu	6	36106	0.00016615
cccga	2	36110	5.53833e-05
ccgag	2	36110	5.53833e-05
cgagu	2	36110	5.53833e-05
caagu	4	36108	0.000110767
aagug	8	36104	0.000221533
gugcc	4	36108	0.000110767
ugcca	9	36103	0.000249225
accac	8	36104	0.000221533
ccacg	1	36111	2.76916e-05
guacu	6	36106	0.00016615
uacuu	10	36102	0.000276916
uuaau	6	36106	0.00016615
uaaua	8	36104	0.000221533
acggg	2	36110	5.53833e-05
cgggg	2	36110	5.53833e-05
ucacc	7	36105	0.000193841
caugu	4	36108	0.000110767
auguu	4	36108	0.000110767
guugg	4	36108	0.000110767
uuggc	9	36103	0.000249225
ggcca	9	36103	0.000249225
cagaa	5	36107	0.000138458
GACGA	3	36109	8.30749e-05
AUCGU	7	36105	0.000193841
CGUUU	10	36102	0.000276916
AAAAg	1	36111	2.76916e-05
AAAgg	1	36111	2.76916e-05
AAggc	3	36109	8.30749e-05
Aggcc	2	36110	5.53833e-05
ggugc	5	36107	0.000138458
AAACu	1	36111	2.76916e-05
AACuu	1	36111	2.76916e-05
ACuuu	1	36111	2.76916e-05
uucua	7	36105	0.000193841
ucuau	7	36105	0.000193841
cuauu	5	36107	0.000138458
gacgu	1	36111	2.76916e-05
acgua	1	36111	2.76916e-05
cguag	1	36111	2.76916e-05
guagu	5	36107	0.000138458
uaguu	6	36106	0.00016615
aguuu	10	36102	0.000276916
cucuu	9	36103	0.000249225
cuugu	3	36109	8.30749e-05
gcuag	1	36111	2.76916e-05
cuaga	4	36108	0.000110767
gcgcu	3	36109	8.30749e-05
cgcua	1	36111	2.76916e-05
uuuac	10	36102	0.000276916
uuacu	9	36103	0.000249225
uacuc	5	36107	0.000138458
acucc	3	36109	8.30749e-05
uuaua	10	36102	0.000276916
uauac	2	36110	5.53833e-05
auaca	7	36105	0.000193841
uacac	7	36105	0.000193841
acacu	7	36105	0.000193841
cacua	3	36109	8.30749e-05
agaaa	7	36105	0.000193841
gaaag	7	36105	0.000193841
aaagu	6	36106	0.00016615
aaguc	4	36108	0.000110767
gucca	3	36109	8.30749e-05
uccaa	2	36110	5.53833e-05
ccaag	5	36107	0.000138458
agugu	3	36109	8.30749e-05
aguac	3	36109	8.30749e-05
acaca	10	36102	0.000276916
acauc	4	36108	0.000110767
aucuu	3	36109	8.30749e-05
ugcuu	9	36103	0.000249225
agcau	5	36107	0.000138458
cauua	4	36108	0.000110767
auuac	4	36108	0.000110767
acuca	7	36105	0.000193841
ucagg	9	36103	0.000249225
ggugg	4	36108	0.000110767
guggg	5	36107	0.000138458
gggaa	6	36106	0.00016615
ggaag	4	36108	0.000110767
gaaga	1	36111	2.76916e-05
aggga	3	36109	8.30749e-05
ggaga	4	36108	0.000110767
cuuaa	7	36105	0.000193841
uuaag	6	36106	0.00016615
uaaga	7	36105	0.000193841
aagau	7	36105	0.000193841
acaug	5	36107	0.000138458
augag	8	36104	0.000221533
agccc	4	36108	0.000110767
cccac	7	36105	0.000193841
ccacu	4	36108	0.000110767
acacc	6	36106	0.00016615
augau	2	36110	5.53833e-05
cauug	3	36109	8.30749e-05
auugc	3	36109	8.30749e-05
uugcU	1	36111	2.76916e-05
ugcUG	1	36111	2.76916e-05
gcUGG	1	36111	2.76916e-05
cUGGA	1	36111	2.76916e-05
aguca	7	36105	0.000193841
gucaa	2	36110	5.53833e-05
caaga	7	36105	0.000193841
gaacc	3	36109	8.30749e-05
ugggu	4	36108	0.000110767
ccuac	1	36111	2.76916e-05
cuacu	4	36108	0.000110767
cuucu	10	36102	0.000276916
ucuaa	3	36109	8.30749e-05
cuaac	6	36106	0.00016615
aacca	7	36105	0.000193841
accaa	4	36108	0.000110767
aaaug	9	36103	0.000249225
aauga	5	36107	0.000138458
cuagu	5	36107	0.000138458
gugga	2	36110	5.53833e-05
uggau	4	36108	0.000110767
ggaua	1	36111	2.76916e-05
ggaug	3	36109	8.30749e-05
auggu	5	36107	0.000138458
ugguu	5	36107	0.000138458
gacac	1	36111	2.76916e-05
acccc	4	36108	0.000110767
cauca	5	36107	0.000138458
ccacA	1	36111	2.76916e-05
cacAC	1	36111	2.76916e-05
acACU	1	36111	2.76916e-05
cACUU	1	36111	2.76916e-05
ACUUu	1	36111	2.76916e-05
CUUuc	1	36111	2.76916e-05
UUucu	1	36111	2.76916e-05
Uucuu	1	36111	2.76916e-05
cugua	18	36094	0.000498449
guaug	5	36107	0.000138458
uaugu	4	36108	0.000110767
gugua	5	36107	0.000138458
guguu	5	36107	0.000138458
acaag	4	36108	0.000110767
caagg	7	36105	0.000193841
aggau	9	36103	0.000249225
gaugc	6	36106	0.00016615
augca	6	36106	0.00016615
gcauc	2	36110	5.53833e-05
uauau	11	36101	0.000304608
uucca	7	36105	0.000193841
uccau	6	36106	0.00016615
caucg	2	36110	5.53833e-05
aucga	3	36109	8.30749e-05
ucgag	3	36109	8.30749e-05
cgagc	1	36111	2.76916e-05
gucug	2	36110	5.53833e-05
uguuc	6	36106	0.00016615
caacc	2	36110	5.53833e-05
auuag	4	36108	0.000110767
gcacu	6	36106	0.00016615
cacuu	13	36099	0.000359991
cacuc	3	36109	8.30749e-05
cacaa	3	36109	8.30749e-05
agcuc	8	36104	0.000221533
ucuua	6	36106	0.00016615
uaucc	1	36111	2.76916e-05
auccc	6	36106	0.00016615
cucau	6	36106	0.00016615
ucaug	3	36109	8.30749e-05
augcg	3	36109	8.30749e-05
ugcgu	3	36109	8.30749e-05
gcguu	1	36111	2.76916e-05
cguuu	1	36111	2.76916e-05
uccac	4	36108	0.000110767
ccaca	5	36107	0.000138458
augua	3	36109	8.30749e-05
uguaU	1	36111	2.76916e-05
guaUG	1	36111	2.76916e-05
uaUGU	2	36110	5.53833e-05
aUGUU	1	36111	2.76916e-05
CGGAU	4	36108	0.000110767
CUCGA	3	36109	8.30749e-05
UCGAA	1	36111	2.76916e-05
GGAAg	1	36111	2.76916e-05
GAAgg	1	36111	2.76916e-05
Aggcu	1	36111	2.76916e-05
uccag	5	36107	0.000138458
gcugu	4	36108	0.000110767
cugug	9	36103	0.000249225
uggcu	10	36102	0.000276916
ggcuu	3	36109	8.30749e-05
cuaaa	3	36109	8.30749e-05
cuuac	2	36110	5.53833e-05
uacug	3	36109	8.30749e-05
acuga	3	36109	8.30749e-05
cugac	4	36108	0.000110767
uuggu	2	36110	5.53833e-05
ugguc	6	36106	0.00016615
gguca	4	36108	0.000110767
aagcc	3	36109	8.30749e-05
cggga	4	36108	0.000110767
ggaau	3	36109	8.30749e-05
gaauc	1	36111	2.76916e-05
aucag	5	36107	0.000138458
caaaa	5	36107	0.000138458
aaugg	6	36106	0.00016615
augga	5	36107	0.000138458
gaggC	1	36111	2.76916e-05
aggCG	1	36111	2.76916e-05
ggCGA	1	36111	2.76916e-05
gCGAA	1	36111	2.76916e-05
CGAAC	2	36110	5.53833e-05
UAGCG	1	36111	2.76916e-05
ACUCa	1	36111	2.76916e-05
CUCau	1	36111	2.76916e-05
UCauu	1	36111	2.76916e-05
Cauuc	1	36111	2.76916e-05
caucc	3	36109	8.30749e-05
aucca	2	36110	5.53833e-05
uggca	5	36107	0.000138458
auuua	8	36104	0.000221533
uuauc	2	36110	5.53833e-05
caccu	11	36101	0.000304608
accuc	7	36105	0.000193841
cucgu	1	36111	2.76916e-05
ucgug	1	36111	2.76916e-05
cgugu	1	36111	2.76916e-05
ugugc	1	36111	2.76916e-05
gcucc	4	36108	0.000110767
cucca	5	36107	0.000138458
caugg	3	36109	8.30749e-05
gggau	2	36110	5.53833e-05
ggauc	4	36108	0.000110767
gaucc	4	36108	0.000110767
UUUCu	2	36110	5.53833e-05
UUCua	2	36110	5.53833e-05
UCuau	2	36110	5.53833e-05
Cuaua	1	36111	2.76916e-05
aaaaC	1	36111	2.76916e-05
aaaCU	1	36111	2.76916e-05
aaCUG	1	36111	2.76916e-05
aCUGU	1	36111	2.76916e-05
UUGAg	1	36111	2.76916e-05
UGAgg	1	36111	2.76916e-05
GAggu	1	36111	2.76916e-05
Aggug	1	36111	2.76916e-05
ugacc	3	36109	8.30749e-05
gacca	5	36107	0.000138458
uggaa	4	36108	0.000110767
ggaac	1	36111	2.76916e-05
acauu	4	36108	0.000110767
ugaaa	5	36107	0.000138458
aaggg	4	36108	0.000110767
agggc	5	36107	0.000138458
gggca	6	36106	0.00016615
aguaa	5	36107	0.000138458
gucag	4	36108	0.000110767
gccaa	4	36108	0.000110767
aagac	3	36109	8.30749e-05
acagc	5	36107	0.000138458
cagca	6	36106	0.00016615
gcaca	3	36109	8.30749e-05
cacag	6	36106	0.00016615
gaacg	1	36111	2.76916e-05
aacgg	1	36111	2.76916e-05
ggauu	8	36104	0.000221533
gauug	5	36107	0.000138458
cuggc	8	36104	0.000221533
gucac	4	36108	0.000110767
ccuaU	1	36111	2.76916e-05
cuaUG	1	36111	2.76916e-05
aUGUG	1	36111	2.76916e-05
AACCG	4	36108	0.000110767
UGAAu	1	36111	2.76916e-05
GAAuu	1	36111	2.76916e-05
uuaga	1	36111	2.76916e-05
guggu	5	36107	0.000138458
aaucu	4	36108	0.000110767
aagcg	1	36111	2.76916e-05
agcga	3	36109	8.30749e-05
cgauu	1	36111	2.76916e-05
accca	4	36108	0.000110767
gcccg	2	36110	5.53833e-05
uguaa	11	36101	0.000304608
guaaa	3	36109	8.30749e-05
auacc	4	36108	0.000110767
aauaa	6	36106	0.00016615
cacac	12	36100	0.0003323
auaau	8	36104	0.000221533
auuau	3	36109	8.30749e-05
auaag	3	36109	8.30749e-05
uuaug	4	36108	0.000110767
uaugg	3	36109	8.30749e-05
agaau	5	36107	0.000138458
gaauu	5	36107	0.000138458
auugg	1	36111	2.76916e-05
ccaau	2	36110	5.53833e-05
caaug	2	36110	5.53833e-05
aaugc	4	36108	0.000110767
gcaac	6	36106	0.00016615
caacu	3	36109	8.30749e-05
aacuu	2	36110	5.53833e-05
auaug	3	36109	8.30749e-05
uauga	3	36109	8.30749e-05
augac	2	36110	5.53833e-05
aaaac	2	36110	5.53833e-05
aaaca	3	36109	8.30749e-05
aacaa	2	36110	5.53833e-05
caauU	1	36111	2.76916e-05
aauUA	1	36111	2.76916e-05
auUAU	1	36111	2.76916e-05
uUAUU	1	36111	2.76916e-05
CGUCu	1	36111	2.76916e-05
UCuuc	1	36111	2.76916e-05
Cuucu	1	36111	2.76916e-05
auggc	3	36109	8.30749e-05
AAAAa	1	36111	2.76916e-05
AAAau	1	36111	2.76916e-05
AAauu	1	36111	2.76916e-05
ugagg	7	36105	0.000193841
ggcau	1	36111	2.76916e-05
gcaua	2	36110	5.53833e-05
cauaa	4	36108	0.000110767
gacau	6	36106	0.00016615
ucaau	4	36108	0.000110767
ugcac	2	36110	5.53833e-05
uaaug	3	36109	8.30749e-05
gauga	2	36110	5.53833e-05
gaguu	4	36108	0.000110767
gaaau	2	36110	5.53833e-05
aaugu	2	36110	5.53833e-05
guaua	4	36108	0.000110767
caaca	4	36108	0.000110767
aacac	5	36107	0.000138458
aucaa	2	36110	5.53833e-05
agaua	4	36108	0.000110767
gauac	3	36109	8.30749e-05
uuacc	3	36109	8.30749e-05
uacca	5	36107	0.000138458
aaagc	3	36109	8.30749e-05
uugga	8	36104	0.000221533
ggaaG	1	36111	2.76916e-05
gaaGG	1	36111	2.76916e-05
aaGGA	1	36111	2.76916e-05
aGGAA	1	36111	2.76916e-05
ACAAa	1	36111	2.76916e-05
CAAaa	1	36111	2.76916e-05
AAaau	1	36111	2.76916e-05
Aaauc	1	36111	2.76916e-05
auagu	4	36108	0.000110767
guuua	5	36107	0.000138458
guaac	2	36110	5.53833e-05
gacuc	5	36107	0.000138458
cuaug	2	36110	5.53833e-05
uaugc	3	36109	8.30749e-05
augcu	3	36109	8.30749e-05
aggua	2	36110	5.53833e-05
gguac	1	36111	2.76916e-05
uaaag	5	36107	0.000138458
aaggu	3	36109	8.30749e-05
guaau	9	36103	0.000249225
aauac	4	36108	0.000110767
ccuua	2	36110	5.53833e-05
uaaac	3	36109	8.30749e-05
accag	5	36107	0.000138458
agauc	7	36105	0.000193841
uaauc	7	36105	0.000193841
gaaug	3	36109	8.30749e-05
ugcua	3	36109	8.30749e-05
cuauU	1	36111	2.76916e-05
uauUU	1	36111	2.76916e-05
auUUA	1	36111	2.76916e-05
uUUAU	1	36111	2.76916e-05
uccua	5	36107	0.000138458
guacc	7	36105	0.000193841
ccuug	6	36106	0.00016615
acuug	5	36107	0.000138458
cagga	11	36101	0.000304608
gaaac	3	36109	8.30749e-05
gguua	3	36109	8.30749e-05
guuau	2	36110	5.53833e-05
guguc	2	36110	5.53833e-05
auguc	1	36111	2.76916e-05
ugucc	2	36110	5.53833e-05
aguug	2	36110	5.53833e-05
cuuga	6	36106	0.00016615
cagua	1	36111	2.76916e-05
uuucA	1	36111	2.76916e-05
uucAU	1	36111	2.76916e-05
ucAUA	1	36111	2.76916e-05
cAUAC	1	36111	2.76916e-05
UUUCc	1	36111	2.76916e-05
UUCcu	1	36111	2.76916e-05
UCcua	1	36111	2.76916e-05
Ccuaa	1	36111	2.76916e-05
ACCAg	1	36111	2.76916e-05
CCAgc	1	36111	2.76916e-05
CAgcc	1	36111	2.76916e-05
Agccg	2	36110	5.53833e-05
gccgg	4	36108	0.000110767
aaucg	1	36111	2.76916e-05
aucgc	1	36111	2.76916e-05
ucgca	1	36111	2.76916e-05
aggcc	2	36110	5.53833e-05
aaggc	6	36106	0.00016615
aggcg	4	36108	0.000110767
ggcgg	6	36106	0.00016615
gcggg	6	36106	0.00016615
cgggc	5	36107	0.000138458
gggcg	5	36107	0.000138458
gcgga	3	36109	8.30749e-05
cggau	1	36111	2.76916e-05
gauca	6	36106	0.00016615
gaggu	3	36109	8.30749e-05
agguc	2	36110	5.53833e-05
gagau	9	36103	0.000249225
gaucg	2	36110	5.53833e-05
cgaga	1	36111	2.76916e-05
agacc	3	36109	8.30749e-05
uaaca	4	36108	0.000110767
acacg	1	36111	2.76916e-05
cacga	1	36111	2.76916e-05
acgau	1	36111	2.76916e-05
cgaug	1	36111	2.76916e-05
cucua	4	36108	0.000110767
acuaa	1	36111	2.76916e-05
agccg	2	36110	5.53833e-05
ggcgu	2	36110	5.53833e-05
gcgug	1	36111	2.76916e-05
cgugg	2	36110	5.53833e-05
gcgcc	2	36110	5.53833e-05
uguag	7	36105	0.000193841
uaguc	3	36109	8.30749e-05
gcuac	1	36111	2.76916e-05
caggg	8	36104	0.000221533
gcuug	4	36108	0.000110767
ugaac	1	36111	2.76916e-05
CCGAA	3	36109	8.30749e-05
GAGGu	1	36111	2.76916e-05
AGGuu	1	36111	2.76916e-05
GGuuu	2	36110	5.53833e-05
Guuua	1	36111	2.76916e-05
agggu	4	36108	0.000110767
ggguc	3	36109	8.30749e-05
ggucu	6	36106	0.00016615
gucuc	9	36103	0.000249225
gcgua	3	36109	8.30749e-05
cguau	1	36111	2.76916e-05
cucaa	8	36104	0.000221533
GCUUg	1	36111	2.76916e-05
CUUgg	1	36111	2.76916e-05
UUggc	2	36110	5.53833e-05
GGGAu	1	36111	2.76916e-05
GGAuc	1	36111	2.76916e-05
GAuca	1	36111	2.76916e-05
Aucac	1	36111	2.76916e-05
uggac	6	36106	0.00016615
acucu	3	36109	8.30749e-05
uagga	3	36109	8.30749e-05
aggac	2	36110	5.53833e-05
acuau	1	36111	2.76916e-05
cagcg	1	36111	2.76916e-05
[truncated: 193 more rows]

## Sheet: downexons.upstream
5mers	5mer count	other 5mers count	percent(%)
CAGUU	40	34592	0.001155
AGUUU	48	34584	0.001386
GUUUA	29	34603	0.000837376
UUUAU	70	34562	0.00202125
UUAUU	59	34573	0.00170363
UAUUG	25	34607	0.000721876
AUUGU	23	34609	0.000664126
UUGUA	33	34599	0.000952876
UGUAG	37	34595	0.00106838
GUAGG	31	34601	0.000895126
UAGGA	20	34612	0.000577501
AGGAA	45	34587	0.00129938
GGAAA	55	34577	0.00158813
GAAAU	58	34574	0.00167475
AAAUU	59	34573	0.00170363
AAUUA	31	34601	0.000895126
AUUAU	21	34611	0.000606376
UUAUG	40	34592	0.001155
UAUGU	37	34595	0.00106838
AUGUG	34	34598	0.000981751
UGUGU	61	34571	0.00176138
GUGUA	25	34607	0.000721876
UGUAU	43	34589	0.00124163
GUAUG	22	34610	0.000635251
AUGUA	26	34606	0.000750751
UGUAC	19	34613	0.000548626
GUACU	16	34616	0.000462
UACUU	33	34599	0.000952876
ACUUA	28	34604	0.000808501
CUUAA	34	34598	0.000981751
UUAAA	61	34571	0.00176138
UAAAU	39	34593	0.00112613
AUUAA	33	34599	0.000952876
UAAAG	30	34602	0.000866251
AAAGC	24	34608	0.000693001
AAGCA	28	34604	0.000808501
AGCAU	31	34601	0.000895126
GCAUC	23	34609	0.000664126
CAUCA	22	34610	0.000635251
AUCAG	23	34609	0.000664126
UCAGC	33	34599	0.000952876
CAGCA	47	34585	0.00135713
AGCAC	30	34602	0.000866251
GCACU	36	34596	0.0010395
CACUA	10	34622	0.00028875
ACUAG	15	34617	0.000433125
CUAGG	14	34618	0.00040425
UAGGU	24	34608	0.000693001
AGGUG	56	34576	0.001617
GGUGU	33	34599	0.000952876
GUGUC	24	34608	0.000693001
UGUCC	44	34588	0.0012705
GUCCG	5	34627	0.000144375
UCCGC	13	34619	0.000375375
CCGCA	19	34613	0.000548626
CGCAG	16	34616	0.000462
GCAGA	30	34602	0.000866251
CAGAU	20	34612	0.000577501
AGAUU	29	34603	0.000837376
GAUUA	14	34618	0.00040425
AUUAC	23	34609	0.000664126
UUACA	21	34611	0.000606376
UACAU	29	34603	0.000837376
ACAUC	23	34609	0.000664126
AUCAA	13	34619	0.000375375
UCAAA	27	34605	0.000779626
CAAAG	40	34592	0.001155
AAAGA	38	34594	0.00109725
AAGAG	25	34607	0.000721876
AGAGG	44	34588	0.0012705
GAGGG	71	34561	0.00205013
AGGGC	57	34575	0.00164588
GGGCC	54	34578	0.00155925
GGCCU	53	34579	0.00153038
GCCUC	37	34595	0.00106838
CCUCA	52	34580	0.0015015
CUCAA	24	34608	0.000693001
CAAAU	22	34610	0.000635251
AAUUG	25	34607	0.000721876
AUUGA	27	34605	0.000779626
UUGAG	38	34594	0.00109725
UGAGU	40	34592	0.001155
GAGUA	18	34614	0.000519751
AGUAU	18	34614	0.000519751
GUAUC	7	34625	0.000202125
UAUCA	17	34615	0.000490875
UCAGU	34	34598	0.000981751
CAGUA	25	34607	0.000721876
AGUAA	26	34606	0.000750751
GUAAA	27	34605	0.000779626
UAAAA	51	34581	0.00147263
AAAAU	67	34565	0.00193463
AAAUC	28	34604	0.000808501
AAUCG	6	34626	0.00017325
AUCGC	3	34629	8.66251e-05
UCGCA	7	34625	0.000202125
CGCAA	10	34622	0.00028875
GCAAG	25	34607	0.000721876
CAAGA	16	34616	0.000462
AAGAA	37	34595	0.00106838
AGAAA	60	34572	0.0017325
AAAUG	45	34587	0.00129938
AAUGG	27	34605	0.000779626
AUGGA	30	34602	0.000866251
UGGAC	14	34618	0.00040425
GGACU	25	34607	0.000721876
GACUA	13	34619	0.000375375
ACUAC	10	34622	0.00028875
CUACA	19	34613	0.000548626
CAUCC	38	34594	0.00109725
AUCCU	41	34591	0.00118388
UCCUU	54	34578	0.00155925
CCUUU	51	34581	0.00147263
CUUUA	35	34597	0.00101063
UUUAC	27	34605	0.000779626
UACAA	18	34614	0.000519751
ACAAG	18	34614	0.000519751
CAAGG	27	34605	0.000779626
AAGGA	41	34591	0.00118388
AGGAC	31	34601	0.000895126
GGACA	20	34612	0.000577501
GACAC	19	34613	0.000548626
ACACC	26	34606	0.000750751
CACCU	48	34584	0.001386
ACCUC	37	34595	0.00106838
CCUCU	61	34571	0.00176138
CUCUG	69	34563	0.00199238
UCUGG	37	34595	0.00106838
CUGGU	46	34586	0.00132825
UGGUA	27	34605	0.000779626
GGUAC	13	34619	0.000375375
GUACA	21	34611	0.000606376
ACAAC	14	34618	0.00040425
CAACA	19	34613	0.000548626
AACAU	29	34603	0.000837376
ACAUU	33	34599	0.000952876
CAUUU	53	34579	0.00153038
AUUUU	98	34534	0.00282975
UUUUC	84	34548	0.0024255
UUUCC	68	34564	0.0019635
UUCCU	63	34569	0.00181913
UCCUG	70	34562	0.00202125
CCUGU	54	34578	0.00155925
CUGUU	45	34587	0.00129938
UGUUC	24	34608	0.000693001
GUUCA	11	34621	0.000317625
UUCAA	27	34605	0.000779626
CAAAC	17	34615	0.000490875
AAACA	49	34583	0.00141488
CAUUA	19	34613	0.000548626
UUAAU	43	34589	0.00124163
UAAUU	42	34590	0.00121275
AAUUU	60	34572	0.0017325
AUUUC	52	34580	0.0015015
UUCCA	45	34587	0.00129938
UCCAC	34	34598	0.000981751
CCACA	45	34587	0.00129938
CACAU	27	34605	0.000779626
ACAUA	21	34611	0.000606376
CAUAG	18	34614	0.000519751
AUAGC	18	34614	0.000519751
UAGCC	25	34607	0.000721876
AGCCU	43	34589	0.00124163
GCCUG	70	34562	0.00202125
CCUGG	115	34517	0.00332063
CUGGC	60	34572	0.0017325
UGGCA	34	34598	0.000981751
GGCAU	27	34605	0.000779626
GCAUU	27	34605	0.000779626
AUUUG	48	34584	0.001386
UUUGG	58	34574	0.00167475
UUGGC	27	34605	0.000779626
GGCAG	72	34560	0.002079
GCAGG	73	34559	0.00210788
CAGGU	46	34586	0.00132825
AGGUU	31	34601	0.000895126
GGUUA	24	34608	0.000693001
GUUAU	25	34607	0.000721876
UGUGC	45	34587	0.00129938
GUGCC	31	34601	0.000895126
UGCCA	50	34582	0.00144375
GCCAU	23	34609	0.000664126
CCAUG	26	34606	0.000750751
CAUGa	3	34629	8.66251e-05
AUGaa	1	34631	2.8875e-05
UGaau	1	34631	2.8875e-05
Gaauu	1	34631	2.8875e-05
aauuc	5	34627	0.000144375
auucu	6	34626	0.00017325
uucug	8	34624	0.000231
ucugu	14	34618	0.00040425
cugug	6	34626	0.00017325
ugugg	3	34629	8.66251e-05
gugga	2	34630	5.77501e-05
uggau	1	34631	2.8875e-05
ggaua	1	34631	2.8875e-05
gauau	1	34631	2.8875e-05
auauu	7	34625	0.000202125
uauua	10	34622	0.00028875
auuag	5	34627	0.000144375
uuagu	5	34627	0.000144375
uagua	4	34628	0.0001155
aguag	10	34622	0.00028875
guagg	3	34629	8.66251e-05
uaggc	3	34629	8.66251e-05
aggca	9	34623	0.000259875
ggcau	8	34624	0.000231
gcauc	3	34629	8.66251e-05
cauca	5	34627	0.000144375
aucau	2	34630	5.77501e-05
ucaug	6	34626	0.00017325
caugu	6	34626	0.00017325
auguu	8	34624	0.000231
uguug	9	34623	0.000259875
guuga	4	34628	0.0001155
uugaa	5	34627	0.000144375
ugaag	3	34629	8.66251e-05
gaagg	8	34624	0.000231
aagga	6	34626	0.00017325
aggaa	7	34625	0.000202125
ggaag	8	34624	0.000231
aaggg	9	34623	0.000259875
agggu	4	34628	0.0001155
ggguu	9	34623	0.000259875
gguuc	7	34625	0.000202125
guucu	7	34625	0.000202125
cugua	5	34627	0.000144375
uguag	5	34627	0.000144375
guagu	4	34628	0.0001155
uaguc	4	34628	0.0001155
aguca	5	34627	0.000144375
gucaa	3	34629	8.66251e-05
ucaaa	8	34624	0.000231
caaau	5	34627	0.000144375
aaaug	16	34616	0.000462
aaugc	7	34625	0.000202125
augcg	1	34631	2.8875e-05
ugcgg	3	34629	8.66251e-05
gcgga	1	34631	2.8875e-05
cggac	2	34630	5.77501e-05
ggacu	6	34626	0.00017325
gacua	6	34626	0.00017325
acuaa	3	34629	8.66251e-05
cuaaa	4	34628	0.0001155
uaaau	9	34623	0.000259875
aaauu	9	34623	0.000259875
aauua	9	34623	0.000259875
uaguu	4	34628	0.0001155
aguuu	14	34618	0.00040425
guuuu	17	34615	0.000490875
uuuua	19	34613	0.000548626
uuuau	16	34616	0.000462
uuauu	15	34617	0.000433125
uauuc	3	34629	8.66251e-05
uucuu	6	34626	0.00017325
ucuuu	10	34622	0.00028875
cuuuu	11	34621	0.000317625
uuuuu	62	34570	0.00179025
uuuuc	12	34620	0.0003465
uuucc	12	34620	0.0003465
uucca	7	34625	0.000202125
uccac	5	34627	0.000144375
ccacu	6	34626	0.00017325
cacuu	3	34629	8.66251e-05
acuuu	5	34627	0.000144375
cuuua	3	34629	8.66251e-05
uuuag	5	34627	0.000144375
AUCUU	36	34596	0.0010395
UCUUU	87	34545	0.00251213
AUGUC	22	34610	0.000635251
UGUCA	34	34598	0.000981751
GUCAU	26	34606	0.000750751
UCAUA	27	34605	0.000779626
CAUAU	29	34603	0.000837376
AUAUA	34	34598	0.000981751
UAUAA	33	34599	0.000952876
AUAAG	14	34618	0.00040425
UAAGA	22	34610	0.000635251
AAGAU	26	34606	0.000750751
AGAUA	10	34622	0.00028875
GAUAU	18	34614	0.000519751
AUAUC	22	34610	0.000635251
AUCAU	19	34613	0.000548626
UCAUG	26	34606	0.000750751
CAUGA	23	34609	0.000664126
AUGAA	34	34598	0.000981751
UGAAU	31	34601	0.000895126
GAAUA	24	34608	0.000693001
AAUAA	32	34600	0.000924001
AUAAA	41	34591	0.00118388
AAAUA	54	34578	0.00155925
AAUAC	13	34619	0.000375375
AUACU	20	34612	0.000577501
ACUUU	53	34579	0.00153038
CUUUC	61	34571	0.00176138
UUUCA	76	34556	0.0021945
UCAAG	18	34614	0.000519751
CAAGU	24	34608	0.000693001
AAGUC	25	34607	0.000721876
AGUCA	34	34598	0.000981751
UCAUU	42	34590	0.00121275
UAUUU	72	34560	0.002079
UUUCU	96	34536	0.002772
UUCUC	72	34560	0.002079
UCUCU	83	34549	0.00239663
CUCUU	54	34578	0.00155925
CUUUG	62	34570	0.00179025
UUUGU	64	34568	0.001848
UGUAA	27	34605	0.000779626
AUGGG	30	34602	0.000866251
UGGGG	84	34548	0.0024255
GGGGU	49	34583	0.00141488
GGGUU	31	34601	0.000895126
GUUAG	30	34602	0.000866251
UUAGU	33	34599	0.000952876
UAGUG	24	34608	0.000693001
AGUGC	26	34606	0.000750751
GUGCU	47	34585	0.00135713
UGCUU	62	34570	0.00179025
GCUUC	54	34578	0.00155925
CUUCC	69	34563	0.00199238
UCCUC	53	34579	0.00153038
CUCAG	61	34571	0.00176138
UCAGA	40	34592	0.001155
CAGAA	40	34592	0.001155
GAAAG	33	34599	0.000952876
AAAGU	41	34591	0.00118388
AAGUG	26	34606	0.000750751
AGUGG	35	34597	0.00101063
GUGGU	29	34603	0.000837376
UGGUG	50	34582	0.00144375
UUGAC	29	34603	0.000837376
UGACU	40	34592	0.001155
GACUC	17	34615	0.000490875
ACUCA	25	34607	0.000721876
CUCAU	25	34607	0.000721876
CAUGC	29	34603	0.000837376
AUGCC	33	34599	0.000952876
UGCCC	56	34576	0.001617
GCCCA	31	34601	0.000895126
CCCAU	32	34600	0.000924001
CCAUU	30	34602	0.000866251
CAUUG	25	34607	0.000721876
UUGUC	32	34600	0.000924001
GUCCU	43	34589	0.00124163
UCUGA	46	34586	0.00132825
CUGAA	40	34592	0.001155
UGAAC	17	34615	0.000490875
GAACA	20	34612	0.000577501
AACAC	17	34615	0.000490875
ACCUU	37	34595	0.00106838
CCUUG	51	34581	0.00147263
CUUGA	27	34605	0.000779626
UUGAU	27	34605	0.000779626
UGAUA	17	34615	0.000490875
GAUAG	12	34620	0.0003465
AUAGA	15	34617	0.000433125
UAGAU	12	34620	0.0003465
GAUUU	43	34589	0.00124163
UUUUG	85	34547	0.00245438
GUAUU	32	34600	0.000924001
UAUUC	26	34606	0.000750751
AUUCG	6	34626	0.00017325
UUCGA	4	34628	0.0001155
UCGAA	5	34627	0.000144375
CGAAU	2	34630	5.77501e-05
GAAUG	26	34606	0.000750751
AAUGC	30	34602	0.000866251
UGCCU	43	34589	0.00124163
GCCUA	14	34618	0.00040425
CCUAU	12	34620	0.0003465
CUAUC	8	34624	0.000231
UAUCU	23	34609	0.000664126
UCUUA	28	34604	0.000808501
CUUAU	29	34603	0.000837376
AUUUA	31	34601	0.000895126
UUUAG	33	34599	0.000952876
UUAGC	17	34615	0.000490875
UAGCU	20	34612	0.000577501
AGCUU	39	34593	0.00112613
GCUUU	54	34578	0.00155925
CUUUU	88	34544	0.002541
UUUGA	61	34571	0.00176138
UUGAA	41	34591	0.00118388
UGAAA	51	34581	0.00147263
AAAGG	39	34593	0.00112613
AAGGU	30	34602	0.000866251
UUUUU	168	34464	0.004851
UAGGC	21	34611	0.000606376
AGGCU	47	34585	0.00135713
GGCUU	49	34583	0.00141488
UUUAA	57	34575	0.00164588
UUAAG	26	34606	0.000750751
AGAUG	31	34601	0.000895126
GAUGA	21	34611	0.000606376
AUGAU	21	34611	0.000606376
GAUAC	8	34624	0.000231
AUACC	10	34622	0.00028875
UACCC	11	34621	0.000317625
ACCCC	50	34582	0.00144375
CCCCA	86	34546	0.00248325
CCCAG	100	34532	0.0028875
CCAGA	42	34590	0.00121275
CAGAG	47	34585	0.00135713
AGAGA	45	34587	0.00129938
GAGAG	43	34589	0.00124163
GAGAA	41	34591	0.00118388
AAUUC	30	34602	0.000866251
AUUCU	43	34589	0.00124163
UUCUU	53	34579	0.00153038
UCUUC	35	34597	0.00101063
CUUCA	41	34591	0.00118388
UUCAC	29	34603	0.000837376
UCACA	31	34601	0.000895126
ACAUG	27	34605	0.000779626
CAUGU	38	34594	0.00109725
UGUCU	38	34594	0.00109725
GUCUU	26	34606	0.000750751
UUAUA	28	34604	0.000808501
AGAAU	30	34602	0.000866251
AAUAG	24	34608	0.000693001
AGCUA	16	34616	0.000462
GCUAU	8	34624	0.000231
CUAUA	12	34620	0.0003465
UAUAU	33	34599	0.000952876
AUAUU	48	34584	0.001386
UUUUA	91	34541	0.00262763
UUACU	39	34593	0.00112613
ACUUG	20	34612	0.000577501
CUUGG	37	34595	0.00106838
UUGGA	33	34599	0.000952876
UGGAA	48	34584	0.001386
AAGGC	28	34604	0.000808501
UAAUA	25	34607	0.000721876
AAUAU	47	34585	0.00135713
AUAUG	26	34606	0.000750751
AUGUU	42	34590	0.00121275
UGUUG	36	34596	0.0010395
GUUGU	34	34598	0.000981751
UUGUU	54	34578	0.00155925
UGUUA	33	34599	0.000952876
uAGUU	1	34631	2.8875e-05
AGUUG	34	34598	0.000981751
GUUGA	20	34612	0.000577501
UGAGC	38	34594	0.00109725
GAGCC	35	34597	0.00101063
UGUUU	82	34550	0.00236775
GUUUC	51	34581	0.00147263
UCUCC	71	34561	0.00205013
CUCCU	56	34576	0.001617
CCUUC	52	34580	0.0015015
AAGGG	41	34591	0.00118388
GGCCC	65	34567	0.00187688
GCCCU	70	34562	0.00202125
CCCUG	99	34533	0.00285863
GCAGU	28	34604	0.000808501
CAGUG	43	34589	0.00124163
GUGGG	68	34564	0.0019635
UGGGA	56	34576	0.001617
GGGAA	40	34592	0.001155
GAAAA	56	34576	0.001617
AAAAC	37	34595	0.00106838
UAUUA	33	34599	0.000952876
UAUGA	22	34610	0.000635251
AUGAC	13	34619	0.000375375
UGACA	30	34602	0.000866251
GACAA	14	34618	0.00040425
ACAAU	24	34608	0.000693001
CAAUU	22	34610	0.000635251
AUUGC	21	34611	0.000606376
UUGCA	32	34600	0.000924001
UGCAC	29	34603	0.000837376
CACUG	44	34588	0.0012705
ACUGU	37	34595	0.00106838
GUUUU	73	34559	0.00210788
UUAUC	20	34612	0.000577501
CAGCC	69	34563	0.00199238
AGCCC	58	34574	0.00167475
CCCUU	60	34572	0.0017325
GGCAC	28	34604	0.000808501
CACUC	33	34599	0.000952876
ACUCC	33	34599	0.000952876
CCUGA	46	34586	0.00132825
UGAAG	35	34597	0.00101063
GAAGU	24	34608	0.000693001
AAGUU	32	34600	0.000924001
GUUGC	25	34607	0.000721876
UUGCC	31	34601	0.000895126
UAAAC	31	34601	0.000895126
AUCCC	31	34601	0.000895126
UCCCU	76	34556	0.0021945
CCCUA	21	34611	0.000606376
CCUAC	16	34616	0.000462
CUACC	17	34615	0.000490875
UACCU	25	34607	0.000721876
ACCUG	46	34586	0.00132825
CUGUA	42	34590	0.00121275
UAUGC	22	34610	0.000635251
GCCAG	52	34580	0.0015015
CCAGG	67	34565	0.00193463
CAGGC	59	34573	0.00170363
AGGCC	40	34592	0.001155
CCUGC	71	34561	0.00205013
CUGCC	66	34566	0.00190575
CUACU	11	34621	0.000317625
ACUUC	24	34608	0.000693001
CUUCU	41	34591	0.00118388
UUCUG	68	34564	0.0019635
CUGGA	49	34583	0.00141488
UGGAG	57	34575	0.00164588
GGAGC	44	34588	0.0012705
GAGCU	31	34601	0.000895126
AGCUC	24	34608	0.000693001
GCUCU	44	34588	0.0012705
CUCUC	72	34560	0.002079
CUUAG	29	34603	0.000837376
UUAGG	26	34606	0.000750751
GGUUU	42	34590	0.00121275
CAACC	14	34618	0.00040425
AACCU	25	34607	0.000721876
ACCUA	10	34622	0.00028875
CCCCC	70	34562	0.00202125
CCCCG	39	34593	0.00112613
CCCGC	32	34600	0.000924001
CCGCU	14	34618	0.00040425
CGCUG	18	34614	0.000519751
GCUGU	41	34591	0.00118388
CUGUC	42	34590	0.00121275
GUCCC	45	34587	0.00129938
UCCCA	56	34576	0.001617
CCCAA	24	34608	0.000693001
CCAAA	28	34604	0.000808501
AUAGG	16	34616	0.000462
UAGGG	22	34610	0.000635251
AGGGU	42	34590	0.00121275
GGGUG	51	34581	0.00147263
GGUGA	41	34591	0.00118388
GUGAG	41	34591	0.00118388
CAGGG	71	34561	0.00205013
GGGCA	54	34578	0.00155925
UGGGU	40	34592	0.001155
GGUGG	65	34567	0.00187688
GGUGC	39	34593	0.00112613
GUGCA	27	34605	0.000779626
UGCAA	17	34615	0.000490875
GUCAG	35	34597	0.00101063
UCAGG	54	34578	0.00155925
UUCAG	62	34570	0.00179025
CAGGA	50	34582	0.00144375
GACUG	35	34597	0.00101063
ACUGA	35	34597	0.00101063
CUGAC	36	34596	0.0010395
ACACG	10	34622	0.00028875
CACGG	8	34624	0.000231
ACGGG	11	34621	0.000317625
CGGGU	19	34613	0.000548626
GGGUC	45	34587	0.00129938
GGUCU	37	34595	0.00106838
GUCUA	12	34620	0.0003465
UCUAU	15	34617	0.000433125
CUAUG	12	34620	0.0003465
GUGCG	16	34616	0.000462
UGCGC	14	34618	0.00040425
GCGCU	11	34621	0.000317625
CGCUC	12	34620	0.0003465
GCUCA	37	34595	0.00106838
AGUGU	34	34598	0.000981751
GUGUG	54	34578	0.00155925
UGUGG	51	34581	0.00147263
GGUUG	25	34607	0.000721876
UGAGG	52	34580	0.0015015
AGGGG	68	34564	0.0019635
GGGGC	84	34548	0.0024255
ACUGG	23	34609	0.000664126
CUGGG	87	34545	0.00251213
UGGGC	44	34588	0.0012705
GGGCU	62	34570	0.00179025
GGCUG	80	34552	0.00231
CUCCC	93	34539	0.00268538
UACAG	19	34613	0.000548626
gccuc	19	34613	0.000548626
ccucc	35	34597	0.00101063
cuccc	24	34608	0.000693001
uccca	20	34612	0.000577501
cccaa	15	34617	0.000433125
ccaaa	14	34618	0.00040425
caaaa	6	34626	0.00017325
aaaau	13	34619	0.000375375
aaugg	9	34623	0.000259875
auggu	11	34621	0.000317625
uggug	6	34626	0.00017325
ggugg	8	34624	0.000231
guggu	8	34624	0.000231
uggua	11	34621	0.000317625
gguau	7	34625	0.000202125
guauu	6	34626	0.00017325
auuac	6	34626	0.00017325
uuaca	11	34621	0.000317625
uacaa	5	34627	0.000144375
acaag	1	34631	2.8875e-05
caagc	6	34626	0.00017325
aagca	7	34625	0.000202125
agcau	2	34630	5.77501e-05
gcaug	5	34627	0.000144375
cauga	6	34626	0.00017325
augag	7	34625	0.000202125
ugagc	17	34615	0.000490875
gagcc	19	34613	0.000548626
agcca	16	34616	0.000462
gccac	17	34615	0.000490875
ccacc	17	34615	0.000490875
caccg	2	34630	5.77501e-05
accgc	2	34630	5.77501e-05
ccgca	3	34629	8.66251e-05
cgcac	3	34629	8.66251e-05
gcacc	11	34621	0.000317625
caccu	12	34620	0.0003465
accug	8	34624	0.000231
ccugg	16	34616	0.000462
cuggc	16	34616	0.000462
uggcc	12	34620	0.0003465
ggccG	1	34631	2.8875e-05
gccGG	1	34631	2.8875e-05
ccGGG	1	34631	2.8875e-05
cGGGA	1	34631	2.8875e-05
GGGAG	73	34559	0.00210788
GAGCA	44	34588	0.0012705
AGCAG	61	34571	0.00176138
AGAAC	25	34607	0.000721876
GAACU	19	34613	0.000548626
AACUU	32	34600	0.000924001
UAUGG	19	34613	0.000548626
AUGGC	22	34610	0.000635251
AGAAG	43	34589	0.00124163
GAAGC	27	34605	0.000779626
UUGGG	39	34593	0.00112613
CUUCG	14	34618	0.00040425
UUCGG	11	34621	0.000317625
UCGGG	22	34610	0.000635251
CGGGC	25	34607	0.000721876
GCUGA	46	34586	0.00132825
GAAGG	57	34575	0.00164588
AGGCA	47	34585	0.00135713
GUGGA	29	34603	0.000837376
UGGAU	24	34608	0.000693001
GGAUU	25	34607	0.000721876
GAUUG	19	34613	0.000548626
GAGGC	38	34594	0.00109725
GGCCA	33	34599	0.000952876
GCCAC	30	34602	0.000866251
CACAG	44	34588	0.0012705
ACAGC	32	34600	0.000924001
CAGCU	56	34576	0.001617
AGCUG	50	34582	0.00144375
CUGUG	68	34564	0.0019635
UGUGA	36	34596	0.0010395
GCAGC	52	34580	0.0015015
GCUAA	14	34618	0.00040425
CUAAC	17	34615	0.000490875
UAACG	4	34628	0.0001155
AACGU	5	34627	0.000144375
ACGUC	7	34625	0.000202125
CGUCC	9	34623	0.000259875
AGUUC	19	34613	0.000548626
GUUCU	30	34602	0.000866251
UUCUA	20	34612	0.000577501
UCUAA	19	34613	0.000548626
UAACU	24	34608	0.000693001
AACUG	25	34607	0.000721876
GAAGA	29	34603	0.000837376
AGAGU	23	34609	0.000664126
AGUAG	31	34601	0.000895126
GUAGA	24	34608	0.000693001
UAGAG	26	34606	0.000750751
GAGGA	51	34581	0.00147263
AGGAG	56	34576	0.001617
GCUUA	18	34614	0.000519751
UUAGA	31	34601	0.000895126
AGAUC	16	34616	0.000462
GAUCU	18	34614	0.000519751
AUCUC	27	34605	0.000779626
UCUCA	36	34596	0.0010395
CAGAC	28	34604	0.000808501
AGACU	23	34609	0.000664126
GACUU	27	34605	0.000779626
UUGGU	48	34584	0.001386
GGAAG	48	34584	0.001386
AGUCC	35	34597	0.00101063
GUCCA	26	34606	0.000750751
CCACU	24	34608	0.000693001
UGGCU	61	34571	0.00176138
GGGAU	29	34603	0.000837376
GGAUA	18	34614	0.000519751
AUGCU	41	34591	0.00118388
UGCUA	14	34618	0.00040425
GCUAC	18	34614	0.000519751
ACAGG	30	34602	0.000866251
AGGGA	40	34592	0.001155
GAACC	16	34616	0.000462
AACCC	21	34611	0.000606376
ACCCU	29	34603	0.000837376
UAAGG	15	34617	0.000433125
GGAGA	45	34587	0.00129938
GAGAC	25	34607	0.000721876
AGACC	30	34602	0.000866251
GACCU	32	34600	0.000924001
CUGAU	31	34601	0.000895126
UGAUU	34	34598	0.000981751
UUAAC	21	34611	0.000606376
AACUA	20	34612	0.000577501
ACUAU	13	34619	0.000375375
AUAAU	24	34608	0.000693001
AUUCC	27	34605	0.000779626
UUCCC	53	34579	0.00153038
GUCUC	38	34594	0.00109725
CUCCA	51	34581	0.00147263
UACUC	15	34617	0.000433125
ACUCU	25	34607	0.000721876
UCUGC	37	34595	0.00106838
CUGCA	57	34575	0.00164588
UGCAG	54	34578	0.00155925
GGCUA	15	34617	0.000433125
CUACG	7	34625	0.000202125
UACGG	9	34623	0.000259875
ACGGA	5	34627	0.000144375
CGGAA	14	34618	0.00040425
GAGAU	28	34604	0.000808501
GAUGG	32	34600	0.000924001
GGGAC	35	34597	0.00101063
GGACC	34	34598	0.000981751
GACCA	15	34617	0.000433125
ACCAG	27	34605	0.000779626
CCAGC	72	34560	0.002079
GCAUG	36	34596	0.0010395
UGCUC	49	34583	0.00141488
UCCAU	33	34599	0.000952876
CCAUC	28	34604	0.000808501
GCCCC	76	34556	0.0021945
CCGCC	31	34601	0.000895126
CGCCU	18	34614	0.000519751
CUCAC	39	34593	0.00112613
UCACG	11	34621	0.000317625
CACGU	21	34611	0.000606376
CGUCU	9	34623	0.000259875
GUCUG	24	34608	0.000693001
UGGCC	48	34584	0.001386
CCCCU	71	34561	0.00205013
CUGCU	67	34565	0.00193463
UCCAG	56	34576	0.001617
CCAGU	37	34595	0.00106838
CAGUC	27	34605	0.000779626
UCCCC	70	34562	0.00202125
CCCAC	49	34583	0.00141488
CCACC	41	34591	0.00118388
CACCC	49	34583	0.00141488
ACCAC	21	34611	0.000606376
CACAC	43	34589	0.00124163
ACACA	36	34596	0.0010395
CACGA	9	34623	0.000259875
ACGAA	5	34627	0.000144375
CGAAG	10	34622	0.00028875
CCCUC	70	34562	0.00202125
UCACC	32	34600	0.000924001
CCUCC	70	34562	0.00202125
CCCGA	16	34616	0.000462
CCGAC	13	34619	0.000375375
CGACC	9	34623	0.000259875
UUCAU	45	34587	0.00129938
GGGCG	40	34592	0.001155
GGCGG	41	34591	0.00118388
GCGGU	8	34624	0.000231
CGGUG	21	34611	0.000606376
GAGCG	7	34625	0.000202125
AGCGC	10	34622	0.00028875
GCGCC	19	34613	0.000548626
CGCCC	29	34603	0.000837376
GCCCG	31	34601	0.000895126
CCCGG	40	34592	0.001155
CCGGG	30	34602	0.000866251
CGGGG	41	34591	0.00118388
GGCUC	49	34583	0.00141488
GACCC	42	34590	0.00121275
ACCCG	13	34619	0.000375375
CCGCG	11	34621	0.000317625
CGCGC	14	34618	0.00040425
GCUGC	73	34559	0.00210788
GAUAA	11	34621	0.000317625
AUAAC	17	34615	0.000490875
UAACA	28	34604	0.000808501
AACAA	33	34599	0.000952876
CAAUG	18	34614	0.000519751
UCUCG	18	34614	0.000519751
CUCGU	7	34625	0.000202125
UCGUU	6	34626	0.00017325
CGUUG	13	34619	0.000375375
UUUGC	42	34590	0.00121275
UUGCU	44	34588	0.0012705
GCUCC	36	34596	0.0010395
CAUCU	31	34601	0.000895126
GGGGG	59	34573	0.00170363
GAUUC	17	34615	0.000490875
CUCUA	18	34614	0.000519751
UCUAC	10	34622	0.00028875
AACAG	37	34595	0.00106838
GGAGG	87	34545	0.00251213
GGGGA	61	34571	0.00176138
GGAUG	32	34600	0.000924001
AGAGC	29	34603	0.000837376
GUGUU	34	34598	0.000981751
UUGCc	1	34631	2.8875e-05
UGCcc	1	34631	2.8875e-05
GCccu	1	34631	2.8875e-05
Cccuc	3	34629	8.66251e-05
ccuca	10	34622	0.00028875
cucag	8	34624	0.000231
ucagu	5	34627	0.000144375
caguu	7	34625	0.000202125
guuuc	12	34620	0.0003465
uuccu	6	34626	0.00017325
uccuu	9	34623	0.000259875
ccuua	5	34627	0.000144375
cuuau	3	34629	8.66251e-05
uuauc	7	34625	0.000202125
uaucu	5	34627	0.000144375
aucug	8	34624	0.000231
uguaa	5	34627	0.000144375
guaaa	6	34626	0.00017325
uaaaa	7	34625	0.000202125
auggg	8	34624	0.000231
uggga	12	34620	0.0003465
gggaa	9	34623	0.000259875
ggaau	6	34626	0.00017325
gaauc	3	34629	8.66251e-05
aaucg	1	34631	2.8875e-05
aucgu	2	34630	5.77501e-05
ucgua	3	34629	8.66251e-05
cguac	1	34631	2.8875e-05
guacu	2	34630	5.77501e-05
uacuc	3	34629	8.66251e-05
acucc	12	34620	0.0003465
ucccu	15	34617	0.000433125
cccuu	3	34629	8.66251e-05
ccuuu	4	34628	0.0001155
cuuug	6	34626	0.00017325
uuugu	21	34611	0.000606376
uuguu	9	34623	0.000259875
guugc	3	34629	8.66251e-05
uugcu	4	34628	0.0001155
ugcug	14	34618	0.00040425
gcugg	20	34612	0.000577501
cuggu	8	34624	0.000231
ugguu	5	34627	0.000144375
gguug	3	34629	8.66251e-05
uugcg	2	34630	5.77501e-05
ugcga	1	34631	2.8875e-05
gcgag	2	34630	5.77501e-05
cgagg	1	34631	2.8875e-05
gagga	3	34629	8.66251e-05
aggau	1	34631	2.8875e-05
ggauu	8	34624	0.000231
gauua	11	34621	0.000317625
auuaa	6	34626	0.00017325
uuaaa	8	34624	0.000231
uaaac	3	34629	8.66251e-05
aaaca	6	34626	0.00017325
aacaa	1	34631	2.8875e-05
acaaa	1	34631	2.8875e-05
uucuc	13	34619	0.000375375
ucucc	13	34619	0.000375375
cucca	6	34626	0.00017325
ccaca	8	34624	0.000231
cacac	12	34620	0.0003465
acaca	9	34623	0.000259875
acacu	3	34629	8.66251e-05
cacug	8	34624	0.000231
acugu	5	34627	0.000144375
ugugc	7	34625	0.000202125
gugcu	9	34623	0.000259875
ugcua	3	34629	8.66251e-05
gcuag	2	34630	5.77501e-05
cuagc	6	34626	0.00017325
uagcg	2	34630	5.77501e-05
agcgu	1	34631	2.8875e-05
gcgug	4	34628	0.0001155
cgugg	1	34631	2.8875e-05
guggc	5	34627	0.000144375
uggca	8	34624	0.000231
ggcac	3	34629	8.66251e-05
accuc	6	34626	0.00017325
ccucu	12	34620	0.0003465
cucuu	6	34626	0.00017325
ucuua	6	34626	0.00017325
cuuac	6	34626	0.00017325
uacau	4	34628	0.0001155
acaua	2	34630	5.77501e-05
cauag	1	34631	2.8875e-05
auagC	1	34631	2.8875e-05
uagCG	1	34631	2.8875e-05
agCGU	1	34631	2.8875e-05
gCGUU	1	34631	2.8875e-05
CGUUA	8	34624	0.000231
GUUAC	12	34620	0.0003465
CAUAA	19	34613	0.000548626
AUACA	19	34613	0.000548626
UACAC	14	34618	0.00040425
ACACU	21	34611	0.000606376
ACUAA	23	34609	0.000664126
CUAAU	18	34614	0.000519751
UAAUC	15	34617	0.000433125
AAUCA	20	34612	0.000577501
AUCAC	19	34613	0.000548626
CACAA	23	34609	0.000664126
ACAAA	33	34599	0.000952876
AGCAA	23	34609	0.000664126
GCAAA	26	34606	0.000750751
AGGUC	25	34607	0.000721876
GGUCC	31	34601	0.000895126
UCCUA	25	34607	0.000721876
ACUGC	33	34599	0.000952876
CACUU	33	34599	0.000952876
CUUGC	22	34610	0.000635251
GCUUG	30	34602	0.000866251
GGUAA	25	34607	0.000721876
GUAAC	14	34618	0.00040425
UAACC	13	34619	0.000375375
CUGAG	66	34566	0.00190575
GUAGC	17	34615	0.000490875
CGCAC	14	34618	0.00040425
GCACC	35	34597	0.00101063
CACCA	25	34607	0.000721876
CAGCG	17	34615	0.000490875
AGCGU	12	34620	0.0003465
GCGUG	16	34616	0.000462
CGUGC	11	34621	0.000317625
UGCGG	20	34612	0.000577501
GCGGC	22	34610	0.000635251
CGGCC	25	34607	0.000721876
GAGUC	24	34608	0.000693001
CCUAG	28	34604	0.000808501
CUAGC	19	34613	0.000548626
GGAUC	17	34615	0.000490875
AUCUG	24	34608	0.000693001
GAUCC	16	34616	0.000462
AUCCA	21	34611	0.000606376
UCCAA	23	34609	0.000664126
CCAAG	23	34609	0.000664126
UACCA	14	34618	0.00040425
GCGGG	41	34591	0.00118388
UGGUC	26	34606	0.000750751
CUAGU	12	34620	0.0003465
UAGUC	15	34617	0.000433125
GCUGG	63	34569	0.00181913
GCACA	23	34609	0.000664126
ACAGU	34	34598	0.000981751
CAUUC	36	34596	0.0010395
UGACC	29	34603	0.000837376
CCUUA	33	34599	0.000952876
CUUAC	18	34614	0.000519751
UUACC	15	34617	0.000433125
CCAAC	21	34611	0.000606376
ACCCA	31	34601	0.000895126
AAACU	33	34599	0.000952876
CUAGA	21	34611	0.000606376
UAGAC	14	34618	0.00040425
UACUG	23	34609	0.000664126
GACAG	34	34598	0.000981751
ACAGA	22	34610	0.000635251
GGCAA	25	34607	0.000721876
GCAAC	9	34623	0.000259875
CAACU	22	34610	0.000635251
AACUC	21	34611	0.000606376
CCACG	25	34607	0.000721876
ACGUG	17	34615	0.000490875
GAACG	11	34621	0.000317625
AACGA	6	34626	0.00017325
ACGAG	6	34626	0.00017325
CGAGG	17	34615	0.000490875
GAGGU	40	34592	0.001155
UGCGU	10	34622	0.00028875
CGUGA	5	34627	0.000144375
UGGCG	21	34611	0.000606376
GGCGA	13	34619	0.000375375
GCGAG	13	34619	0.000375375
CGAGU	5	34627	0.000144375
GAGUG	30	34602	0.000866251
UGCCG	12	34620	0.0003465
GCCGC	19	34613	0.000548626
CGCCA	8	34624	0.000231
ACGGC	9	34623	0.000259875
CGGCU	22	34610	0.000635251
UCGGU	15	34617	0.000433125
GCCAA	23	34609	0.000664126
CUGCG	26	34606	0.000750751
UGCGA	6	34626	0.00017325
GCGAC	9	34623	0.000259875
CGACA	11	34621	0.000317625
AGUGA	27	34605	0.000779626
CGUGG	29	34603	0.000837376
GGUCG	12	34620	0.0003465
GUCGG	16	34616	0.000462
GGCCG	19	34613	0.000548626
GCCGG	26	34606	0.000750751
CCGGU	11	34621	0.000317625
CGGUA	7	34625	0.000202125
GGUAU	20	34612	0.000577501
AUUGG	23	34609	0.000664126
GCGGA	8	34624	0.000231
GGAAU	24	34608	0.000693001
GAAUC	14	34618	0.00040425
AAUCC	24	34608	0.000693001
UCGGA	10	34622	0.00028875
CGGAU	6	34626	0.00017325
AUCCG	1	34631	2.8875e-05
GCCUU	36	34596	0.0010395
GUGGC	55	34577	0.00158813
GGAGU	27	34605	0.000779626
CGGGA	19	34613	0.000548626
GGACG	10	34622	0.00028875
GACGC	11	34621	0.000317625
ACGCG	4	34628	0.0001155
CGCGG	11	34621	0.000317625
GGUUC	19	34613	0.000548626
GUUCC	22	34610	0.000635251
UUCCG	24	34608	0.000693001
UCCGG	10	34622	0.00028875
CCGGC	25	34607	0.000721876
CAAGC	17	34615	0.000490875
CACCG	12	34620	0.0003465
ACCGG	11	34621	0.000317625
CUCCG	12	34620	0.0003465
CAAAA	35	34597	0.00101063
AAAAA	71	34561	0.00205013
AAAAG	41	34591	0.00118388
UGCUG	75	34557	0.00216563
AUGAG	25	34607	0.000721876
UGAGA	40	34592	0.001155
GUGAU	20	34612	0.000577501
UGAUC	15	34617	0.000433125
CAUGG	21	34611	0.000606376
GUAGU	27	34605	0.000779626
CUAAG	14	34618	0.00040425
AGCCA	36	34596	0.0010395
AAACC	24	34608	0.000693001
UCUUG	18	34614	0.000519751
CUUGU	34	34598	0.000981751
UUGUG	36	34596	0.0010395
UCAAC	14	34618	0.00040425
AUAGU	17	34615	0.000490875
UAGUU	32	34600	0.000924001
UCCGU	11	34621	0.000317625
CCGUU	10	34622	0.00028875
CGUUU	11	34621	0.000317625
GAAUU	23	34609	0.000664126
UUCGU	6	34626	0.00017325
UCGUA	2	34630	5.77501e-05
CGUAG	8	34624	0.000231
GCAAU	15	34617	0.000433125
CAAUC	18	34614	0.000519751
auaua	15	34617	0.000433125
uauau	16	34616	0.000462
auauU	1	34631	2.8875e-05
uauUU	1	34631	2.8875e-05
auUUU	1	34631	2.8875e-05
uUUUA	1	34631	2.8875e-05
UAUCC	16	34616	0.000462
AAGUA	29	34603	0.000837376
AGUCG	5	34627	0.000144375
GUCGU	5	34627	0.000144375
GUAUA	21	34611	0.000606376
UAUAG	18	34614	0.000519751
UAGAA	40	34592	0.001155
CCAAU	13	34619	0.000375375
CAAUA	13	34619	0.000375375
AGUUA	27	34605	0.000779626
GUUAA	25	34607	0.000721876
UAUAC	11	34621	0.000317625
UACUA	16	34616	0.000462
CUAAA	21	34611	0.000606376
AAUGU	29	34603	0.000837376
UAGUA	19	34613	0.000548626
AGUAC	16	34616	0.000462
UAAGC	13	34619	0.000375375
AAGCU	22	34610	0.000635251
AUCGU	7	34625	0.000202125
AGACA	25	34607	0.000721876
UAAGU	23	34609	0.000664126
GAAAC	28	34604	0.000808501
CUAUU	16	34616	0.000462
AUUCA	33	34599	0.000952876
UCACU	39	34593	0.00112613
AGAGa	1	34631	2.8875e-05
GAGaa	1	34631	2.8875e-05
AGaau	1	34631	2.8875e-05
Gaaua	1	34631	2.8875e-05
aauau	5	34627	0.000144375
uauuu	16	34616	0.000462
auuuu	21	34611	0.000606376
auuua	6	34626	0.00017325
uuuac	6	34626	0.00017325
uuacu	8	34624	0.000231
uacuu	5	34627	0.000144375
uuaua	11	34621	0.000317625
auuuC	1	34631	2.8875e-05
uuuCU	1	34631	2.8875e-05
uuCUU	1	34631	2.8875e-05
uCUUU	1	34631	2.8875e-05
GAGUU	23	34609	0.000664126
UGAUG	33	34599	0.000952876
GAUGU	19	34613	0.000548626
GUCAA	13	34619	0.000375375
UGGUU	38	34594	0.00109725
UCAUC	20	34612	0.000577501
AUUAG	20	34612	0.000577501
AUGCA	27	34605	0.000779626
UGCAU	43	34589	0.00124163
CCAUA	14	34618	0.00040425
CAUAC	17	34615	0.000490875
GACGA	4	34628	0.0001155
ACGAU	2	34630	5.77501e-05
CGAUA	3	34629	8.66251e-05
UAAUG	21	34611	0.000606376
UCUGU	65	34567	0.00187688
GUGAA	19	34613	0.000548626
GGGUA	23	34609	0.000664126
GGCGU	9	34623	0.000259875
GCGUC	6	34626	0.00017325
CGUCA	9	34623	0.000259875
GUCAC	26	34606	0.000750751
AAUGA	26	34606	0.000750751
UUCGC	7	34625	0.000202125
UCGCU	7	34625	0.000202125
CGCUU	4	34628	0.0001155
AAUCU	25	34607	0.000721876
GUAAU	18	34614	0.000519751
UCGUG	9	34623	0.000259875
GUGAC	29	34603	0.000837376
CCUAA	14	34618	0.00040425
GUUGG	29	34603	0.000837376
AGUCU	16	34616	0.000462
UCUUc	1	34631	2.8875e-05
CUUca	1	34631	2.8875e-05
UUcaa	1	34631	2.8875e-05
Ucaaa	1	34631	2.8875e-05
caaag	12	34620	0.0003465
aaaga	8	34624	0.000231
aagac	2	34630	5.77501e-05
agacc	4	34628	0.0001155
gacca	5	34627	0.000144375
accac	9	34623	0.000259875
cacau	2	34630	5.77501e-05
acaug	2	34630	5.77501e-05
caugg	5	34627	0.000144375
gguag	4	34628	0.0001155
guaga	7	34625	0.000202125
uagaa	8	34624	0.000231
agaaa	17	34615	0.000490875
gaaac	8	34624	0.000231
aaacc	2	34630	5.77501e-05
aacca	3	34629	8.66251e-05
accag	8	34624	0.000231
ccagu	6	34626	0.00017325
cagua	3	34629	8.66251e-05
uagag	6	34626	0.00017325
agagc	4	34628	0.0001155
gagca	4	34628	0.0001155
agcac	4	34628	0.0001155
cacca	19	34613	0.000548626
ccagg	13	34619	0.000375375
caggg	7	34625	0.000202125
aggga	8	34624	0.000231
gggac	5	34627	0.000144375
gacug	1	34631	2.8875e-05
acuga	6	34626	0.00017325
cugac	9	34623	0.000259875
ugaca	1	34631	2.8875e-05
gacag	4	34628	0.0001155
acagg	14	34618	0.00040425
cagga	8	34624	0.000231
gaagc	1	34631	2.8875e-05
agcaa	4	34628	0.0001155
gcaaa	3	34629	8.66251e-05
augca	7	34625	0.000202125
ugcag	11	34621	0.000317625
gcagc	6	34626	0.00017325
cagcu	8	34624	0.000231
agcug	7	34625	0.000202125
ggugc	4	34628	0.0001155
gugca	2	34630	5.77501e-05
gcagg	3	34629	8.66251e-05
aggag	10	34622	0.00028875
ggaga	8	34624	0.000231
gagag	1	34631	2.8875e-05
agagg	8	34624	0.000231
gaggg	4	34628	0.0001155
ggaaa	5	34627	0.000144375
gaaau	6	34626	0.00017325
gaauu	5	34627	0.000144375
uuagg	1	34631	2.8875e-05
uaggg	1	34631	2.8875e-05
gggug	5	34627	0.000144375
ggcag	6	34626	0.00017325
gcaga	6	34626	0.00017325
cagag	12	34620	0.0003465
agccc	4	34628	0.0001155
gccca	10	34622	0.00028875
aagag	4	34628	0.0001155
gaggc	7	34625	0.000202125
aggcc	6	34626	0.00017325
ggccu	10	34622	0.00028875
gccuu	9	34623	0.000259875
ccuug	13	34619	0.000375375
cuugu	3	34629	8.66251e-05
uugua	7	34625	0.000202125
ggcca	8	34624	0.000231
gccau	4	34628	0.0001155
ccaug	11	34621	0.000317625
gguaa	2	34630	5.77501e-05
guaag	2	34630	5.77501e-05
uaagg	4	34628	0.0001155
aaggc	3	34629	8.66251e-05
gcauu	7	34625	0.000202125
cauuu	6	34626	0.00017325
auuuc	5	34627	0.000144375
uuucu	7	34625	0.000202125
uucua	6	34626	0.00017325
ucuau	3	34629	8.66251e-05
cuaug	6	34626	0.00017325
uaugu	6	34626	0.00017325
uguuu	12	34620	0.0003465
uuguc	5	34627	0.000144375
ugucu	14	34618	0.00040425
gucuu	7	34625	0.000202125
uaucc	3	34629	8.66251e-05
auccu	5	34627	0.000144375
uccua	4	34628	0.0001155
ccuaa	3	34629	8.66251e-05
augcc	9	34623	0.000259875
ugcca	3	34629	8.66251e-05
ccauu	2	34630	5.77501e-05
cauug	6	34626	0.00017325
auugg	5	34627	0.000144375
uuggc	8	34624	0.000231
ggcaa	6	34626	0.00017325
gcaag	7	34625	0.000202125
cacgu	1	34631	2.8875e-05
acguc	1	34631	2.8875e-05
cgucc	2	34630	5.77501e-05
guccu	3	34629	8.66251e-05
ccuag	5	34627	0.000144375
uagcu	6	34626	0.00017325
gcugu	3	34629	8.66251e-05
gugcg	2	34630	5.77501e-05
ugcgu	1	34631	2.8875e-05
gcguc	1	34631	2.8875e-05
guccc	3	34629	8.66251e-05
cccug	8	34624	0.000231
cuggg	23	34609	0.000664126
ugggc	13	34619	0.000375375
gggca	6	34626	0.00017325
caggu	9	34623	0.000259875
agguu	5	34627	0.000144375
guucc	2	34630	5.77501e-05
auccA	1	34631	2.8875e-05
uccAU	1	34631	2.8875e-05
ccAUA	2	34630	5.77501e-05
cAUAA	1	34631	2.8875e-05
GCUAG	12	34620	0.0003465
AAGAC	17	34615	0.000490875
ACCGU	6	34626	0.00017325
CCGUG	12	34620	0.0003465
ACCGC	11	34621	0.000317625
CACGC	15	34617	0.000433125
ACGCU	9	34623	0.000259875
CGCUA	7	34625	0.000202125
UACGC	4	34628	0.0001155
ACGCC	12	34620	0.0003465
GAUGC	25	34607	0.000721876
CCCGU	15	34617	0.000433125
CGUGU	9	34623	0.000259875
UAGCA	24	34608	0.000693001
AGGAU	32	34600	0.000924001
UCUAG	17	34615	0.000490875
AACCA	19	34613	0.000548626
ACCAA	15	34617	0.000433125
GCAUA	21	34611	0.000606376
AACGG	11	34621	0.000317625
GAUCG	4	34628	0.0001155
UCGUC	8	34624	0.000231
AUGGU	17	34615	0.000490875
GUUUG	31	34601	0.000895126
ACGUU	12	34620	0.0003465
AAGCC	23	34609	0.000664126
cacag	6	34626	0.00017325
ggagg	4	34628	0.0001155
aaacu	7	34625	0.000202125
aacug	6	34626	0.00017325
acugc	7	34625	0.000202125
cugca	6	34626	0.00017325
ugcau	3	34629	8.66251e-05
uuaga	2	34630	5.77501e-05
gaaag	9	34623	0.000259875
aagau	3	34629	8.66251e-05
agaug	3	34629	8.66251e-05
gaugu	2	34630	5.77501e-05
augua	3	34629	8.66251e-05
guaau	2	34630	5.77501e-05
uaaug	4	34628	0.0001155
aauga	5	34627	0.000144375
augac	1	34631	2.8875e-05
ugacu	11	34621	0.000317625
gacuu	11	34621	0.000317625
acuuc	8	34624	0.000231
cuucc	7	34625	0.000202125
uuccc	10	34622	0.00028875
cccua	2	34630	5.77501e-05
ccuau	1	34631	2.8875e-05
uaugg	4	34628	0.0001155
ugguc	7	34625	0.000202125
ggucc	3	34629	8.66251e-05
gucca	4	34628	0.0001155
uccaa	4	34628	0.0001155
ccaag	6	34626	0.00017325
caagg	4	34628	0.0001155
gggag	4	34628	0.0001155
gagaa	10	34622	0.00028875
gaaaa	4	34628	0.0001155
aauug	1	34631	2.8875e-05
uggcu	8	34624	0.000231
ggcuu	3	34629	8.66251e-05
gcuug	3	34629	8.66251e-05
cuugg	11	34621	0.000317625
uugga	7	34625	0.000202125
uggag	6	34626	0.00017325
gaggu	5	34627	0.000144375
aggug	8	34624	0.000231
gguga	4	34628	0.0001155
gugaa	2	34630	5.77501e-05
ugaau	5	34627	0.000144375
aaucu	3	34629	8.66251e-05
aucua	4	34628	0.0001155
ucuag	6	34626	0.00017325
cuagg	4	34628	0.0001155
uagga	1	34631	2.8875e-05
gaagu	8	34624	0.000231
aaguc	2	34630	5.77501e-05
agucu	5	34627	0.000144375
gucug	10	34622	0.00028875
ucuga	9	34623	0.000259875
cugaa	5	34627	0.000144375
auuca	4	34628	0.0001155
uucag	8	34624	0.000231
ucaga	3	34629	8.66251e-05
cagau	4	34628	0.0001155
agauc	8	34624	0.000231
gaucu	8	34624	0.000231
aucuu	8	34624	0.000231
ucuug	6	34626	0.00017325
uguac	2	34630	5.77501e-05
acucu	2	34630	5.77501e-05
cuuaa	6	34626	0.00017325
uuaac	3	34629	8.66251e-05
uaacc	1	34631	2.8875e-05
accau	11	34621	0.000317625
ccauc	5	34627	0.000144375
caucc	4	34628	0.0001155
ccuac	2	34630	5.77501e-05
cuacu	1	34631	2.8875e-05
uacuU	1	34631	2.8875e-05
acuUA	1	34631	2.8875e-05
cuUAA	1	34631	2.8875e-05
uUAAA	1	34631	2.8875e-05
CUCGC	9	34623	0.000259875
CGAAA	8	34624	0.000231
UCAAU	18	34614	0.000519751
UUACG	6	34626	0.00017325
UACGU	6	34626	0.00017325
ACGUA	4	34628	0.0001155
CGUAu	1	34631	2.8875e-05
GUAuu	1	34631	2.8875e-05
UAuuu	1	34631	2.8875e-05
Auuuu	1	34631	2.8875e-05
GAUCA	15	34617	0.000433125
AGGUA	27	34605	0.000779626
AUCGG	2	34630	5.77501e-05
CGGAG	16	34616	0.000462
ACGGU	9	34623	0.000259875
AAACG	7	34625	0.000202125
CGGUU	8	34624	0.000231
UUUCG	5	34627	0.000144375
ucucu	16	34616	0.000462
cucua	3	34629	8.66251e-05
cuagu	4	34628	0.0001155
uagug	2	34630	5.77501e-05
aguga	6	34626	0.00017325
gugau	5	34627	0.000144375
ugaug	5	34627	0.000144375
auguc	2	34630	5.77501e-05
gucuc	12	34620	0.0003465
uccau	3	34629	8.66251e-05
cauuc	5	34627	0.000144375
auucc	2	34630	5.77501e-05
cccuc	11	34621	0.000317625
cuccu	34	34598	0.000981751
uccuc	17	34615	0.000490875
cucug	14	34618	0.00040425
ucugg	12	34620	0.0003465
cugga	4	34628	0.0001155
uggac	2	34630	5.77501e-05
ggacc	2	34630	5.77501e-05
ggagc	5	34627	0.000144375
gagcu	2	34630	5.77501e-05
agcuc	4	34628	0.0001155
gcucc	6	34626	0.00017325
ccuga	11	34621	0.000317625
cugag	19	34613	0.000548626
ugaga	14	34618	0.00040425
agaac	2	34630	5.77501e-05
gaacc	4	34628	0.0001155
aaccc	2	34630	5.77501e-05
acccu	2	34630	5.77501e-05
ugggu	8	34624	0.000231
ggguc	6	34626	0.00017325
ggucu	11	34621	0.000317625
cuguu	4	34628	0.0001155
guugg	5	34627	0.000144375
uuggu	2	34630	5.77501e-05
ggugu	5	34627	0.000144375
gugug	8	34624	0.000231
ugugu	5	34627	0.000144375
guguc	4	34628	0.0001155
ugucc	3	34629	8.66251e-05
ucccc	4	34628	0.0001155
cccca	7	34625	0.000202125
cccag	18	34614	0.000519751
ccagc	10	34622	0.00028875
cagca	5	34627	0.000144375
auugc	4	34628	0.0001155
uugcc	6	34626	0.00017325
ugccu	18	34614	0.000519751
gccug	12	34620	0.0003465
ccugc	14	34618	0.00040425
cugcc	13	34619	0.000375375
agggc	5	34627	0.000144375
gggcu	13	34619	0.000375375
ggcug	11	34621	0.000317625
gcuga	8	34624	0.000231
gccag	7	34625	0.000202125
ccaga	10	34622	0.00028875
agcuu	5	34627	0.000144375
gcuuc	2	34630	5.77501e-05
cuucu	12	34620	0.0003465
ucuca	7	34625	0.000202125
cagug	6	34626	0.00017325
agugg	4	34628	0.0001155
aauuu	13	34619	0.000375375
uuuca	12	34620	0.0003465
uucau	10	34622	0.00028875
augga	2	34630	5.77501e-05
uggaa	6	34626	0.00017325
gaaug	3	34629	8.66251e-05
augaa	7	34625	0.000202125
ugaaC	1	34631	2.8875e-05
gaaCC	1	34631	2.8875e-05
aaCCA	1	34631	2.8875e-05
aCCAG	1	34631	2.8875e-05
AGUGc	1	34631	2.8875e-05
GUGca	1	34631	2.8875e-05
UGcac	1	34631	2.8875e-05
Gcaca	1	34631	2.8875e-05
acacg	1	34631	2.8875e-05
cacgc	4	34628	0.0001155
acgca	1	34631	2.8875e-05
cgcau	2	34630	5.77501e-05
caugc	7	34625	0.000202125
ugcac	4	34628	0.0001155
gcaca	2	34630	5.77501e-05
acacC	1	34631	2.8875e-05
cacCU	1	34631	2.8875e-05
acCUU	1	34631	2.8875e-05
cCUUG	1	34631	2.8875e-05
GCGAU	4	34628	0.0001155
CGAUU	5	34627	0.000144375
GGUCA	23	34609	0.000664126
GGUAG	26	34606	0.000750751
GGAAC	21	34611	0.000606376
GCCGA	9	34623	0.000259875
CCGAA	10	34622	0.00028875
UCUCu	1	34631	2.8875e-05
CUCuc	1	34631	2.8875e-05
UCucu	1	34631	2.8875e-05
Cucuc	1	34631	2.8875e-05
ccuuc	6	34626	0.00017325
cucuc	11	34621	0.000317625
ucucU	1	34631	2.8875e-05
cucUG	1	34631	2.8875e-05
ucUGU	1	34631	2.8875e-05
cUGUC	1	34631	2.8875e-05
UGUCG	5	34627	0.000144375
GUCGC	2	34630	5.77501e-05
UCGCC	5	34627	0.000144375
CAUGu	1	34631	2.8875e-05
AUGug	1	34631	2.8875e-05
UGugu	1	34631	2.8875e-05
Guguc	1	34631	2.8875e-05
cuguc	11	34621	0.000317625
cucuC	1	34631	2.8875e-05
ucuCU	1	34631	2.8875e-05
cuCUC	1	34631	2.8875e-05
uCUCC	1	34631	2.8875e-05
UUUCa	1	34631	2.8875e-05
UUCag	1	34631	2.8875e-05
UCaga	1	34631	2.8875e-05
Cagaa	1	34631	2.8875e-05
uaaag	4	34628	0.0001155
aaagc	7	34625	0.000202125
aagcc	4	34628	0.0001155
agccg	2	34630	5.77501e-05
gccgc	1	34631	2.8875e-05
cauua	3	34629	8.66251e-05
uagau	1	34631	2.8875e-05
gaucc	3	34629	8.66251e-05
auccc	2	34630	5.77501e-05
agaga	8	34624	0.000231
gagau	12	34620	0.0003465
agauu	8	34624	0.000231
uuacc	2	34630	5.77501e-05
uaccu	5	34627	0.000144375
accua	2	34630	5.77501e-05
cuaau	8	34624	0.000231
uaauc	1	34631	2.8875e-05
ucuaa	6	34626	0.00017325
aaaua	8	34624	0.000231
aauac	4	34628	0.0001155
auacu	3	34629	8.66251e-05
uucaa	4	34628	0.0001155
aaaaa	39	34593	0.00112613
aagcu	4	34628	0.0001155
ugagg	6	34626	0.00017325
agaag	8	34624	0.000231
caagu	7	34625	0.000202125
aagua	6	34626	0.00017325
uaggu	5	34627	0.000144375
gccaa	3	34629	8.66251e-05
acuag	2	34630	5.77501e-05
cuaga	1	34631	2.8875e-05
aaccu	3	34629	8.66251e-05
uccug	16	34616	0.000462
acuug	5	34627	0.000144375
cuugc	8	34624	0.000231
gcugc	3	34629	8.66251e-05
gcagu	8	34624	0.000231
caguc	6	34626	0.00017325
gucag	5	34627	0.000144375
ucagg	7	34625	0.000202125
agccu	12	34620	0.0003465
uacug	4	34628	0.0001155
ugaac	8	34624	0.000231
accuu	7	34625	0.000202125
uaacu	2	34630	5.77501e-05
ccucC	1	34631	2.8875e-05
cucCU	2	34630	5.77501e-05
ucCUG	2	34630	5.77501e-05
cCUGG	2	34630	5.77501e-05
AUCUA	11	34621	0.000317625
AGCCG	16	34616	0.000462
GCCGU	5	34627	0.000144375
CCGUA	4	34628	0.0001155
GACAU	19	34613	0.000548626
CGACU	4	34628	0.0001155
UCCGA	8	34624	0.000231
CGACG	5	34627	0.000144375
GACGU	8	34624	0.000231
ACGAC	6	34626	0.00017325
GUAAG	20	34612	0.000577501
AUGCG	6	34626	0.00017325
CGUAC	6	34626	0.00017325
ggggu	8	34624	0.000231
guguu	4	34628	0.0001155
aaugu	2	34630	5.77501e-05
auauc	2	34630	5.77501e-05
cuuga	5	34627	0.000144375
uugau	5	34627	0.000144375
ugauu	3	34629	8.66251e-05
auuau	16	34616	0.000462
uaucg	1	34631	2.8875e-05
cguag	1	34631	2.8875e-05
gguua	3	34629	8.66251e-05
guuac	3	34629	8.66251e-05
guaua	5	34627	0.000144375
uauaa	6	34626	0.00017325
auaaa	6	34626	0.00017325
aguau	3	34629	8.66251e-05
uauac	6	34626	0.00017325
auaca	2	34630	5.77501e-05
acauu	4	34628	0.0001155
auuug	8	34624	0.000231
uguca	6	34626	0.00017325
aaaac	2	34630	5.77501e-05
aacac	3	34629	8.66251e-05
uguau	4	34628	0.0001155
ugaaa	3	34629	8.66251e-05
uuaug	5	34627	0.000144375
uauga	2	34630	5.77501e-05
uguua	2	34630	5.77501e-05
guuau	4	34628	0.0001155
uaugc	4	34628	0.0001155
aguaa	2	34630	5.77501e-05
gcuuu	4	34628	0.0001155
uuuaa	5	34627	0.000144375
uuaag	4	34628	0.0001155
uaaga	3	34629	8.66251e-05
aagaa	5	34627	0.000144375
agaaG	1	34631	2.8875e-05
gaaGA	1	34631	2.8875e-05
aaGAA	1	34631	2.8875e-05
aGAAA	1	34631	2.8875e-05
GCGUU	6	34626	0.00017325
UCCCG	20	34612	0.000577501
CCGGA	21	34611	0.000606376
AGGCG	12	34620	0.0003465
CGGCA	17	34615	0.000490875
AGACG	6	34626	0.00017325
CGCCG	12	34620	0.0003465
CGGCG	8	34624	0.000231
GCUCG	16	34616	0.000462
UCGCG	2	34630	5.77501e-05
GCGCG	15	34617	0.000433125
GGCGC	18	34614	0.000519751
CCGAG	9	34623	0.000259875
UAAGa	1	34631	2.8875e-05
AAGau	1	34631	2.8875e-05
AGauc	1	34631	2.8875e-05
Gauca	1	34631	2.8875e-05
aucac	3	34629	8.66251e-05
ucacc	6	34626	0.00017325
cucac	7	34625	0.000202125
ucacu	6	34626	0.00017325
ucacg	2	34630	5.77501e-05
acgcu	1	34631	2.8875e-05
cgcug	1	34631	2.8875e-05
cucau	5	34627	0.000144375
aaguu	9	34623	0.000259875
guuua	3	34629	8.66251e-05
acaau	3	34629	8.66251e-05
caauu	4	34628	0.0001155
uuagc	2	34630	5.77501e-05
gcucu	5	34627	0.000144375
uacag	11	34621	0.000317625
acaga	6	34626	0.00017325
agaua	1	34631	2.8875e-05
gauag	1	34631	2.8875e-05
auaga	5	34627	0.000144375
caaga	2	34630	5.77501e-05
aggcu	9	34623	0.000259875
ggcua	6	34626	0.00017325
gcuaa	5	34627	0.000144375
uaauu	9	34623	0.000259875
uuaau	4	34628	0.0001155
gccua	3	34629	8.66251e-05
cuaag	4	34628	0.0001155
cagaa	7	34625	0.000202125
aaagu	8	34624	0.000231
aagug	10	34622	0.00028875
gaugg	3	34629	8.66251e-05
gguac	2	34630	5.77501e-05
guacc	1	34631	2.8875e-05
uaccc	1	34631	2.8875e-05
accca	2	34630	5.77501e-05
cagac	2	34630	5.77501e-05
agacu	5	34627	0.000144375
ugccc	11	34621	0.000317625
gcccc	5	34627	0.000144375
caguC	1	34631	2.8875e-05
aguCU	1	34631	2.8875e-05
guCUG	1	34631	2.8875e-05
uCUGG	1	34631	2.8875e-05
GUACC	13	34619	0.000375375
AAGCG	9	34623	0.000259875
AGCGA	6	34626	0.00017325
CGAGC	6	34626	0.00017325
auacc	3	34629	8.66251e-05
uuggg	7	34625	0.000202125
gcuac	3	34629	8.66251e-05
cuaca	7	34625	0.000202125
aggua	4	34628	0.0001155
guaug	4	34628	0.0001155
agcua	4	34628	0.0001155
cuauu	2	34630	5.77501e-05
uauag	4	34628	0.0001155
aaacg	2	34630	5.77501e-05
aacgg	2	34630	5.77501e-05
acggg	3	34629	8.66251e-05
cgggg	5	34627	0.000144375
gguuu	6	34626	0.00017325
uucac	3	34629	8.66251e-05
guugu	2	34630	5.77501e-05
uccag	6	34626	0.00017325
caggc	13	34619	0.000375375
cucaa	5	34627	0.000144375
caaac	4	34628	0.0001155
aacuc	8	34624	0.000231
guuca	6	34626	0.00017325
aacag	7	34625	0.000202125
acagu	4	34628	0.0001155
ucagc	7	34625	0.000202125
agugc	7	34625	0.000202125
auacg	2	34630	5.77501e-05
uacgu	2	34630	5.77501e-05
acgug	2	34630	5.77501e-05
cgugu	3	34629	8.66251e-05
uguga	8	34624	0.000231
gugag	10	34622	0.00028875
ccacg	3	34629	8.66251e-05
cacgg	2	34630	5.77501e-05
acggu	2	34630	5.77501e-05
cggug	2	34630	5.77501e-05
gugcc	5	34627	0.000144375
gcuau	3	34629	8.66251e-05
uuuga	6	34626	0.00017325
gauga	3	34629	8.66251e-05
gaaca	2	34630	5.77501e-05
uuuug	19	34613	0.000548626
uuugg	3	34629	8.66251e-05
aguuc	6	34626	0.00017325
ucauc	7	34625	0.000202125
aucaa	2	34630	5.77501e-05
ucaag	6	34626	0.00017325
ucauu	7	34625	0.000202125
uugug	6	34626	0.00017325
ugcuu	3	34629	8.66251e-05
uuugc	3	34629	8.66251e-05
uugca	6	34626	0.00017325
caucu	7	34625	0.000202125
gauuu	5	34627	0.000144375
uugag	4	34628	0.0001155
gagac	8	34624	0.000231
agaca	2	34630	5.77501e-05
CCUCG	15	34617	0.000433125
CUCGG	34	34598	0.000981751
ACUCG	4	34628	0.0001155
UGACG	8	34624	0.000231
GCACG	7	34625	0.000202125
ACGCA	9	34623	0.000259875
UCGGC	16	34616	0.000462
CAUCG	3	34629	8.66251e-05
AUCGA	3	34629	8.66251e-05
UCGAG	5	34627	0.000144375
CGAGA	5	34627	0.000144375
GACCG	13	34619	0.000375375
UCGAU	3	34629	8.66251e-05
GUCGA	4	34628	0.0001155
CGAAC	3	34629	8.66251e-05
ACCAU	10	34622	0.00028875
AUACG	2	34630	5.77501e-05
CUCAc	1	34631	2.8875e-05
UCAcc	1	34631	2.8875e-05
CAccu	1	34631	2.8875e-05
Accuc	1	34631	2.8875e-05
ccccu	3	34629	8.66251e-05
cuccg	2	34630	5.77501e-05
uccgu	2	34630	5.77501e-05
ccgug	2	34630	5.77501e-05
cguga	4	34628	0.0001155
uaagu	4	34628	0.0001155
aguug	2	34630	5.77501e-05
cugcg	2	34630	5.77501e-05
gcggc	1	34631	2.8875e-05
cggcc	4	34628	0.0001155
ggccc	2	34630	5.77501e-05
aaagg	4	34628	0.0001155
agggg	4	34628	0.0001155
gggga	4	34628	0.0001155
cuuuc	3	34629	8.66251e-05
aaggu	2	34630	5.77501e-05
agguc	4	34628	0.0001155
cccac	3	34629	8.66251e-05
acagA	1	34631	2.8875e-05
cagAG	1	34631	2.8875e-05
agAGG	1	34631	2.8875e-05
gAGGA	1	34631	2.8875e-05
CGAUC	5	34627	0.000144375
CGGUC	7	34625	0.000202125
CCGUC	11	34621	0.000317625
CGUCG	5	34627	0.000144375
CGGAC	8	34624	0.000231
GGGGc	1	34631	2.8875e-05
GGGcg	1	34631	2.8875e-05
GGcgc	1	34631	2.8875e-05
Gcgca	1	34631	2.8875e-05
cagcg	2	34630	5.77501e-05
agcga	3	34629	8.66251e-05
gcgau	1	34631	2.8875e-05
cgauc	1	34631	2.8875e-05
ugggg	6	34626	0.00017325
gcggg	2	34630	5.77501e-05
ggggc	4	34628	0.0001155
ggcuc	10	34622	0.00028875
gcucg	2	34630	5.77501e-05
cucgg	4	34628	0.0001155
ucggc	3	34629	8.66251e-05
ugcgc	2	34630	5.77501e-05
gcgcu	2	34630	5.77501e-05
cgcuc	2	34630	5.77501e-05
ugacc	4	34628	0.0001155
gaccg	1	34631	2.8875e-05
accgu	1	34631	2.8875e-05
gugac	5	34627	0.000144375
gaccu	3	34629	8.66251e-05
cugcu	8	34624	0.000231
gggcc	2	34630	5.77501e-05
cuuag	2	34630	5.77501e-05
ucugc	5	34627	0.000144375
agcag	8	34624	0.000231
ggggg	3	34629	8.66251e-05
gaacu	7	34625	0.000202125
aacuu	3	34629	8.66251e-05
acuua	4	34628	0.0001155
gccgu	1	34631	2.8875e-05
ccgua	1	34631	2.8875e-05
cguau	1	34631	2.8875e-05
caccc	4	34628	0.0001155
agcgc	1	34631	2.8875e-05
gcuca	5	34627	0.000144375
gacuU	1	34631	2.8875e-05
acuUU	1	34631	2.8875e-05
cuUUC	1	34631	2.8875e-05
uUUCU	1	34631	2.8875e-05
GCGCA	11	34621	0.000317625
CGCAU	6	34626	0.00017325
UUUCu	1	34631	2.8875e-05
UUCug	1	34631	2.8875e-05
UCuga	1	34631	2.8875e-05
Cugaa	1	34631	2.8875e-05
acacc	3	34629	8.66251e-05
aucag	2	34630	5.77501e-05
ggagu	4	34628	0.0001155
gaguu	6	34626	0.00017325
augug	3	34629	8.66251e-05
ccccc	2	34630	5.77501e-05
cccau	3	34629	8.66251e-05
uaaua	4	34628	0.0001155
aauag	3	34629	8.66251e-05
ucuuc	5	34627	0.000144375
gucua	3	34629	8.66251e-05
cuaac	1	34631	2.8875e-05
gucac	1	34631	2.8875e-05
uuccg	1	34631	2.8875e-05
uccgc	2	34630	5.77501e-05
ccgcc	3	34629	8.66251e-05
cgccc	3	34629	8.66251e-05
ccccU	1	34631	2.8875e-05
cccUU	1	34631	2.8875e-05
ccUUC	1	34631	2.8875e-05
cUUCU	1	34631	2.8875e-05
gauuc	1	34631	2.8875e-05
cuuca	2	34630	5.77501e-05
cagcc	9	34623	0.000259875
ugagu	3	34629	8.66251e-05
gagua	1	34631	2.8875e-05
guagc	5	34627	0.000144375
agcgg	1	34631	2.8875e-05
gggau	8	34624	0.000231
ggauc	1	34631	2.8875e-05
gauca	3	34629	8.66251e-05
ucaca	1	34631	2.8875e-05
cuacc	1	34631	2.8875e-05
uacca	1	34631	2.8875e-05
agacg	2	34630	5.77501e-05
gacgg	2	34630	5.77501e-05
ccaua	3	34629	8.66251e-05
cauau	3	34629	8.66251e-05
uauug	1	34631	2.8875e-05
gguca	2	34630	5.77501e-05
gucau	4	34628	0.0001155
ugauc	4	34628	0.0001155
aucca	1	34631	2.8875e-05
gcuua	2	34630	5.77501e-05
aggcg	2	34630	5.77501e-05
ggcgu	3	34629	8.66251e-05
ggccU	2	34630	5.77501e-05
gccUA	2	34630	5.77501e-05
ccUAG	2	34630	5.77501e-05
cUAGA	1	34631	2.8875e-05
ccucg	2	34630	5.77501e-05
ucgga	1	34631	2.8875e-05
gacuc	3	34629	8.66251e-05
gaccC	1	34631	2.8875e-05
accCC	1	34631	2.8875e-05
ccCCA	1	34631	2.8875e-05
cCCAC	1	34631	2.8875e-05
CUCGA	3	34629	8.66251e-05
cucgc	1	34631	2.8875e-05
ucgcc	1	34631	2.8875e-05
cgcca	3	34629	8.66251e-05
gcccu	4	34628	0.0001155
gagcg	2	34630	5.77501e-05
gcgac	1	34631	2.8875e-05
cgaca	1	34631	2.8875e-05
agagu	3	34629	8.66251e-05
gagug	3	34629	8.66251e-05
aaaag	2	34630	5.77501e-05
uagca	2	34630	5.77501e-05
uuucg	1	34631	2.8875e-05
uucgg	1	34631	2.8875e-05
ucggg	1	34631	2.8875e-05
cggga	2	34630	5.77501e-05
aacua	1	34631	2.8875e-05
acuaG	1	34631	2.8875e-05
cuaGG	1	34631	2.8875e-05
uaGGC	1	34631	2.8875e-05
aGGCC	1	34631	2.8875e-05
UUUGg	1	34631	2.8875e-05
UUGgc	1	34631	2.8875e-05
UGgcu	1	34631	2.8875e-05
Ggcug	1	34631	2.8875e-05
acgcc	2	34630	5.77501e-05
cacua	3	34629	8.66251e-05
acuac	3	34629	8.66251e-05
uacac	2	34630	5.77501e-05
cacuc	3	34629	8.66251e-05
gcaac	2	34630	5.77501e-05
caaca	2	34630	5.77501e-05
cgaga	1	34631	2.8875e-05
ccguc	2	34630	5.77501e-05
cgucu	2	34630	5.77501e-05
aauaa	5	34627	0.000144375
uaaaU	1	34631	2.8875e-05
aaaUC	1	34631	2.8875e-05
aaUCC	1	34631	2.8875e-05
aUCCA	1	34631	2.8875e-05
gaccU	1	34631	2.8875e-05
accUA	1	34631	2.8875e-05
ccUAU	1	34631	2.8875e-05
cUAUU	1	34631	2.8875e-05
AGCCu	1	34631	2.8875e-05
GCCuu	1	34631	2.8875e-05
CCuuu	1	34631	2.8875e-05
Cuuuu	1	34631	2.8875e-05
uuuuA	1	34631	2.8875e-05
uuuAA	1	34631	2.8875e-05
uuAAG	1	34631	2.8875e-05
GACGG	6	34626	0.00017325
GCGUA	7	34625	0.000202125
UAGCG	2	34630	5.77501e-05
GUACG	4	34628	0.0001155
AUGac	2	34630	5.77501e-05
UGacu	2	34630	5.77501e-05
Gacug	2	34630	5.77501e-05
acugg	3	34629	8.66251e-05
auucg	2	34630	5.77501e-05
uucga	2	34630	5.77501e-05
ucgaa	3	34629	8.66251e-05
cgaaa	2	34630	5.77501e-05
ugcuc	3	34629	8.66251e-05
CAACG	4	34628	0.0001155
agugu	4	34628	0.0001155
agccA	1	34631	2.8875e-05
gccAG	1	34631	2.8875e-05
ccAGG	1	34631	2.8875e-05
cAGGA	1	34631	2.8875e-05
UUCCu	1	34631	2.8875e-05
UCCuu	1	34631	2.8875e-05
CCuuc	1	34631	2.8875e-05
Cuuca	1	34631	2.8875e-05
aucuc	3	34629	8.66251e-05
acuca	3	34629	8.66251e-05
acccc	2	34630	5.77501e-05
ucaac	1	34631	2.8875e-05
caacu	2	34630	5.77501e-05
ggucA	1	34631	2.8875e-05
gucAU	1	34631	2.8875e-05
ucAUA	1	34631	2.8875e-05
cAUAC	2	34630	5.77501e-05
UACCG	5	34627	0.000144375
uggcg	1	34631	2.8875e-05
ugcaa	3	34629	8.66251e-05
caacc	2	34630	5.77501e-05
gcaau	1	34631	2.8875e-05
auagc	1	34631	2.8875e-05
acccg	1	34631	2.8875e-05
cccgc	1	34631	2.8875e-05
acgga	1	34631	2.8875e-05
cggag	1	34631	2.8875e-05
ucucg	3	34629	8.66251e-05
cucga	2	34630	5.77501e-05
cgaac	1	34631	2.8875e-05
cugau	1	34631	2.8875e-05
auccg	1	34631	2.8875e-05
gcccg	1	34631	2.8875e-05
cccgu	1	34631	2.8875e-05
ccaac	1	34631	2.8875e-05
aaccA	1	34631	2.8875e-05
accAU	1	34631	2.8875e-05
AUACu	1	34631	2.8875e-05
UACuu	1	34631	2.8875e-05
ACuuu	1	34631	2.8875e-05
Cuuua	1	34631	2.8875e-05
auaau	3	34629	8.66251e-05
UUUCc	2	34630	5.77501e-05
[truncated: 156 more rows]

## Sheet: downexons.downstream
5mers	5mer count	other 5mers count	percent(%)
GUGUG	40	34592	0.001155
UGUGU	48	34584	0.001386
GUGUA	25	34607	0.000721876
UGUAU	32	34600	0.000924001
GUAUU	38	34594	0.00109725
UAUUU	66	34566	0.00190575
AUUUU	83	34549	0.00239663
UUUUG	76	34556	0.0021945
UUUGU	52	34580	0.0015015
UUGUG	36	34596	0.0010395
UGUGG	50	34582	0.00144375
GUGGU	33	34599	0.000952876
UGGUG	42	34590	0.00121275
GGUGA	31	34601	0.000895126
GUGAU	24	34608	0.000693001
UGAUC	23	34609	0.000664126
GAUCU	17	34615	0.000490875
AUCUG	24	34608	0.000693001
UCUGG	43	34589	0.00124163
CUGGG	91	34541	0.00262763
UGGGA	57	34575	0.00164588
GGGAU	23	34609	0.000664126
GGAUG	30	34602	0.000866251
GAUGC	19	34613	0.000548626
AUGCU	26	34606	0.000750751
UGCUG	55	34577	0.00158813
GCUGA	37	34595	0.00106838
CUGAU	33	34599	0.000952876
UGAUA	25	34607	0.000721876
GAUAG	16	34616	0.000462
AUAGA	19	34613	0.000548626
UAGAA	36	34596	0.0010395
AGAAA	48	34584	0.001386
GAAAU	50	34582	0.00144375
AAAUA	39	34593	0.00112613
AAUAA	38	34594	0.00109725
AUAAU	23	34609	0.000664126
UAAUU	46	34586	0.00132825
AAUUG	36	34596	0.0010395
AUUGG	24	34608	0.000693001
UUGGA	36	34596	0.0010395
UGGAU	38	34594	0.00109725
GAUGU	17	34615	0.000490875
AUGUU	35	34597	0.00101063
UGUUA	32	34600	0.000924001
GUUAG	16	34616	0.000462
UUAGU	25	34607	0.000721876
UAGUG	16	34616	0.000462
AGUGC	37	34595	0.00106838
GUGCC	26	34606	0.000750751
UGCCC	53	34579	0.00153038
GCCCU	68	34564	0.0019635
CCCUA	27	34605	0.000779626
CCUAA	19	34613	0.000548626
CUAAG	19	34613	0.000548626
UAAGC	28	34604	0.000808501
AAGCC	20	34612	0.000577501
AGCCA	30	34602	0.000866251
GCCAC	26	34606	0.000750751
CCACC	57	34575	0.00164588
CACCU	40	34592	0.001155
ACCUC	28	34604	0.000808501
CCUCU	53	34579	0.00153038
CUCUG	63	34569	0.00181913
UCUGC	41	34591	0.00118388
CUGCA	37	34595	0.00106838
UGCAC	26	34606	0.000750751
GCACU	25	34607	0.000721876
CACUA	15	34617	0.000433125
ACUAu	1	34631	2.8875e-05
CUAuu	1	34631	2.8875e-05
UAuuu	1	34631	2.8875e-05
Auuuu	1	34631	2.8875e-05
uuuuu	79	34553	0.00228113
uuuua	23	34609	0.000664126
uuuau	21	34611	0.000606376
uuauu	21	34611	0.000606376
uauuu	26	34606	0.000750751
auuua	8	34624	0.000231
auuuu	37	34595	0.00106838
uuuug	28	34604	0.000808501
uuuga	17	34615	0.000490875
uugag	17	34615	0.000490875
ugaga	19	34613	0.000548626
gagac	14	34618	0.00040425
agaca	6	34626	0.00017325
gacag	5	34627	0.000144375
acaga	13	34619	0.000375375
cagag	11	34621	0.000317625
agagu	12	34620	0.0003465
gaguc	10	34622	0.00028875
agucu	7	34625	0.000202125
gucuc	10	34622	0.00028875
ucucg	3	34629	8.66251e-05
cucgc	2	34630	5.77501e-05
ucgcu	5	34627	0.000144375
cgcuc	1	34631	2.8875e-05
gcucu	7	34625	0.000202125
cucug	14	34618	0.00040425
ucugu	16	34616	0.000462
cuguc	14	34618	0.00040425
uguca	8	34624	0.000231
gucac	9	34623	0.000259875
ucacc	10	34622	0.00028875
caccc	9	34623	0.000259875
accca	8	34624	0.000231
cccag	22	34610	0.000635251
ccagg	23	34609	0.000664126
caggc	17	34615	0.000490875
aggcu	23	34609	0.000664126
ggcug	29	34603	0.000837376
gcugc	8	34624	0.000231
cugca	13	34619	0.000375375
ugcau	12	34620	0.0003465
gcauu	12	34620	0.0003465
cauug	4	34628	0.0001155
auugc	6	34626	0.00017325
uugca	9	34623	0.000259875
ugcag	14	34618	0.00040425
gcagu	10	34622	0.00028875
cagug	15	34617	0.000433125
agugg	19	34613	0.000548626
guggu	14	34618	0.00040425
uggug	15	34617	0.000433125
ggugc	8	34624	0.000231
gugca	10	34622	0.00028875
ugcaa	6	34626	0.00017325
gcaau	4	34628	0.0001155
caauc	2	34630	5.77501e-05
aaucu	7	34625	0.000202125
aucuu	11	34621	0.000317625
ucuug	12	34620	0.0003465
cuugg	6	34626	0.00017325
uuggc	7	34625	0.000202125
uggcc	8	34624	0.000231
ggccc	10	34622	0.00028875
gccca	9	34623	0.000259875
cccac	3	34629	8.66251e-05
ccaca	9	34623	0.000259875
cacag	10	34622	0.00028875
acagc	4	34628	0.0001155
cagca	14	34618	0.00040425
agcaa	6	34626	0.00017325
gcaac	7	34625	0.000202125
caacc	5	34627	0.000144375
aaccu	9	34623	0.000259875
accuc	12	34620	0.0003465
ccucu	11	34621	0.000317625
ucugc	14	34618	0.00040425
cugcc	20	34612	0.000577501
ugccu	15	34617	0.000433125
gccuc	16	34616	0.000462
ccucc	12	34620	0.0003465
cuccc	8	34624	0.000231
uccca	12	34620	0.0003465
caggu	14	34618	0.00040425
agguu	7	34625	0.000202125
gguuc	4	34628	0.0001155
guuca	5	34627	0.000144375
uucaa	6	34626	0.00017325
ucaag	8	34624	0.000231
caagc	7	34625	0.000202125
aagcg	3	34629	8.66251e-05
agcga	3	34629	8.66251e-05
gcgau	2	34630	5.77501e-05
cgauu	3	34629	8.66251e-05
gauuc	4	34628	0.0001155
auucu	12	34620	0.0003465
uucuc	11	34621	0.000317625
ucucc	5	34627	0.000144375
cuccu	10	34622	0.00028875
uccua	11	34621	0.000317625
ccuac	2	34630	5.77501e-05
cuacc	4	34628	0.0001155
uaccu	5	34627	0.000144375
ccuca	9	34623	0.000259875
cucag	12	34620	0.0003465
ucagc	9	34623	0.000259875
cagcc	11	34621	0.000317625
agccu	12	34620	0.0003465
cccaa	7	34625	0.000202125
ccaag	9	34623	0.000259875
caagu	3	34629	8.66251e-05
aagua	7	34625	0.000202125
aguag	10	34622	0.00028875
guagc	7	34625	0.000202125
uagcu	6	34626	0.00017325
agcug	11	34621	0.000317625
gcugg	27	34605	0.000779626
cugga	12	34620	0.0003465
uggaa	15	34617	0.000433125
ggaau	6	34626	0.00017325
gaauu	10	34622	0.00028875
aauua	6	34626	0.00017325
auuac	2	34630	5.77501e-05
uuaca	10	34622	0.00028875
uacag	11	34621	0.000317625
acagg	8	34624	0.000231
aggca	11	34621	0.000317625
ggcac	5	34627	0.000144375
gcacc	3	34629	8.66251e-05
caccu	8	34624	0.000231
accug	8	34624	0.000231
ccugc	12	34620	0.0003465
cugcu	6	34626	0.00017325
ugcua	7	34625	0.000202125
gcuac	7	34625	0.000202125
cuaca	4	34628	0.0001155
uacaa	10	34622	0.00028875
acaac	3	34629	8.66251e-05
caaca	10	34622	0.00028875
aacac	7	34625	0.000202125
acacc	9	34623	0.000259875
acccg	2	34630	5.77501e-05
cccgg	8	34624	0.000231
ccggc	8	34624	0.000231
cggcu	3	34629	8.66251e-05
ggcua	5	34627	0.000144375
gcuaa	6	34626	0.00017325
cuaau	9	34623	0.000259875
uaauu	18	34614	0.000519751
aauuu	23	34609	0.000664126
uuugu	22	34610	0.000635251
uugua	16	34616	0.000462
uguag	14	34618	0.00040425
guagu	10	34622	0.00028875
uaguu	7	34625	0.000202125
aguuu	12	34620	0.0003465
guuuu	14	34618	0.00040425
guaga	9	34623	0.000259875
uagag	15	34617	0.000433125
agaga	15	34617	0.000433125
agacg	2	34630	5.77501e-05
gacga	1	34631	2.8875e-05
acgag	3	34629	8.66251e-05
cgagu	2	34630	5.77501e-05
gaguu	10	34622	0.00028875
guuuc	6	34626	0.00017325
uuuca	11	34621	0.000317625
uucac	6	34626	0.00017325
cacca	7	34625	0.000202125
accau	7	34625	0.000202125
ccaug	5	34627	0.000144375
caugu	7	34625	0.000202125
auguu	6	34626	0.00017325
uguug	8	34624	0.000231
guuga	8	34624	0.000231
uugac	11	34621	0.000317625
ugacc	5	34627	0.000144375
gacca	10	34622	0.00028875
accag	13	34619	0.000375375
cuggu	6	34626	0.00017325
ugguc	3	34629	8.66251e-05
ggucu	9	34623	0.000259875
ucuca	9	34623	0.000259875
cucaa	11	34621	0.000317625
GUAAU	30	34602	0.000866251
UAAUG	39	34593	0.00112613
AAUGA	41	34591	0.00118388
AUGAA	34	34598	0.000981751
UGAAA	43	34589	0.00124163
AAAUC	27	34605	0.000779626
AAUCU	28	34604	0.000808501
AUCUU	35	34597	0.00101063
UCUUU	68	34564	0.0019635
CUUUA	35	34597	0.00101063
UUUAU	67	34565	0.00193463
UUAUC	20	34612	0.000577501
UAUCU	27	34605	0.000779626
UCUUG	44	34588	0.0012705
CUUGU	36	34596	0.0010395
UGUAA	35	34597	0.00101063
AAUUC	26	34606	0.000750751
AUUCA	41	34591	0.00118388
UUCAG	49	34583	0.00141488
UCAGG	54	34578	0.00155925
CAGGA	63	34569	0.00181913
AGGAG	77	34555	0.00222338
GGAGG	73	34559	0.00210788
GAGGG	59	34573	0.00170363
AGGGG	58	34574	0.00167475
GGGGA	67	34565	0.00193463
GGGAA	44	34588	0.0012705
GGAAA	52	34580	0.0015015
GAAAG	30	34602	0.000866251
AAAGA	33	34599	0.000952876
AAGAG	32	34600	0.000924001
AGAGU	37	34595	0.00106838
GAGUG	42	34590	0.00121275
AGUGA	24	34608	0.000693001
GUGAC	19	34613	0.000548626
UGACU	27	34605	0.000779626
GACUA	13	34619	0.000375375
ACUAG	20	34612	0.000577501
CUAGU	20	34612	0.000577501
UAGUU	26	34606	0.000750751
AGUUU	32	34600	0.000924001
GUUUC	27	34605	0.000779626
UUUCU	72	34560	0.002079
UUCUU	57	34575	0.00164588
CUUUC	54	34578	0.00155925
UUUCA	42	34590	0.00121275
UUCAU	34	34598	0.000981751
UCAUC	22	34610	0.000635251
CAUCU	29	34603	0.000837376
UCUUC	32	34600	0.000924001
CUUCA	36	34596	0.0010395
UCAUG	24	34608	0.000693001
CAUGA	23	34609	0.000664126
UGAAU	38	34594	0.00109725
GAAUA	28	34604	0.000808501
AUAAG	33	34599	0.000952876
UAAGA	30	34602	0.000866251
AAGAA	41	34591	0.00118388
AGAAU	38	34594	0.00109725
GAAUU	27	34605	0.000779626
AAUUA	41	34591	0.00118388
AUUAU	32	34600	0.000924001
UUAUU	46	34586	0.00132825
UAUUA	25	34607	0.000721876
AUUAA	34	34598	0.000981751
UUAAA	49	34583	0.00141488
UAAAG	29	34603	0.000837376
AAAGG	46	34586	0.00132825
AAGGG	36	34596	0.0010395
GGAAU	25	34607	0.000721876
AUUAC	12	34620	0.0003465
UUACC	25	34607	0.000721876
UACCA	28	34604	0.000808501
ACCAG	39	34593	0.00112613
CCAGA	46	34586	0.00132825
CAGAU	39	34593	0.00112613
AGAUU	28	34604	0.000808501
GAUUU	45	34587	0.00129938
AUUUA	48	34584	0.001386
UUUAA	61	34571	0.00176138
UAAAA	51	34581	0.00147263
AAAAA	62	34570	0.00179025
AAAAC	35	34597	0.00101063
AAACA	41	34591	0.00118388
AACAA	45	34587	0.00129938
ACAAC	20	34612	0.000577501
CAACA	21	34611	0.000606376
ACAAA	32	34600	0.000924001
CAAAA	47	34585	0.00135713
AAAAG	37	34595	0.00106838
AAGGU	29	34603	0.000837376
AGGUU	25	34607	0.000721876
GGUUA	25	34607	0.000721876
GUUAA	20	34612	0.000577501
UUAAG	25	34607	0.000721876
AAGAU	20	34612	0.000577501
AGAUG	20	34612	0.000577501
GAUGA	18	34614	0.000519751
AUGAU	29	34603	0.000837376
GAUAU	22	34610	0.000635251
AUAUU	28	34604	0.000808501
UUAUG	32	34600	0.000924001
UAUGA	23	34609	0.000664126
AUGAG	26	34606	0.000750751
UGAGA	37	34595	0.00106838
GAGAU	19	34613	0.000548626
AGAUC	20	34612	0.000577501
AUCUA	18	34614	0.000519751
UCUAA	25	34607	0.000721876
AGAAG	42	34590	0.00121275
GAAGU	24	34608	0.000693001
AAGUA	36	34596	0.0010395
AGUAA	34	34598	0.000981751
GUAAA	33	34599	0.000952876
AAAGC	23	34609	0.000664126
AAGCA	37	34595	0.00106838
AGCAU	20	34612	0.000577501
GCAUU	24	34608	0.000693001
CAUUU	48	34584	0.001386
UUUUg	3	34629	8.66251e-05
UUUgg	2	34630	5.77501e-05
UUggc	2	34630	5.77501e-05
Uggcu	2	34630	5.77501e-05
ugguu	10	34622	0.00028875
gguug	6	34626	0.00017325
guugu	6	34626	0.00017325
uugug	12	34620	0.0003465
ugugg	10	34622	0.00028875
ggugg	23	34609	0.000664126
guggc	23	34609	0.000664126
uggcu	21	34611	0.000606376
ggcuc	13	34619	0.000375375
gcuca	16	34616	0.000462
cucac	11	34621	0.000317625
ucacg	11	34621	0.000317625
cacgc	8	34624	0.000231
acgcc	8	34624	0.000231
cgccu	11	34621	0.000317625
gccug	21	34611	0.000606376
ccugu	20	34612	0.000577501
cugua	14	34618	0.00040425
uguaa	9	34623	0.000259875
guaau	7	34625	0.000202125
uaauc	7	34625	0.000202125
aaucc	10	34622	0.00028875
auccc	6	34626	0.00017325
ccagc	21	34611	0.000606376
agcac	11	34621	0.000317625
gcacu	11	34621	0.000317625
cacuu	13	34619	0.000375375
acuuu	11	34621	0.000317625
cuuug	18	34614	0.000519751
uuugg	19	34613	0.000548626
uuggg	14	34618	0.00040425
uggga	16	34616	0.000462
gggag	24	34608	0.000693001
ggagg	18	34614	0.000519751
gaggc	20	34612	0.000577501
aggcc	10	34622	0.00028875
ggccg	5	34627	0.000144375
gccga	2	34630	5.77501e-05
ccgag	3	34629	8.66251e-05
cgagg	3	34629	8.66251e-05
gaggu	13	34619	0.000375375
aggug	15	34617	0.000433125
guggg	9	34623	0.000259875
ugggu	9	34623	0.000259875
gggug	13	34619	0.000375375
gugga	10	34622	0.00028875
uggau	16	34616	0.000462
ggauc	9	34623	0.000259875
gauca	12	34620	0.0003465
aucac	12	34620	0.0003465
ccuga	4	34628	0.0001155
cugag	12	34620	0.0003465
ugagg	11	34621	0.000317625
agguc	10	34622	0.00028875
gguca	7	34625	0.000202125
gucag	7	34625	0.000202125
ucagg	17	34615	0.000490875
cagga	18	34614	0.000519751
aggag	19	34613	0.000548626
ggagu	15	34617	0.000433125
aguuc	9	34623	0.000259875
caaga	9	34623	0.000259875
aagac	6	34626	0.00017325
agacc	8	34624	0.000231
ccugg	10	34622	0.00028875
cuggc	9	34623	0.000259875
ggcca	10	34622	0.00028875
gccaa	8	34624	0.000231
ccaac	6	34626	0.00017325
aacau	12	34620	0.0003465
acaug	13	34619	0.000375375
caugg	14	34618	0.00040425
auggu	8	34624	0.000231
gguga	9	34623	0.000259875
gugaa	9	34623	0.000259875
ugaaa	13	34619	0.000375375
gaaac	9	34623	0.000259875
aaacc	12	34620	0.0003465
aaccc	7	34625	0.000202125
acccc	8	34624	0.000231
cccca	12	34620	0.0003465
cccau	10	34622	0.00028875
ccauc	9	34623	0.000259875
cauca	9	34623	0.000259875
ucacu	8	34624	0.000231
cacua	6	34626	0.00017325
acuaa	8	34624	0.000231
uaaua	5	34627	0.000144375
aauaa	6	34626	0.00017325
auaaa	4	34628	0.0001155
uaaaa	18	34614	0.000519751
aaaaa	25	34607	0.000721876
aaaau	19	34613	0.000548626
aaaua	13	34619	0.000375375
aauac	6	34626	0.00017325
auaca	9	34623	0.000259875
acaaa	8	34624	0.000231
caaaa	18	34614	0.000519751
aaaag	13	34619	0.000375375
aaagu	8	34624	0.000231
aaguu	8	34624	0.000231
aguua	6	34626	0.00017325
guuag	5	34627	0.000144375
uuagc	5	34627	0.000144375
cuggg	25	34607	0.000721876
ugggc	13	34619	0.000375375
GUAAG	40	34592	0.001155
AGCCU	38	34594	0.00109725
GCCUU	38	34594	0.00109725
CCUUG	44	34588	0.0012705
CUUGA	28	34604	0.000808501
UUGAU	28	34604	0.000808501
UGAUG	31	34601	0.000895126
GAUGG	32	34600	0.000924001
AUGGA	38	34594	0.00109725
UGGAA	36	34596	0.0010395
GGAAC	25	34607	0.000721876
GAACA	24	34608	0.000693001
AACAU	21	34611	0.000606376
ACAUC	8	34624	0.000231
AUCUC	23	34609	0.000664126
UCUCU	60	34572	0.0017325
CUCUU	54	34578	0.00155925
CUUGC	31	34601	0.000895126
UUGCA	23	34609	0.000664126
GCACA	27	34605	0.000779626
CACAA	22	34610	0.000635251
CAAAG	33	34599	0.000952876
GAUCA	14	34618	0.00040425
AUCAC	21	34611	0.000606376
UCACC	21	34611	0.000606376
CACCA	36	34596	0.0010395
ACCAU	25	34607	0.000721876
CCAUG	35	34597	0.00101063
CAUGU	29	34603	0.000837376
UGUUC	22	34610	0.000635251
GUUCA	20	34612	0.000577501
UCAUU	24	34608	0.000693001
CAUUG	19	34613	0.000548626
AUUGA	25	34607	0.000721876
UUGAG	36	34596	0.0010395
UGAGC	34	34598	0.000981751
GAGCC	29	34603	0.000837376
CCUUU	57	34575	0.00164588
UUUAG	39	34593	0.00112613
UGCCU	45	34587	0.00129938
GCCUC	44	34588	0.0012705
CCUCC	95	34537	0.00274313
CUCCU	68	34564	0.0019635
UCCUG	55	34577	0.00158813
CCUGG	94	34538	0.00271425
UGGGC	55	34577	0.00158813
GGGCU	55	34577	0.00158813
GGCUC	39	34593	0.00112613
GCUCU	41	34591	0.00118388
UCUGA	36	34596	0.0010395
AUCAA	17	34615	0.000490875
UCAAC	10	34622	0.00028875
CAACC	22	34610	0.000635251
AACCC	32	34600	0.000924001
ACCCA	33	34599	0.000952876
CCCAC	56	34576	0.001617
CCACG	14	34618	0.00040425
CACGA	3	34629	8.66251e-05
ACGAA	3	34629	8.66251e-05
CGAAU	3	34629	8.66251e-05
GAAUC	19	34613	0.000548626
AAUCA	26	34606	0.000750751
AUCAG	22	34610	0.000635251
UCAGU	31	34601	0.000895126
CAGUA	27	34605	0.000779626
AGUAU	31	34601	0.000895126
GUAUC	15	34617	0.000433125
UCUCC	47	34585	0.00135713
CUCCG	13	34619	0.000375375
UCCGC	8	34624	0.000231
CCGCA	8	34624	0.000231
CGCAG	11	34621	0.000317625
GCAGC	53	34579	0.00153038
CAGCA	49	34583	0.00141488
AGCAC	40	34592	0.001155
CACUU	39	34593	0.00112613
ACUUC	29	34603	0.000837376
CUUCC	50	34582	0.00144375
UUCCU	62	34570	0.00179025
CCUGU	39	34593	0.00112613
CUGUG	63	34569	0.00181913
UGGUU	51	34581	0.00147263
GGUUU	40	34592	0.001155
GUUUG	40	34592	0.001155
UUUGG	59	34573	0.00170363
GGAUU	39	34593	0.00112613
GAUUC	27	34605	0.000779626
CAGGU	32	34600	0.000924001
GUUUU	55	34577	0.00158813
UUUUU	142	34490	0.00410025
UUUUA	87	34545	0.00251213
UUUAC	24	34608	0.000693001
UUACU	19	34613	0.000548626
UACUU	29	34603	0.000837376
CUUCU	42	34590	0.00121275
UUCUG	58	34574	0.00167475
UCUGU	52	34580	0.0015015
CUGUU	37	34595	0.00106838
UGUUU	65	34567	0.00187688
UUUCC	53	34579	0.00153038
CCUGC	57	34575	0.00164588
CUGCC	62	34570	0.00179025
AUAGG	23	34609	0.000664126
UAGGA	27	34605	0.000779626
GGAGU	38	34594	0.00109725
GAGUU	24	34608	0.000693001
UUGGG	47	34585	0.00135713
UGGGU	45	34587	0.00129938
GGGUA	21	34611	0.000606376
GGUAA	18	34614	0.000519751
GUAAC	21	34611	0.000606376
UAACC	19	34613	0.000548626
AACCU	28	34604	0.000808501
ACCUG	47	34585	0.00135713
UGUGA	42	34590	0.00121275
GUGAG	61	34571	0.00176138
GAGAA	38	34594	0.00109725
GAAAC	25	34607	0.000721876
AACAC	20	34612	0.000577501
ACACA	31	34601	0.000895126
CACAG	40	34592	0.001155
ACAGC	34	34598	0.000981751
CAGCC	58	34574	0.00167475
CCACA	26	34606	0.000750751
ACAGU	27	34605	0.000779626
CAGUG	44	34588	0.0012705
AGUGU	30	34602	0.000866251
UAAAC	28	34604	0.000808501
AAACC	25	34607	0.000721876
GAGAC	32	34600	0.000924001
AGACA	23	34609	0.000664126
GACAA	17	34615	0.000490875
ACAAG	26	34606	0.000750751
CAAGC	16	34616	0.000462
AAGCU	28	34604	0.000808501
AGCUA	27	34605	0.000779626
GCUAC	23	34609	0.000664126
CUACA	22	34610	0.000635251
UACAC	17	34615	0.000490875
ACACU	20	34612	0.000577501
CACUG	44	34588	0.0012705
ACUGA	21	34611	0.000606376
AUGGG	38	34594	0.00109725
GGGAC	34	34598	0.000981751
GGACA	29	34603	0.000837376
ACAAU	26	34606	0.000750751
CAAUC	11	34621	0.000317625
CAGGG	66	34566	0.00190575
AGGGU	36	34596	0.0010395
GGGUG	49	34583	0.00141488
UGAGG	61	34571	0.00176138
AGGGC	54	34578	0.00155925
GGGCA	53	34579	0.00153038
GGCAA	20	34612	0.000577501
GCAAU	15	34617	0.000433125
AAUCC	17	34615	0.000490875
AUCCG	4	34628	0.0001155
UCCGG	9	34623	0.000259875
CCGGC	20	34612	0.000577501
CGGCG	7	34625	0.000202125
GGCGC	15	34617	0.000433125
GCGCC	13	34619	0.000375375
CGCCG	8	34624	0.000231
GCCGU	8	34624	0.000231
CCGUG	18	34614	0.000519751
CGUGG	21	34611	0.000606376
GUGGC	48	34584	0.001386
UGGCU	55	34577	0.00158813
GGCUA	15	34617	0.000433125
GCUAU	10	34622	0.00028875
CUAUG	16	34616	0.000462
UAUGU	32	34600	0.000924001
AUGUC	21	34611	0.000606376
UGUCA	22	34610	0.000635251
GUCAG	37	34595	0.00106838
UCAGC	33	34599	0.000952876
CAGCU	48	34584	0.001386
AGCUC	43	34589	0.00124163
GCUCA	26	34606	0.000750751
CUCAU	20	34612	0.000577501
AUGUG	40	34592	0.001155
UGUGC	37	34595	0.00106838
GUGCU	45	34587	0.00129938
UGCUC	35	34597	0.00101063
GAGGA	55	34577	0.00158813
AGGAC	27	34605	0.000779626
GACAU	18	34614	0.000519751
ACAUG	23	34609	0.000664126
UGUCU	43	34589	0.00124163
GUCUC	27	34605	0.000779626
UCUCA	36	34596	0.0010395
CUCAC	32	34600	0.000924001
UCACA	29	34603	0.000837376
UUUGA	63	34569	0.00181913
GAGAG	44	34588	0.0012705
CUGAA	31	34601	0.000895126
AUCCU	18	34614	0.000519751
UCCUA	30	34602	0.000866251
CUAAC	17	34615	0.000490875
AACCA	26	34606	0.000750751
ACCAC	23	34609	0.000664126
CCACU	42	34590	0.00121275
ACUAg	1	34631	2.8875e-05
CUAga	1	34631	2.8875e-05
UAgag	1	34631	2.8875e-05
Agaga	1	34631	2.8875e-05
gagau	15	34617	0.000433125
agauc	8	34624	0.000231
aucau	7	34625	0.000202125
ucaug	9	34623	0.000259875
auguc	2	34630	5.77501e-05
ugucc	7	34625	0.000202125
guccu	8	34624	0.000231
uccuu	14	34618	0.00040425
ccuuu	21	34611	0.000606376
uuugc	8	34624	0.000231
gcagg	11	34621	0.000317625
caggg	10	34622	0.00028875
aggga	8	34624	0.000231
gggac	5	34627	0.000144375
ggaca	2	34630	5.77501e-05
gacau	6	34626	0.00017325
augga	11	34621	0.000317625
ggaug	8	34624	0.000231
gauga	10	34622	0.00028875
augaa	7	34625	0.000202125
ugaag	8	34624	0.000231
gaagc	4	34628	0.0001155
aagcu	4	34628	0.0001155
ggaaa	10	34622	0.00028875
gaaau	14	34618	0.00040425
aaauc	8	34624	0.000231
aauca	7	34625	0.000202125
ucauc	8	34624	0.000231
ucauu	3	34629	8.66251e-05
cauuc	9	34623	0.000259875
gcaaa	9	34623	0.000259875
caaac	7	34625	0.000202125
aaacu	10	34622	0.00028875
aacua	2	34630	5.77501e-05
cuaac	4	34628	0.0001155
uaaca	9	34623	0.000259875
acaca	7	34625	0.000202125
cacaa	3	34629	8.66251e-05
acaag	4	34628	0.0001155
aagaa	9	34623	0.000259875
agaac	8	34624	0.000231
gaaca	8	34624	0.000231
aacag	10	34622	0.00028875
cagaa	13	34619	0.000375375
agaaa	15	34617	0.000433125
gaaaa	8	34624	0.000231
aaaac	11	34621	0.000317625
aacca	12	34620	0.0003465
accaa	4	34628	0.0001155
ccaaa	8	34624	0.000231
aaaca	5	34627	0.000144375
ccaua	6	34626	0.00017325
cauau	5	34627	0.000144375
auauu	8	34624	0.000231
uuuuc	20	34612	0.000577501
uuucu	30	34602	0.000866251
cacuc	6	34626	0.00017325
acuca	6	34626	0.00017325
cucau	6	34626	0.00017325
ucaua	3	34629	8.66251e-05
cauaa	7	34625	0.000202125
auaag	4	34628	0.0001155
uaagu	10	34622	0.00028875
aagug	9	34623	0.000259875
aguug	10	34622	0.00028875
uugaa	11	34621	0.000317625
ugaac	8	34624	0.000231
aacaa	3	34629	8.66251e-05
acaau	4	34628	0.0001155
caaug	5	34627	0.000144375
aauga	5	34627	0.000144375
augag	9	34623	0.000259875
gagaa	14	34618	0.00040425
cacau	5	34627	0.000144375
uggac	3	34629	8.66251e-05
ggacg	1	34631	2.8875e-05
gacgc	1	34631	2.8875e-05
acgcg	2	34630	5.77501e-05
cgcgg	3	34629	8.66251e-05
gcggg	9	34623	0.000259875
cgggg	7	34625	0.000202125
ggggu	7	34625	0.000202125
ugggg	16	34616	0.000462
ggggg	19	34613	0.000548626
ggggc	13	34619	0.000375375
gggca	11	34621	0.000317625
ggcau	8	34624	0.000231
gcauc	7	34625	0.000202125
ucaca	9	34623	0.000259875
cacac	10	34622	0.00028875
acacu	4	34628	0.0001155
cacug	6	34626	0.00017325
acugg	3	34629	8.66251e-05
gggcc	5	34627	0.000144375
ggccu	8	34624	0.000231
ugucu	8	34624	0.000231
gucug	5	34627	0.000144375
ucugg	12	34620	0.0003465
uggag	9	34623	0.000259875
gggcu	8	34624	0.000231
ggaga	18	34614	0.000519751
gagag	16	34616	0.000462
agagg	17	34615	0.000490875
gaggg	6	34626	0.00017325
agagc	9	34623	0.000259875
gagca	6	34626	0.00017325
agcau	6	34626	0.00017325
cauua	3	34629	8.66251e-05
auuag	8	34624	0.000231
uagca	4	34628	0.0001155
agcag	5	34627	0.000144375
gcaga	8	34624	0.000231
auacc	2	34630	5.77501e-05
accua	3	34629	8.66251e-05
ccuaa	8	34624	0.000231
uaaug	6	34626	0.00017325
aaugu	7	34625	0.000202125
augua	9	34623	0.000259875
uagau	8	34624	0.000231
agaug	12	34620	0.0003465
augac	5	34627	0.000144375
ugacg	2	34630	5.77501e-05
gacgg	3	34629	8.66251e-05
acggg	2	34630	5.77501e-05
cgggu	8	34624	0.000231
gggua	8	34624	0.000231
gguag	7	34625	0.000202125
agaua	10	34622	0.00028875
gauag	6	34626	0.00017325
auagg	5	34627	0.000144375
uaggu	6	34626	0.00017325
gcagc	3	34629	8.66251e-05
cucca	4	34628	0.0001155
uccau	9	34623	0.000259875
auggc	12	34620	0.0003465
uggca	15	34617	0.000433125
gcacg	5	34627	0.000144375
cacgu	4	34628	0.0001155
acgug	3	34629	8.66251e-05
cgugu	2	34630	5.77501e-05
gugua	9	34623	0.000259875
uguau	18	34614	0.000519751
guaua	4	34628	0.0001155
uauac	3	34629	8.66251e-05
uacau	7	34625	0.000202125
acaua	6	34626	0.00017325
AGGGA	45	34587	0.00129938
GGGAG	76	34556	0.0021945
AGGAA	59	34573	0.00170363
CUCAG	56	34576	0.001617
GCUAG	20	34612	0.000577501
CUAGG	26	34606	0.000750751
GGAGC	52	34580	0.0015015
GAGCU	48	34584	0.001386
AGCUG	52	34580	0.0015015
GCUGG	61	34571	0.00176138
UGGGG	98	34534	0.00282975
GGAGA	52	34580	0.0015015
AGACU	30	34602	0.000866251
GACUC	27	34605	0.000779626
ACUCA	28	34604	0.000808501
CUCAA	16	34616	0.000462
UCAAG	19	34613	0.000548626
CAAGG	36	34596	0.0010395
AAGGA	46	34586	0.00132825
GCUGC	42	34590	0.00121275
CUGCU	48	34584	0.001386
CUGGU	45	34587	0.00129938
UGACG	5	34627	0.000144375
GACGC	7	34625	0.000202125
ACGCA	2	34630	5.77501e-05
CGCAU	2	34630	5.77501e-05
GCAUC	16	34616	0.000462
CAUCC	16	34616	0.000462
AUCCC	24	34608	0.000693001
UCCCC	50	34582	0.00144375
CCCCU	61	34571	0.00176138
CCCUG	81	34551	0.00233888
CUGUC	36	34596	0.0010395
CUCCC	66	34566	0.00190575
UCCCA	49	34583	0.00141488
CCCAG	67	34565	0.00193463
CCAGG	65	34567	0.00187688
CAGGC	34	34598	0.000981751
AGGCU	35	34597	0.00101063
CUCUC	52	34580	0.0015015
GCUCC	53	34579	0.00153038
UCCUC	63	34569	0.00181913
CCUCG	11	34621	0.000317625
CUCGA	5	34627	0.000144375
UCGAG	7	34625	0.000202125
CGAGG	10	34622	0.00028875
GAGGC	33	34599	0.000952876
AGGCC	46	34586	0.00132825
GGCCC	64	34568	0.001848
GCCCC	60	34572	0.0017325
CCCUU	49	34583	0.00141488
CCUUC	45	34587	0.00129938
UUCCC	41	34591	0.00118388
UCCCG	16	34616	0.000462
CCCGC	19	34613	0.000548626
CCGCG	5	34627	0.000144375
CGCGG	4	34628	0.0001155
GCGGC	14	34618	0.00040425
CGGCU	7	34625	0.000202125
GGCUG	58	34574	0.00167475
CUGGC	45	34587	0.00129938
CUGAC	23	34609	0.000664126
GACUG	24	34608	0.000693001
ACUGC	22	34610	0.000635251
CUGCG	12	34620	0.0003465
UGCGC	6	34626	0.00017325
CGCCC	22	34610	0.000635251
GCCCA	38	34594	0.00109725
CCCAU	30	34602	0.000866251
CCAUU	31	34601	0.000895126
AUUUC	45	34587	0.00129938
UUCCA	36	34596	0.0010395
UCCAC	35	34597	0.00101063
ACUAC	14	34618	0.00040425
CUACG	6	34626	0.00017325
UACGA	2	34630	5.77501e-05
ACGAG	4	34628	0.0001155
CGAGA	8	34624	0.000231
AGAAC	30	34602	0.000866251
GAACG	6	34626	0.00017325
AACGU	6	34626	0.00017325
ACGUU	6	34626	0.00017325
CGUUG	10	34622	0.00028875
GUUGA	17	34615	0.000490875
UUGAC	26	34606	0.000750751
GACUU	29	34603	0.000837376
ACUUU	44	34588	0.0012705
CUUUG	58	34574	0.00167475
UUGGC	30	34602	0.000866251
UGGCC	45	34587	0.00129938
GGCCA	37	34595	0.00106838
CACAU	26	34606	0.000750751
ACAUU	31	34601	0.000895126
CAUUC	27	34605	0.000779626
AGGUA	18	34614	0.000519751
GGUAU	17	34615	0.000490875
GUAUG	23	34609	0.000664126
UAUGG	21	34611	0.000606376
GGGGG	54	34578	0.00155925
GGGGC	71	34561	0.00205013
GGCUU	41	34591	0.00118388
GCUUU	49	34583	0.00141488
UUUGC	32	34600	0.000924001
UGCAU	23	34609	0.000664126
AUUUG	32	34600	0.000924001
GCACC	26	34606	0.000750751
CACCC	41	34591	0.00118388
GGAAG	42	34590	0.00121275
GAAGA	30	34602	0.000866251
AAGAC	19	34613	0.000548626
CAAUA	15	34617	0.000433125
AAUAU	33	34599	0.000952876
AUAUC	16	34616	0.000462
UAUCC	11	34621	0.000317625
CCUAC	19	34613	0.000548626
CUACC	16	34616	0.000462
UACCC	19	34613	0.000548626
CCCAA	30	34602	0.000866251
CCAAC	17	34615	0.000490875
ACCUU	34	34598	0.000981751
UGCAA	22	34610	0.000635251
GCAAC	18	34614	0.000519751
CAACG	4	34628	0.0001155
AACGA	4	34628	0.0001155
ACGAU	4	34628	0.0001155
CGAUA	5	34627	0.000144375
UAUCA	16	34616	0.000462
AGGUG	59	34573	0.00170363
GGUGC	27	34605	0.000779626
UGCUU	40	34592	0.001155
UUGCU	37	34595	0.00106838
GCUUC	28	34604	0.000808501
AAACU	29	34603	0.000837376
AACUU	21	34611	0.000606376
ACUUA	22	34610	0.000635251
CUUAU	18	34614	0.000519751
UCCCU	49	34583	0.00141488
ACUGG	26	34606	0.000750751
GCACG	9	34623	0.000259875
CACGC	7	34625	0.000202125
ACGCG	4	34628	0.0001155
CGCGU	9	34623	0.000259875
GCGUC	9	34623	0.000259875
CGUCU	10	34622	0.00028875
GUCUG	28	34604	0.000808501
CUGAG	48	34584	0.001386
GAGCA	34	34598	0.000981751
AGCAG	47	34585	0.00135713
GCAGU	27	34605	0.000779626
CAGUC	25	34607	0.000721876
AGUCA	30	34602	0.000866251
AGUAG	24	34608	0.000693001
GUAGC	19	34613	0.000548626
UAGCA	23	34609	0.000664126
AGCAA	35	34597	0.00101063
GCAAA	23	34609	0.000664126
CCUAG	29	34603	0.000837376
CUAGA	26	34606	0.000750751
UAGAC	14	34618	0.00040425
AGACC	27	34605	0.000779626
GACCA	26	34606	0.000750751
ACCAA	31	34601	0.000895126
CCAAG	33	34599	0.000952876
AGAGG	42	34590	0.00121275
GAGGU	36	34596	0.0010395
GGUGG	79	34553	0.00228113
GUGGG	80	34552	0.00231
AGAGA	40	34592	0.001155
GGCCU	43	34589	0.00124163
GCCUG	50	34582	0.00144375
GGGUU	34	34598	0.000981751
GGUUC	35	34597	0.00101063
GUUCC	29	34603	0.000837376
CCAUC	28	34604	0.000808501
CAUCA	22	34610	0.000635251
CUGGA	41	34591	0.00118388
UGGAG	50	34582	0.00144375
ACAGG	31	34601	0.000895126
GGUGU	30	34602	0.000866251
UGACC	33	34599	0.000952876
GACCU	27	34605	0.000779626
UGGCA	38	34594	0.00109725
GGCAG	59	34573	0.00170363
GUCAA	12	34620	0.0003465
UCAAU	16	34616	0.000462
CAAUG	18	34614	0.000519751
AAUGG	35	34597	0.00101063
CUCCA	68	34564	0.0019635
CACAC	24	34608	0.000693001
CAAUU	24	34608	0.000693001
AUUCU	41	34591	0.00118388
GCUGU	39	34593	0.00112613
GCUCG	10	34622	0.00028875
CUCGG	12	34620	0.0003465
UCGGU	3	34629	8.66251e-05
CGGUG	16	34616	0.000462
CAACU	17	34615	0.000490875
AACUG	18	34614	0.000519751
GGGGU	39	34593	0.00112613
CCAGC	52	34580	0.0015015
AGCCC	41	34591	0.00118388
CCCUC	58	34574	0.00167475
UCCAG	46	34586	0.00132825
CCAGU	30	34602	0.000866251
GUGUU	31	34601	0.000895126
CUAGC	18	34614	0.000519751
UUCAa	1	34631	2.8875e-05
UCAag	1	34631	2.8875e-05
CAagu	1	34631	2.8875e-05
Aagug	1	34631	2.8875e-05
agugc	7	34625	0.000202125
gugcu	7	34625	0.000202125
uaccc	3	34629	8.66251e-05
aauau	6	34626	0.00017325
auaua	6	34626	0.00017325
uauaa	7	34625	0.000202125
auaau	14	34618	0.00040425
aaugc	6	34626	0.00017325
augcc	8	34624	0.000231
ugcca	8	34624	0.000231
gccag	9	34623	0.000259875
ccagu	6	34626	0.00017325
caguu	12	34620	0.0003465
guucu	8	34624	0.000231
uucug	20	34612	0.000577501
caucu	16	34616	0.000462
aucua	5	34627	0.000144375
ucuaa	4	34628	0.0001155
uuuaa	13	34619	0.000375375
uuaaa	9	34623	0.000259875
uaaau	2	34630	5.77501e-05
aaauu	11	34621	0.000317625
auuuc	12	34620	0.0003465
uuucc	10	34622	0.00028875
uuccu	8	34624	0.000231
aauag	2	34630	5.77501e-05
auagc	3	34629	8.66251e-05
uagcc	7	34625	0.000202125
agcca	10	34622	0.00028875
gccau	4	34628	0.0001155
caugc	7	34625	0.000202125
augcu	4	34628	0.0001155
cuaaa	9	34623	0.000259875
aguaa	3	34629	8.66251e-05
guaaa	5	34627	0.000144375
aaaga	10	34622	0.00028875
acagu	11	34621	0.000317625
GUAGG	26	34606	0.000750751
UAGGG	33	34599	0.000952876
AGUGG	48	34584	0.001386
GUGGA	35	34597	0.00101063
UGGAC	26	34606	0.000750751
GACAC	15	34617	0.000433125
ACACC	23	34609	0.000664126
CCAUA	24	34608	0.000693001
CAUAA	22	34610	0.000635251
UAAGG	20	34612	0.000577501
GAAGG	43	34589	0.00124163
UGCCA	26	34606	0.000750751
GCCAG	42	34590	0.00121275
UCCAU	35	34597	0.00101063
CAUAU	24	34608	0.000693001
AUAUG	30	34602	0.000866251
UAUGC	22	34610	0.000635251
AUGCG	4	34628	0.0001155
UGCGG	7	34625	0.000202125
GCGGU	7	34625	0.000202125
CGGUC	6	34626	0.00017325
GGUCU	22	34610	0.000635251
CCCCC	54	34578	0.00155925
CCCCA	64	34568	0.001848
CAGCG	16	34616	0.000462
AGCGG	12	34620	0.0003465
GCGGG	16	34616	0.000462
CGGGU	10	34622	0.00028875
UAGCC	17	34615	0.000490875
CAUAC	23	34609	0.000664126
AUACA	26	34606	0.000750751
UACAG	38	34594	0.00109725
ACAGA	34	34598	0.000981751
CAGAC	26	34606	0.000750751
GACAG	25	34607	0.000721876
CCCGA	11	34621	0.000317625
CCGAU	7	34625	0.000202125
CGAUC	3	34629	8.66251e-05
GUGAA	26	34606	0.000750751
AAUAG	31	34601	0.000895126
AUAGU	23	34609	0.000664126
UAGUC	17	34615	0.000490875
AGUCC	36	34596	0.0010395
GUCCC	33	34599	0.000952876
CCUUA	16	34616	0.000462
UUAUA	41	34591	0.00118388
UAUAC	26	34606	0.000750751
AUACC	23	34609	0.000664126
ACCCC	38	34594	0.00109725
GCUUA	17	34615	0.000490875
AUGCC	19	34613	0.000548626
CCUCA	34	34598	0.000981751
ACCCU	37	34595	0.00106838
CUUUU	72	34560	0.002079
UUGUC	20	34612	0.000577501
GUCUU	30	34602	0.000866251
UCAUA	17	34615	0.000490875
AUACU	19	34613	0.000548626
UACUG	21	34611	0.000606376
GCAUA	15	34617	0.000433125
GAAAA	41	34591	0.00118388
UUGUA	34	34598	0.000981751
GUAUA	18	34614	0.000519751
UAUAU	29	34603	0.000837376
GGAUA	18	34614	0.000519751
GAAUG	29	34603	0.000837376
AAUGU	35	34597	0.00101063
GUGUC	30	34602	0.000866251
UGAAG	31	34601	0.000895126
AAGGC	34	34598	0.000981751
GCCUA	7	34625	0.000202125
CCUAU	9	34623	0.000259875
CUAUA	14	34618	0.00040425
GUGCA	29	34603	0.000837376
GUUCU	30	34602	0.000866251
UUCUC	45	34587	0.00129938
GCCAU	28	34604	0.000808501
AAGCG	6	34626	0.00017325
AGCGC	11	34621	0.000317625
GCGCG	8	34624	0.000231
UCUCG	2	34630	5.77501e-05
UCGGC	4	34628	0.0001155
CGGCC	19	34613	0.000548626
GGGCG	28	34604	0.000808501
GGCGG	20	34612	0.000577501
CGGGC	19	34613	0.000548626
GGGCC	62	34570	0.00179025
GGCCG	27	34605	0.000779626
GCCGC	20	34612	0.000577501
CCGCC	28	34604	0.000808501
GCCGA	12	34620	0.0003465
CGAUG	5	34627	0.000144375
AGGCG	9	34623	0.000259875
GGGUC	26	34606	0.000750751
GGUCC	22	34610	0.000635251
UCCGA	5	34627	0.000144375
CCGAC	8	34624	0.000231
CGACC	4	34628	0.0001155
GACCC	29	34603	0.000837376
GCAAG	25	34607	0.000721876
AGCCG	14	34618	0.00040425
CGUGC	9	34623	0.000259875
CACGG	11	34621	0.000317625
ACGGU	9	34623	0.000259875
CCGAG	10	34622	0.00028875
CCGCU	13	34619	0.000375375
CGCUG	14	34618	0.00040425
GCUUG	21	34611	0.000606376
GACGU	7	34625	0.000202125
ACGUG	14	34618	0.00040425
GUGCG	12	34620	0.0003465
UGCGA	8	34624	0.000231
GCGAG	6	34626	0.00017325
CGAGC	5	34627	0.000144375
GCCCG	13	34619	0.000375375
CCCGG	24	34608	0.000693001
AACGG	8	34624	0.000231
ACGGA	4	34628	0.0001155
CGGAA	6	34626	0.00017325
GAACC	27	34605	0.000779626
CAAGU	31	34601	0.000895126
AAGUG	37	34595	0.00106838
GCGAC	7	34625	0.000202125
UUGCG	3	34629	8.66251e-05
CGCCA	9	34623	0.000259875
CACCG	10	34622	0.00028875
ACCGG	9	34623	0.000259875
CCGGU	7	34625	0.000202125
CGGUU	2	34630	5.77501e-05
UUCUA	22	34610	0.000635251
UCUAU	17	34615	0.000490875
AUGGC	24	34608	0.000693001
UGGCG	9	34623	0.000259875
GGCGA	7	34625	0.000202125
UGCAG	45	34587	0.00129938
ACCGC	7	34625	0.000202125
UGUCC	36	34596	0.0010395
GUCCG	4	34628	0.0001155
CAUGC	18	34614	0.000519751
UGCCG	8	34624	0.000231
CGCGA	1	34631	2.8875e-05
CGACG	3	34629	8.66251e-05
GACGG	9	34623	0.000259875
ACGGG	14	34618	0.00040425
GGCAU	33	34599	0.000952876
GCAUG	23	34609	0.000664126
CUGUA	30	34602	0.000866251
GUCAC	9	34623	0.000259875
CGGCA	11	34621	0.000317625
UGUAC	19	34613	0.000548626
GUACG	6	34626	0.00017325
UACGC	6	34626	0.00017325
UUGUU	40	34592	0.001155
UUAAU	53	34579	0.00153038
AAUUU	49	34583	0.00141488
UUUUC	44	34588	0.0012705
CUAAU	24	34608	0.000693001
UAAUA	29	34603	0.000837376
AUAAA	32	34600	0.000924001
AAAAU	67	34565	0.00193463
UAAAU	28	34604	0.000808501
AAAUU	55	34577	0.00158813
UAUAG	19	34613	0.000548626
UAGAG	22	34610	0.000635251
GAGUC	33	34599	0.000952876
AGUCG	5	34627	0.000144375
GUCGU	3	34629	8.66251e-05
UCGUC	2	34630	5.77501e-05
CGUCC	7	34625	0.000202125
CAUUA	16	34616	0.000462
AGGCA	29	34603	0.000837376
AGGAU	28	34604	0.000808501
UCAGA	45	34587	0.00129938
AGAUA	20	34612	0.000577501
GAUAC	17	34615	0.000490875
CAGAA	45	34587	0.00129938
ACUGU	36	34596	0.0010395
UUGAA	43	34589	0.00124163
GGACU	32	34600	0.000924001
AAUAg	1	34631	2.8875e-05
AUAga	1	34631	2.8875e-05
UAgau	1	34631	2.8875e-05
Agaua	1	34631	2.8875e-05
aggua	6	34626	0.00017325
uagug	5	34627	0.000144375
guaug	14	34618	0.00040425
uaugu	9	34623	0.000259875
guauu	10	34622	0.00028875
gcaca	3	34629	8.66251e-05
gugau	12	34620	0.0003465
ugaua	4	34628	0.0001155
gauau	6	34626	0.00017325
uugau	4	34628	0.0001155
gauac	4	34628	0.0001155
uaugc	4	34628	0.0001155
augca	6	34626	0.00017325
augug	8	34624	0.000231
ugugu	6	34626	0.00017325
auuau	9	34623	0.000259875
uuauc	6	34626	0.00017325
uauca	4	34628	0.0001155
aucaa	6	34626	0.00017325
ucaaa	10	34622	0.00028875
caaau	7	34625	0.000202125
aucag	7	34625	0.000202125
agggu	8	34624	0.000231
gguaa	3	34629	8.66251e-05
aauug	7	34625	0.000202125
auugg	4	34628	0.0001155
uugga	10	34622	0.00028875
gaaua	2	34630	5.77501e-05
auauc	2	34630	5.77501e-05
acauc	5	34627	0.000144375
ucuuu	22	34610	0.000635251
cuuuu	19	34613	0.000548626
uucuu	17	34615	0.000490875
cuuua	14	34618	0.00040425
uuaug	5	34627	0.000144375
guugg	7	34625	0.000202125
acauu	6	34626	0.00017325
auuca	8	34624	0.000231
ucaac	4	34628	0.0001155
UUCAA	29	34603	0.000837376
AACUA	33	34599	0.000952876
UGAGU	39	34593	0.00112613
GGUUG	12	34620	0.0003465
GUUGC	13	34619	0.000375375
UGCUA	25	34607	0.000721876
GCUAA	16	34616	0.000462
UAUAA	34	34598	0.000981751
AUGAC	15	34617	0.000433125
UGUUG	23	34609	0.000664126
UCAAA	29	34603	0.000837376
AAAGU	26	34606	0.000750751
gggcg	5	34627	0.000144375
ggcgc	4	34628	0.0001155
gcgca	2	34630	5.77501e-05
cgcag	2	34630	5.77501e-05
cugaa	6	34626	0.00017325
aauuc	8	34624	0.000231
uggcg	6	34626	0.00017325
gcgcu	1	34631	2.8875e-05
cgcuu	4	34628	0.0001155
gcuuu	9	34623	0.000259875
caagg	6	34626	0.00017325
aaggc	10	34622	0.00028875
aggcg	6	34626	0.00017325
ggcgg	9	34623	0.000259875
ggauu	7	34625	0.000202125
guuug	5	34627	0.000144375
agacu	7	34625	0.000202125
gacua	3	34629	8.66251e-05
acuag	3	34629	8.66251e-05
cuaga	6	34626	0.00017325
uagac	1	34631	2.8875e-05
gacug	5	34627	0.000144375
ggcaa	12	34620	0.0003465
aucuc	8	34624	0.000231
ucucu	11	34621	0.000317625
cucua	8	34624	0.000231
ucuac	3	34629	8.66251e-05
cuacu	7	34625	0.000202125
uacua	7	34625	0.000202125
auucg	2	34630	5.77501e-05
uucgc	1	34631	2.8875e-05
cgcug	4	34628	0.0001155
ggcuu	14	34618	0.00040425
gcuug	12	34620	0.0003465
uuggu	5	34627	0.000144375
gcaug	6	34626	0.00017325
uaguc	8	34624	0.000231
agucc	8	34624	0.000231
guccc	4	34628	0.0001155
cagcu	10	34622	0.00028875
agcua	8	34624	0.000231
uacuc	5	34627	0.000144375
gcgga	3	34629	8.66251e-05
cggag	7	34625	0.000202125
ggcag	11	34621	0.000317625
agaau	15	34617	0.000433125
gaauc	10	34622	0.00028875
aaucg	3	34629	8.66251e-05
aucgc	3	34629	8.66251e-05
cuuga	14	34618	0.00040425
gaacc	10	34622	0.00028875
aggaa	7	34625	0.000202125
aucgg	2	34630	5.77501e-05
ucgga	2	34630	5.77501e-05
UGAUU	35	34597	0.00101063
GUUUA	21	34611	0.000606376
UCACU	32	34600	0.000924001
CAAAU	23	34609	0.000664126
GAUUG	20	34612	0.000577501
AUUGU	30	34602	0.000866251
UAACA	24	34608	0.000693001
AACAG	24	34608	0.000693001
UAACU	29	34603	0.000837376
ACUAA	24	34608	0.000693001
CUAAA	23	34609	0.000664126
CACUC	21	34611	0.000606376
GAGCG	10	34622	0.00028875
AGCGA	4	34628	0.0001155
CGACU	5	34627	0.000144375
GGCAC	20	34612	0.000577501
ACAUA	23	34609	0.000664126
AUAUA	34	34598	0.000981751
GAAGC	24	34608	0.000693001
CCAAA	34	34598	0.000981751
UGGUC	21	34611	0.000606376
UCUAC	11	34621	0.000317625
CUACU	22	34610	0.000635251
CUUGG	37	34595	0.00106838
UGAAa	1	34631	2.8875e-05
GAAaa	1	34631	2.8875e-05
AAaau	1	34631	2.8875e-05
Aaauu	1	34631	2.8875e-05
auugu	8	34624	0.000231
uauau	4	34628	0.0001155
auaac	5	34627	0.000144375
uuuac	8	34624	0.000231
cauuu	15	34617	0.000433125
auuug	15	34617	0.000433125
ccauu	10	34622	0.00028875
uuaag	8	34624	0.000231
uaagg	4	34628	0.0001155
aaggu	5	34627	0.000144375
ggugu	7	34625	0.000202125
uguac	7	34625	0.000202125
guaca	8	34624	0.000231
uucag	12	34620	0.0003465
ucagu	5	34627	0.000144375
cagua	4	34628	0.0001155
cuaag	4	34628	0.0001155
aguac	3	34629	8.66251e-05
guacg	3	34629	8.66251e-05
uacgu	2	34630	5.77501e-05
acguc	1	34631	2.8875e-05
cguca	2	34630	5.77501e-05
uuguu	12	34620	0.0003465
uucca	9	34623	0.000259875
caucc	2	34630	5.77501e-05
aucca	8	34624	0.000231
uccac	3	34629	8.66251e-05
aaaug	10	34622	0.00028875
uguuc	7	34625	0.000202125
ucuuc	8	34624	0.000231
cuucc	6	34626	0.00017325
uccaa	4	34628	0.0001155
aacuc	7	34625	0.000202125
ucaaU	1	34631	2.8875e-05
caaUU	1	34631	2.8875e-05
aaUUC	1	34631	2.8875e-05
aUUCA	1	34631	2.8875e-05
AAACG	5	34627	0.000144375
AACGC	1	34631	2.8875e-05
ACGCU	9	34623	0.000259875
CGCUU	8	34624	0.000231
AAGUU	27	34605	0.000779626
AGUUA	19	34613	0.000548626
GUUAU	22	34610	0.000635251
CAUAG	10	34622	0.00028875
AUAGC	10	34622	0.00028875
UUAGG	23	34609	0.000664126
UAGGU	17	34615	0.000490875
UAAUC	16	34616	0.000462
UCUAG	22	34610	0.000635251
AGUCU	23	34609	0.000664126
UCUUA	31	34601	0.000895126
CUUAA	31	34601	0.000895126
guaag	6	34626	0.00017325
uaaga	5	34627	0.000144375
agaag	9	34623	0.000259875
gaaga	9	34623	0.000259875
aagag	12	34620	0.0003465
gucua	1	34631	2.8875e-05
ucuag	10	34622	0.00028875
uagaa	9	34623	0.000259875
aagcc	5	34627	0.000144375
gccuu	6	34626	0.00017325
ccuug	3	34629	8.66251e-05
gaagg	9	34623	0.000259875
gugag	14	34618	0.00040425
ugagc	13	34619	0.000375375
gagcu	14	34618	0.00040425
agcuu	9	34623	0.000259875
cuugu	6	34626	0.00017325
uaugg	8	34624	0.000231
auggg	6	34626	0.00017325
cagau	6	34626	0.00017325
auaga	5	34627	0.000144375
ggcga	1	34631	2.8875e-05
gcgag	3	34629	8.66251e-05
cgaga	6	34626	0.00017325
gaagu	7	34625	0.000202125
aguau	3	34629	8.66251e-05
uauag	4	34628	0.0001155
gaaag	8	34624	0.000231
aaagg	9	34623	0.000259875
aaggg	6	34626	0.00017325
aaguc	4	34628	0.0001155
agucg	1	34631	2.8875e-05
gucga	1	34631	2.8875e-05
ucgag	4	34628	0.0001155
gagug	16	34616	0.000462
agugu	5	34627	0.000144375
guguc	6	34626	0.00017325
gucca	4	34628	0.0001155
uccag	9	34623	0.000259875
ggaag	12	34620	0.0003465
aguca	6	34626	0.00017325
gucaa	4	34628	0.0001155
aagga	7	34625	0.000202125
caacu	3	34629	8.66251e-05
acucu	7	34625	0.000202125
aaagc	2	34630	5.77501e-05
gauaa	5	34627	0.000144375
aggaA	1	34631	2.8875e-05
ggaAg	1	34631	2.8875e-05
gaAgg	1	34631	2.8875e-05
aAggc	1	34631	2.8875e-05
Aggcu	3	34629	8.66251e-05
gugug	5	34627	0.000144375
uauua	10	34622	0.00028875
uuagu	4	34628	0.0001155
uucau	7	34625	0.000202125
ugcug	7	34625	0.000202125
gcuga	9	34623	0.000259875
cugau	2	34630	5.77501e-05
uaaag	6	34626	0.00017325
cauag	5	34627	0.000144375
caauu	4	34628	0.0001155
aagca	4	34628	0.0001155
gcaag	4	34628	0.0001155
gguuu	10	34622	0.00028875
guuua	5	34627	0.000144375
uuaau	5	34627	0.000144375
aaugg	7	34625	0.000202125
ggacu	6	34626	0.00017325
gacuu	5	34627	0.000144375
acuua	4	34628	0.0001155
cuuac	5	34627	0.000144375
GUUGG	32	34600	0.000924001
CACGU	11	34621	0.000317625
UGAAC	21	34611	0.000606376
AACCG	7	34625	0.000202125
ACCGU	3	34629	8.66251e-05
CCGUC	4	34628	0.0001155
GUCCU	41	34591	0.00118388
UCCUU	41	34591	0.00118388
CCGGG	20	34612	0.000577501
CGGGA	8	34624	0.000231
GCAGG	45	34587	0.00129938
GGACC	24	34608	0.000693001
GCCCu	1	34631	2.8875e-05
CCCuc	1	34631	2.8875e-05
CCucc	1	34631	2.8875e-05
Cuccu	1	34631	2.8875e-05
ugaca	9	34623	0.000259875
cagcg	2	34630	5.77501e-05
cgagc	2	34630	5.77501e-05
ugugc	9	34623	0.000259875
ugcac	6	34626	0.00017325
cgccc	7	34625	0.000202125
agccc	10	34622	0.00028875
gcccc	15	34617	0.000433125
ccccg	8	34624	0.000231
cccgc	7	34625	0.000202125
ccgcg	2	34630	5.77501e-05
cgcgc	1	34631	2.8875e-05
gcgcc	3	34629	8.66251e-05
gcccg	3	34629	8.66251e-05
ggagc	8	34624	0.000231
gugcc	4	34628	0.0001155
ugccc	10	34622	0.00028875
gcccu	8	34624	0.000231
cccug	11	34621	0.000317625
cugcg	2	34630	5.77501e-05
ugcgc	3	34629	8.66251e-05
cgcau	1	34631	2.8875e-05
gcaua	2	34630	5.77501e-05
ggucc	2	34630	5.77501e-05
ucccc	4	34628	0.0001155
ccgcc	6	34626	0.00017325
cacgg	5	34627	0.000144375
acggc	1	34631	2.8875e-05
cggcc	7	34625	0.000202125
gccgc	5	34627	0.000144375
ccgca	1	34631	2.8875e-05
ucaga	8	34624	0.000231
gaacg	1	34631	2.8875e-05
aacgc	1	34631	2.8875e-05
gcggc	2	34630	5.77501e-05
uaggc	4	34628	0.0001155
gcugu	7	34625	0.000202125
cuguu	7	34625	0.000202125
guugc	3	34629	8.66251e-05
uugcc	7	34625	0.000202125
ugccg	6	34626	0.00017325
gccgg	4	34628	0.0001155
ccgga	2	34630	5.77501e-05
cggau	3	34629	8.66251e-05
uagga	6	34626	0.00017325
gagga	9	34623	0.000259875
GGUAG	21	34611	0.000606376
GUAGA	18	34614	0.000519751
GAACU	22	34610	0.000635251
ACUUG	23	34609	0.000664126
GAUUA	16	34616	0.000462
CGACA	5	34627	0.000144375
UGCGU	10	34622	0.00028875
UGUAG	19	34613	0.000548626
UAGCU	26	34606	0.000750751
AGCUU	26	34606	0.000750751
AGAGC	31	34601	0.000895126
UUAGC	21	34611	0.000606376
CUAUU	16	34616	0.000462
UAUUC	20	34612	0.000577501
CAGUU	19	34613	0.000548626
UUCCG	7	34625	0.000202125
UCCGU	6	34626	0.00017325
CGUGU	15	34617	0.000433125
CUCUA	20	34612	0.000577501
AUCAU	18	34614	0.000519751
CAUGG	35	34597	0.00101063
AUGGU	22	34610	0.000635251
CAAGA	20	34612	0.000577501
ACGCC	5	34627	0.000144375
CGCCU	13	34619	0.000375375
UCACG	7	34625	0.000202125
UUCAC	27	34605	0.000779626
UCCAA	26	34606	0.000750751
AAUAC	8	34624	0.000231
CCUGA	42	34590	0.00121275
AAUGC	21	34611	0.000606376
CUUAC	19	34613	0.000548626
AGACG	11	34621	0.000317625
GACGA	2	34630	5.77501e-05
GAUCC	18	34614	0.000519751
ACCUA	12	34620	0.0003465
UGACA	18	34614	0.000519751
UUGCC	25	34607	0.000721876
GCAGA	37	34595	0.00106838
CAGAG	52	34580	0.0015015
GCCAA	8	34624	0.000231
GCGUG	18	34614	0.000519751
uacca	1	34631	2.8875e-05
gcccA	1	34631	2.8875e-05
cccAU	1	34631	2.8875e-05
ccAUC	1	34631	2.8875e-05
cAUCC	1	34631	2.8875e-05
CCUGu	1	34631	2.8875e-05
CUGua	1	34631	2.8875e-05
UGuaa	1	34631	2.8875e-05
Guaac	1	34631	2.8875e-05
uaacc	3	34629	8.66251e-05
auuaa	3	34629	8.66251e-05
gaaug	4	34628	0.0001155
guacu	3	34629	8.66251e-05
uacug	2	34630	5.77501e-05
acugu	4	34628	0.0001155
gucuu	10	34622	0.00028875
uuccc	8	34624	0.000231
ucccg	4	34628	0.0001155
ccgcu	4	34628	0.0001155
cgcua	1	34631	2.8875e-05
gcuau	5	34627	0.000144375
cuauc	5	34627	0.000144375
uaucu	7	34625	0.000202125
cuagu	7	34625	0.000202125
guucc	6	34626	0.00017325
auccu	7	34625	0.000202125
uuacc	4	34628	0.0001155
auuga	4	34628	0.0001155
guuac	5	34627	0.000144375
uuacu	4	34628	0.0001155
acucc	6	34626	0.00017325
ccccu	6	34626	0.00017325
cccuu	6	34626	0.00017325
ccuuc	2	34630	5.77501e-05
uccuc	2	34630	5.77501e-05
cuagc	2	34630	5.77501e-05
accac	5	34627	0.000144375
ccacu	8	34624	0.000231
aucug	9	34623	0.000259875
ugcuu	8	34624	0.000231
cuuuc	11	34621	0.000317625
uucua	9	34623	0.000259875
ucuau	5	34627	0.000144375
cuaug	3	34629	8.66251e-05
gauuu	8	34624	0.000231
gccua	3	34629	8.66251e-05
ccuau	3	34629	8.66251e-05
cuauu	6	34626	0.00017325
uauuc	5	34627	0.000144375
uacac	3	34629	8.66251e-05
acuau	4	34628	0.0001155
aggau	9	34623	0.000259875
UUGGU	39	34593	0.00112613
UACAA	21	34611	0.000606376
CAAAC	13	34619	0.000375375
UACUA	14	34618	0.00040425
ACUAU	15	34617	0.000433125
UAUUG	17	34615	0.000490875
GUCAU	15	34617	0.000433125
UUACA	29	34603	0.000837376
UAGGC	20	34612	0.000577501
UACUC	15	34617	0.000433125
ACUCU	36	34596	0.0010395
AUUGC	13	34619	0.000375375
GAUAA	13	34619	0.000375375
AUUAG	18	34614	0.000519751
UAAGU	39	34593	0.00112613
UUAAC	19	34613	0.000548626
AACUC	25	34607	0.000721876
GGUCA	19	34613	0.000548626
AUAAC	18	34614	0.000519751
ACUCC	22	34610	0.000635251
AUUCC	16	34616	0.000462
CGCUC	13	34619	0.000375375
GCCGG	17	34615	0.000490875
CCCCG	26	34606	0.000750751
UACGG	5	34627	0.000144375
ACGGC	6	34626	0.00017325
CUCGU	4	34628	0.0001155
UCGUG	4	34628	0.0001155
CCAAU	11	34621	0.000317625
UCGGG	7	34625	0.000202125
UAACG	4	34628	0.0001155
GGACG	6	34626	0.00017325
CGGGG	19	34613	0.000548626
GUAGU	13	34619	0.000375375
AUCCA	17	34615	0.000490875
AGGUC	12	34620	0.0003465
AAAUG	47	34585	0.00135713
AUGCA	30	34602	0.000866251
CCCGU	14	34618	0.00040425
CUCGC	4	34628	0.0001155
UCGCU	7	34625	0.000202125
CGCGC	4	34628	0.0001155
GCGCU	10	34622	0.00028875
UCGUU	2	34630	5.77501e-05
CGUUC	7	34625	0.000202125
GUACC	10	34622	0.00028875
CCGAA	8	34624	0.000231
CGAAG	8	34624	0.000231
UCGGA	5	34627	0.000144375
CGGAC	5	34627	0.000144375
UACCU	26	34606	0.000750751
AUACG	6	34626	0.00017325
AGUUC	19	34613	0.000548626
UAGUA	21	34611	0.000606376
UACAU	20	34612	0.000577501
GUACU	18	34614	0.000519751
GCGUA	4	34628	0.0001155
CGUAG	6	34626	0.00017325
GAGUA	19	34613	0.000548626
AGUUG	26	34606	0.000750751
UUUCG	3	34629	8.66251e-05
UUCGG	3	34629	8.66251e-05
CUUAG	16	34616	0.000462
UUAGA	20	34612	0.000577501
GGAUC	6	34626	0.00017325
UGUGu	1	34631	2.8875e-05
GUGuc	1	34631	2.8875e-05
UGucc	1	34631	2.8875e-05
Guccu	1	34631	2.8875e-05
cccuc	4	34628	0.0001155
ucccu	6	34626	0.00017325
GUCCA	21	34611	0.000606376
CCGGA	12	34620	0.0003465
CGGAG	12	34620	0.0003465
UUCUc	2	34630	5.77501e-05
UCUcc	1	34631	2.8875e-05
CUccc	1	34631	2.8875e-05
Uccca	1	34631	2.8875e-05
cccua	2	34630	5.77501e-05
gaccc	2	34630	5.77501e-05
acccu	3	34629	8.66251e-05
gggaa	9	34623	0.000259875
cuccg	1	34631	2.8875e-05
uccga	1	34631	2.8875e-05
ccgac	1	34631	2.8875e-05
cgacc	1	34631	2.8875e-05
gaccg	1	34631	2.8875e-05
accgg	3	34629	8.66251e-05
ccggg	7	34625	0.000202125
cggga	5	34627	0.000144375
gagua	3	34629	8.66251e-05
gagcc	10	34622	0.00028875
agcuc	6	34626	0.00017325
uaacu	1	34631	2.8875e-05
auccg	2	34630	5.77501e-05
uccgg	2	34630	5.77501e-05
cugug	10	34622	0.00028875
guccU	1	34631	2.8875e-05
uccUU	1	34631	2.8875e-05
ccUUG	1	34631	2.8875e-05
cUUGA	1	34631	2.8875e-05
ACGUC	5	34627	0.000144375
CCGUU	7	34625	0.000202125
GUUAC	20	34612	0.000577501
AGUAC	13	34619	0.000375375
UUUgu	1	34631	2.8875e-05
UUgua	1	34631	2.8875e-05
Uguau	1	34631	2.8875e-05
uuaga	13	34619	0.000375375
gaugg	8	34624	0.000231
gggga	11	34621	0.000317625
gcuua	6	34626	0.00017325
cuuag	4	34628	0.0001155
uuagg	2	34630	5.77501e-05
gaugu	2	34630	5.77501e-05
uguuu	7	34625	0.000202125
uugcu	8	34624	0.000231
ugcuc	3	34629	8.66251e-05
cauac	2	34630	5.77501e-05
auacu	3	34629	8.66251e-05
acuac	3	34629	8.66251e-05
uggua	5	34627	0.000144375
UGGUA	25	34607	0.000721876
ACACG	2	34630	5.77501e-05
GGUAC	9	34623	0.000259875
GUACA	19	34613	0.000548626
AUGUA	16	34616	0.000462
CUUCG	5	34627	0.000144375
UUCGC	3	34629	8.66251e-05
GCGGA	6	34626	0.00017325
GACCG	6	34626	0.00017325
GCGCA	5	34627	0.000144375
GUUGU	12	34620	0.0003465
AGCUg	1	34631	2.8875e-05
GCUgg	1	34631	2.8875e-05
CUggg	1	34631	2.8875e-05
Ugggg	1	34631	2.8875e-05
cggcg	2	34630	5.77501e-05
ccccc	2	34630	5.77501e-05
ccccU	1	34631	2.8875e-05
cccUC	1	34631	2.8875e-05
ccUCG	1	34631	2.8875e-05
cUCGG	1	34631	2.8875e-05
ACCCG	13	34619	0.000375375
UGUCG	5	34627	0.000144375
CGUGA	7	34625	0.000202125
AGCGU	7	34625	0.000202125
UGCAg	1	34631	2.8875e-05
GCAgg	1	34631	2.8875e-05
CAggc	1	34631	2.8875e-05
acggu	3	34629	8.66251e-05
cggug	4	34628	0.0001155
uauga	4	34628	0.0001155
cuucu	7	34625	0.000202125
uagua	5	34627	0.000144375
ccuua	3	34629	8.66251e-05
cuuau	8	34624	0.000231
ugaau	4	34628	0.0001155
uguga	10	34622	0.00028875
ucuga	6	34626	0.00017325
ugauu	8	34624	0.000231
uuaac	5	34627	0.000144375
aguga	16	34616	0.000462
gcuuc	8	34624	0.000231
ucuua	9	34623	0.000259875
uaucc	3	34629	8.66251e-05
auaug	3	34629	8.66251e-05
ggaua	5	34627	0.000144375
uauug	4	34628	0.0001155
ucucA	2	34630	5.77501e-05
cucAC	2	34630	5.77501e-05
ucACC	2	34630	5.77501e-05
cACCA	2	34630	5.77501e-05
CGAGU	4	34628	0.0001155
ACGUA	6	34626	0.00017325
CAUCG	6	34626	0.00017325
AUCGA	5	34627	0.000144375
AAGUC	19	34613	0.000548626
CCGUA	2	34630	5.77501e-05
GUCGA	4	34628	0.0001155
GCGUU	6	34626	0.00017325
GGCGU	11	34621	0.000317625
UACGU	7	34625	0.000202125
GGUCG	2	34630	5.77501e-05
GUCGC	4	34628	0.0001155
CGCUA	4	34628	0.0001155
GCGAA	3	34629	8.66251e-05
CGCAC	1	34631	2.8875e-05
CGGUA	2	34630	5.77501e-05
ACCGA	5	34627	0.000144375
UAGCG	2	34630	5.77501e-05
UCGCC	6	34626	0.00017325
CGUCG	1	34631	2.8875e-05
CCAGg	1	34631	2.8875e-05
CAGgg	1	34631	2.8875e-05
AGgga	1	34631	2.8875e-05
Gggac	1	34631	2.8875e-05
ggacc	3	34629	8.66251e-05
gguua	4	34628	0.0001155
gaucu	3	34629	8.66251e-05
gauug	7	34625	0.000202125
agggg	7	34625	0.000202125
uaagc	3	34629	8.66251e-05
agcgu	3	34629	8.66251e-05
gcguc	1	34631	2.8875e-05
uccug	7	34625	0.000202125
ugagu	9	34623	0.000259875
aagau	6	34626	0.00017325
agauu	5	34627	0.000144375
ggguu	7	34625	0.000202125
ACUCG	2	34630	5.77501e-05
CGUUU	4	34628	0.0001155
UUACG	2	34630	5.77501e-05
UCAGu	1	34631	2.8875e-05
CAGuu	1	34631	2.8875e-05
AGuuu	1	34631	2.8875e-05
Guuuc	2	34630	5.77501e-05
acgga	4	34628	0.0001155
cuugc	8	34624	0.000231
ggcgu	5	34627	0.000144375
gcgug	6	34626	0.00017325
cguga	6	34626	0.00017325
ugauc	8	34624	0.000231
acugc	7	34625	0.000202125
ccacc	3	34629	8.66251e-05
cauga	6	34626	0.00017325
gacac	2	34630	5.77501e-05
uuuag	8	34624	0.000231
cucga	3	34629	8.66251e-05
ucgau	1	34631	2.8875e-05
cgauc	1	34631	2.8875e-05
cucuu	13	34619	0.000375375
gaccu	4	34628	0.0001155
ccucg	2	34630	5.77501e-05
cucgu	1	34631	2.8875e-05
ucgug	2	34630	5.77501e-05
gaucc	8	34624	0.000231
uccgc	1	34631	2.8875e-05
caaag	3	34629	8.66251e-05
gcuag	3	34629	8.66251e-05
cuagg	6	34626	0.00017325
gauua	3	34629	8.66251e-05
gccac	9	34623	0.000259875
CUGGa	1	34631	2.8875e-05
UGGaa	1	34631	2.8875e-05
GGaaa	1	34631	2.8875e-05
Gaaaa	1	34631	2.8875e-05
ggaac	5	34627	0.000144375
gacaa	3	34629	8.66251e-05
ucggg	4	34628	0.0001155
gacuc	8	34624	0.000231
gugac	6	34626	0.00017325
ugacu	8	34624	0.000231
acuuc	3	34629	8.66251e-05
acuug	7	34625	0.000202125
cucuc	1	34631	2.8875e-05
UAGAU	10	34622	0.00028875
GGAAg	1	34631	2.8875e-05
GAAgg	1	34631	2.8875e-05
AAggg	1	34631	2.8875e-05
Agggu	1	34631	2.8875e-05
gugcg	3	34629	8.66251e-05
ugcgg	3	34629	8.66251e-05
gcggu	1	34631	2.8875e-05
cuucg	1	34631	2.8875e-05
uucgg	2	34630	5.77501e-05
gggau	2	34630	5.77501e-05
gaugc	1	34631	2.8875e-05
cacga	1	34631	2.8875e-05
gaucg	3	34629	8.66251e-05
aucga	1	34631	2.8875e-05
acacg	2	34630	5.77501e-05
cgugg	4	34628	0.0001155
cgggc	2	34630	5.77501e-05
acucg	4	34628	0.0001155
cucgg	3	34629	8.66251e-05
gagcg	2	34630	5.77501e-05
agcgg	1	34631	2.8875e-05
uugcg	1	34631	2.8875e-05
cgcca	1	34631	2.8875e-05
ccaga	3	34629	8.66251e-05
cagac	2	34630	5.77501e-05
CGGAU	4	34628	0.0001155
UUCGU	2	34630	5.77501e-05
UCGUA	3	34629	8.66251e-05
CGUAC	4	34628	0.0001155
AAUCG	1	34631	2.8875e-05
UCGAA	6	34626	0.00017325
GUCUA	15	34617	0.000433125
UGCAc	2	34630	5.77501e-05
GCAca	2	34630	5.77501e-05
CAcau	2	34630	5.77501e-05
Acaua	2	34630	5.77501e-05
uaacC	2	34630	5.77501e-05
aacCC	2	34630	5.77501e-05
acCCC	2	34630	5.77501e-05
cCCCC	2	34630	5.77501e-05
AUCGU	2	34630	5.77501e-05
CGUAU	5	34627	0.000144375
UAUCG	2	34630	5.77501e-05
GCGAU	4	34628	0.0001155
CGAUU	6	34626	0.00017325
GUAGu	1	34631	2.8875e-05
UAGuu	1	34631	2.8875e-05
AGuuc	1	34631	2.8875e-05
Guucu	1	34631	2.8875e-05
uuguc	2	34630	5.77501e-05
CUAGg	1	34631	2.8875e-05
UAGga	1	34631	2.8875e-05
AGgaa	1	34631	2.8875e-05
Ggaac	1	34631	2.8875e-05
gaacu	3	34629	8.66251e-05
aacuu	4	34628	0.0001155
gguac	4	34628	0.0001155
uacgg	1	34631	2.8875e-05
cggaa	1	34631	2.8875e-05
uuaua	7	34625	0.000202125
cuuca	7	34625	0.000202125
[truncated: 238 more rows]
